# Supplementary material for: Systems approach for exploring the intricate associations between sweetness, color and aroma in melon fruits
Source: BMC Plant Biol. 2015 Mar 3;15:71. doi: 10.1186/s12870-015-0449-x (PMC4448286; doi:10.1186/s12870-015-0449-x)
Supplement: Additional file 2: — Is a table listing the significance of the occurrence rate of functional categories within gene groups selected according to their correlation with a metabolite (rho > 0.3). Values represent the p value in a cumulative hypergeometric test following FDR. Values > = 0.05 are considered significant. The full names of the metabolites are listed at Table 1. [file 12870_2015_449_MOESM2_ESM.txt]

	A1	A2	A3	A4	A5	ACT1.TEE5	AE1	AE2	AE3	AE4	AE5	AE6	AE7	AE8	ALD1	ALD2	ALD3	ALD4	ALD5	ALD6	AP1	AP2	AP3	AP4	AP5	AP6	AP7	C1	C2	C3	C4	C5	E1	EE1	EE10	EE11	EE12.TEE2	EE13.TEE4	EE14	EE15	EE16	EE2	EE3	EE4	EE5	EE6	EE7	EE8	EE9
misc. [1,10]	1	0.02108999	1	1	0.03550688	1	1	1	1	1	1	1	1	1	1	0.03054736	1	1	1	1	1	1	0.03438621	1	1	1	1	1	0.12742	0.03645325	0.05316968	0.03330647	1	1	1	1	1	1	1	1	1	1	1	1	0.005980259	1	1	1	1
misc. other Ferredoxins and Rieske domain. [2,10]	1	0.02108999	1	1	0.03550688	1	1	1	1	1	1	1	1	1	1	0.03054736	1	1	1	1	1	1	0.03438621	1	1	1	1	1	0.12742	0.03645325	0.05316968	0.03330647	1	1	1	1	1	1	1	1	1	1	1	1	0.005980259	1	1	1	1
Biodegradation of Xenobiotics. [1,21]	1	1	1	1	1	1	1	1	1	1	1	0.18467054	1	1	1	0.0996474	0.2482206	1	0.037207256	0.1550893	0.198111485	1	1	1	1	0.21055386	1	0.07191287	1	1	0.1683563	1	1	1	1	1	1	1	1	1	1	1	1	1	1	1	1	1	1
Biodegradation of Xenobiotics.3-hydroxybutyryl-CoA dehydrogenase. [2,1]	1	1	1	1	1	1	1	1	1	1	1	1	1	1	1	1	1	1	1	1	1	1	1	1	1	1	1	0	1	1	0	1	1	1	1	1	1	1	1	1	1	1	1	1	1	1	1	1	1
Biodegradation of Xenobiotics.hydroxyacylglutathione hydrolase. [2,3]	1	1	1	1	1	1	1	1	1	1	1	0.015923683	1	1	1	1	1	1	0.001161983	1	1	1	1	1	1	1	1	1	1	1	1	1	1	1	1	1	1	1	1	1	1	1	1	1	1	1	1	1	1
Biodegradation of Xenobiotics.lactoylglutathione lyase. [2,10]	1	1	1	1	1	1	1	1	1	1	1	1	1	1	1	0.03054736	0.08442645	1	0.113066057	0.0486334	0.072970432	1	1	1	1	0.08739273	1	0.08730912	1	1	1	1	1	1	1	1	1	1	1	1	1	1	1	1	1	1	1	1	1
C1-metabolism. [1,19]	1	1	1	1	1	1	1	1	1	1	1	0.161466582	1	1	0.02150819	1	0.2182693	1	0.029541375	0.1340395	1	1	1	1	1	1	1	0.2309984	1	1	1	1	1	1	1	1	1	1	1	0.006008739	1	1	1	1	1	0.007300261	1	1	1
C1-metabolism.GTP cyclohydrolase I. [2,1]	1	1	1	1	1	1	1	1	1	1	1	1	1	1	1	1	1	1	1	1	1	1	1	1	1	1	1	1	1	1	1	1	1	1	1	1	1	1	1	0	1	1	1	1	1	0	1	1	1
C1-metabolism.Methylenetetrahydrofolate dehydrogenase & Methenyltetrahydrofolate cyclohydrolase. [2,3]	1	1	1	1	1	1	1	1	1	1	1	1	1	1	1	1	1	1	0.028132723	1	1	1	1	1	1	1	1	1	1	1	1	1	1	1	1	1	1	1	1	1	1	1	1	1	1	1	1	1	1
C1-metabolism.dihydroneopterin aldolase. [2,1]	1	1	1	1	1	1	1	1	1	1	1	1	1	1	1	1	0	1	1	0	1	1	1	1	1	1	1	1	1	1	1	1	1	1	1	1	1	1	1	1	1	1	1	1	1	1	1	1	1
C1-metabolism.dihydropteridine diphosphokinase. [2,1]	1	1	1	1	1	1	1	1	1	1	1	1	1	1	0	1	1	1	1	1	1	1	1	1	1	1	1	1	1	1	1	1	1	1	1	1	1	1	1	1	1	1	1	1	1	1	1	1	1
C1-metabolism.tetrahydrofolate synthase. [2,3]	1	1	1	1	1	1	1	1	1	1	1	0.015923683	1	1	1	1	1	1	1	1	1	1	1	1	1	1	1	1	1	1	1	1	1	1	1	1	1	1	1	1	1	1	1	1	1	1	1	1	1
Co-factor and vitamine metabolism. [1,59]	0.008997403	1	1	0.198873684	1	1	1	1	1	1	1	0.299616732	0.043781472	0.117586968	1	1	1	1	0.689152474	1	0.315275978	1	0.4081149	1	1	1	0.153201374	0.2320167	0.764594	0.4035963	0.5585954	0.3246326	1	0.07568209	0.137184878	1	1	1	1	1	0.066603707	0.049013806	0.094729583	0.043802379	1	0.031689453	0.02060772	1	1
Co-factor and vitamine metabolism.folate & vitamine K. [2,5]	1	1	1	1	1	1	1	1	1	1	1	1	1	1	1	1	1	1	1	1	1	1	0.01232773	1	1	1	1	1	1	1	0.01760661	1	1	1	1	1	1	1	1	1	1	1	1	1	1	1	1	1	1
Co-factor and vitamine metabolism.folate & vitamine K.vitamine K. [3,5]	1	1	1	1	1	1	1	1	1	1	1	1	1	1	1	1	1	1	1	1	1	1	0.01232773	1	1	1	1	1	1	1	0.01760661	1	1	1	1	1	1	1	1	1	1	1	1	1	1	1	1	1	1
Co-factor and vitamine metabolism.folate & vitamine K.vitamine K.isochorismate synthase. [4,1]	1	1	1	1	1	1	1	1	1	1	1	1	1	1	1	1	1	1	1	1	1	1	0	1	1	1	1	1	1	1	0	1	1	1	1	1	1	1	1	1	1	1	1	1	1	1	1	1	1
Co-factor and vitamine metabolism.iron-sulphur clusters. [2,7]	7.19E-05	1	1	0.028714011	1	1	1	1	1	1	1	0.043704843	0.004733492	0.00681851	1	1	1	1	1	1	0.046031922	1	1	1	1	1	1	1	1	1	1	1	1	0.000979901	0.005729	1	1	1	1	1	0.003440435	0.000549286	0.00575273	0.002503528	1	0.002445087	0.001033463	1	1
Co-factor and vitamine metabolism.isochorismatase. [2,1]	1	1	1	1	1	1	1	1	1	1	1	1	1	1	1	1	1	1	0	1	1	1	1	1	1	1	1	0	1	1	1	1	1	1	1	1	1	1	1	1	1	1	1	1	1	1	1	1	1
Co-factor and vitamine metabolism.lipoic acid. [2,3]	1	1	1	1	1	1	1	1	1	1	1	1	1	1	1	1	1	1	1	1	1	1	1	1	1	1	1	1	1	1	1	1	1	1	1	1	1	1	1	1	1	1	1	1	1	1	1	1	1
Co-factor and vitamine metabolism.molybdenum cofactor. [2,4]	1	1	1	1	1	1	1	1	1	1	1	0.023658281	1	1	1	1	1	1	1	1	1	1	1	1	1	1	1	0.02039334	1	1	1	1	1	1	1	1	1	1	1	1	1	1	1	1	1	1	1	1	1
Co-factor and vitamine metabolism.riboflavin. [2,8]	1	1	1	1	1	1	1	1	1	1	1	1	1	1	1	1	1	1	1	1	1	1	1	1	1	1	1	1	1	1	1	1	1	1	1	1	1	1	1	1	1	1	1	1	1	1	1	1	1
Co-factor and vitamine metabolism.riboflavin.GTP cyclohydrolase II. [3,3]	1	1	1	1	1	1	1	1	1	1	1	1	1	1	1	1	1	1	1	1	1	1	1	1	1	1	1	1	1	1	1	1	1	1	1	1	1	1	1	1	1	1	1	1	1	1	1	1	1
Co-factor and vitamine metabolism.thiamine. [2,5]	1	1	1	1	1	1	1	1	1	1	1	1	1	1	1	1	1	1	1	1	0.031079966	1	1	1	1	1	1	0.03084396	0.05028365	0.01236779	1	0.01217694	1	1	1	1	1	1	1	1	1	1	1	1	1	1	1	1	1
DNA. [1,425]	0.3342514	0.3058465	0.214186489	0.24741481	0.03738013	0.163993467	0.07835675	1	1	0.734430434	0.24625918	0.423809053	0.044956781	0.086907662	0.2554979	0.6739165	0.2236246	0.5966082	0.369340653	0.7372938	0.756920899	0.007664517	0.9766663	0.3149845	0.26764122	0.19712725	0.802331283	0.999384	0.9210411	0.9269552	0.9999979	0.5624198	0.2207323	0.2276681	0.472138248	0.1999135	0.4594052	0.5507699	0.3098587	0.3969658	0.331382738	0.033621212	0.196968653	0.121745376	0.209137528	0.443034667	1	0.347295105	0.3908102
DNA.repair. [2,80]	1	1	1	0.154542615	0.04092414	1	0.056866762	1	1	0.115338949	0.05193738	0.437189292	0.041077901	0.052491689	1	0.2442494	0.4067813	0.07048586	0.433239772	0.7030213	0.133046389	6.86E-05	0.5558384	0.1102202	0.070544165	0.07251064	0.073502761	0.840485	0.5187325	1	0.7184187	0.440749	1	0.3324365	0.192300788	1	1	1	1	1	1	1	1	1	1	1	1	1	1
DNA.synthesis/chromatin structure. [2,274]	0.1642138	0.08457203	0.070855304	0.293337862	0.1359181	0.0615258	0.093144788	1	1	1	0.605337386	0.390883849	0.132303982	0.104067567	0.2048672	0.5848496	0.1540797	0.7539917	0.494280718	0.4846235	0.790851879	0.1256544	0.9661737	0.1610093	0.387412171	0.31145648	1	0.9871102	0.7494749	0.6566902	0.9999979	0.5052086	1	0.1062741	0.415637043	0.2707118	0.4826599	0.3035215	0.23318	1	0.380903448	0.022772626	0.152945134	0.043802379	0.206503666	0.280027364	1	0.196304848	0.4332087
DNA.synthesis/chromatin structure.histone. [3,39]	1	0.1310428	1	1	0.2521644	1	1	1	1	1	1	1	1	1	1	0.2231308	0.001752827	1	0.259692574	0.03357595	1	1	1	1	1	0.38994437	1	0.5007753	1	1	1	1	1	1	1	1	1	1	1	1	1	1	1	1	1	1	1	1	1
DNA.synthesis/chromatin structure.retrotransposon/transposase. [3,3]	1	0.003463511	1	1	1	1	1	1	1	1	1	0.015923683	1	1	1	1	1	1	1	1	1	1	1	1	1	1	1	1	1	1	1	1	1	1	0.001838526	1	0.000726852	0.000865497	0.001530517	1	1	0.002566225	0.001909848	0.000722584	0.001468444	1	1	1	0.000773823
DNA.synthesis/chromatin structure.retrotransposon/transposase.hat-like transposase. [4,2]	1	0.001469706	1	1	1	1	1	1	1	1	1	0.007975352	1	1	1	1	1	1	1	1	1	1	1	1	1	1	1	1	1	1	1	1	1	1	0.000840073	1	0.000340392	0.000423385	0.000640994	1	1	0.001126072	0.000745807	0.000301841	0.000613856	1	1	1	0.000355813
DNA.unspecified. [2,71]	1	1	1	0.509070809	0.2284799	1	1	1	1	1	0.150139569	0.380076197	0.335243731	1	0.1507224	1	0.5538905	1	0.201823141	0.6375084	1	0.332115	0.4951171	1	1	0.62004279	1	0.5499399	1	1	0.6525538	0.3844041	0.02027323	1	1	0.04616676	0.08238244	1	0.1628403	0.03550171	0.081640065	0.021219497	0.123383812	1	0.090424818	1	1	1	0.06761039
N-metabolism. [1,28]	1	1	1	0.195505313	0.1627755	1	1	0.022558478	0.015809558	0.02888126	1	0.261193548	0.222337473	1	1	0.1495672	0.3546718	0.05597727	0.059998051	0.2297822	1	1	1	1	1	1	0.0559776	1	1	1	1	1	1	1	1	1	0.02061142	1	1	1	1	1	1	1	1	1	1	1	1
N-metabolism.N-degradation. [2,4]	1	1	1	1	1	1	1	1	1	1	1	1	1	1	1	1	1	1	0.03898182	1	1	1	1	1	1	1	1	1	1	1	1	1	1	1	1	1	0.001126693	1	1	1	1	1	1	1	1	1	1	1	1
N-metabolism.N-degradation.glutamate dehydrogenase. [3,4]	1	1	1	1	1	1	1	1	1	1	1	1	1	1	1	1	1	1	0.03898182	1	1	1	1	1	1	1	1	1	1	1	1	1	1	1	1	1	0.001126693	1	1	1	1	1	1	1	1	1	1	1	1
N-metabolism.ammonia metabolism. [2,11]	1	1	1	1	1	1	1	1	1	1	1	1	1	1	1	1	1	1	0.037207256	0.05697857	1	1	1	1	1	1	1	1	1	1	1	1	1	1	1	1	1	1	1	1	1	1	1	1	1	1	1	1	1
N-metabolism.ammonia metabolism.glutamine synthetase. [3,6]	1	1	1	1	1	1	1	1	1	1	1	1	1	1	1	1	1	1	0.016257067	0.01992209	1	1	1	1	1	1	1	1	1	1	1	1	1	1	1	1	1	1	1	1	1	1	1	1	1	1	1	1	1
N-metabolism.ammonia metabolism.unspecified. [3,2]	1	1	1	1	1	1	1	1	1	1	1	1	1	1	1	1	1	1	1	1	1	1	1	1	1	1	1	1	1	1	1	1	1	1	1	1	1	1	1	1	1	1	1	1	1	1	1	1	1
N-metabolism.misc. [2,5]	1	1	1	0.017854131	0.01299985	1	1	1	1	1	1	0.0337961	0.023833099	1	1	0.01054967	1	0.002576184	1	1	1	1	1	1	1	1	1	1	1	1	1	1	1	1	1	1	1	1	1	1	1	1	1	1	1	1	1	1	1
N-metabolism.nitrate metabolism. [2,8]	1	1	1	1	1	1	1	0.004083151	0.003083563	0.0051818	1	1	1	1	1	1	0.05909503	1	1	1	1	1	1	1	1	1	0.008137008	1	1	1	1	1	1	1	1	1	1	1	1	1	1	1	1	1	1	1	1	1	1
N-metabolism.nitrate metabolism.NR. [3,7]	1	1	1	1	1	1	1	1	1	1	1	1	1	1	1	1	0.04920295	1	1	1	1	1	1	1	1	1	1	1	1	1	1	1	1	1	1	1	1	1	1	1	1	1	1	1	1	1	1	1	1
N-metabolism.nitrate metabolism.nitrite reductase. [3,1]	1	1	1	1	1	1	1	0	0	0	1	1	1	1	1	1	1	1	1	1	1	1	1	1	1	1	0	1	1	1	1	1	1	1	1	1	1	1	1	1	1	1	1	1	1	1	1	1	1
OPP. [1,25]	1	1	1	0.042111463	1	1	1	1	1	1	1	1	1	0.038341721	1	1	1	1	0.324144592	1	1	0.2091125	0.004605738	1	1	1	0.04737135	0.02761012	1	1	0.05316968	1	1	1	1	1	1	1	1	0.00780719	1	1	1	1	1	1	1	1	1
OPP.electron transfer. [2,2]	1	1	1	1	1	1	1	1	1	1	1	1	1	1	1	1	1	1	1	1	1	1	0.001562768	1	1	1	0.000826195	0.004881553	1	1	0.002511867	1	1	1	1	1	1	1	1	1	1	1	1	1	1	1	1	1	1
OPP.non-reductive PP. [2,9]	1	1	1	1	1	1	1	1	1	1	1	1	1	1	1	1	1	1	0.101363164	1	1	1	0.002195461	1	1	1	1	0.01059879	1	1	0.04552024	1	1	1	1	1	1	1	1	0.001991487	1	1	1	1	1	1	1	1	1
OPP.non-reductive PP.ribose 5-phosphate isomerase. [3,4]	1	1	1	1	1	1	1	1	1	1	1	1	1	1	1	1	1	1	1	1	1	1	0.000169831	1	1	1	1	0.02039334	1	1	0.01152948	1	1	1	1	1	1	1	1	0.000614171	1	1	1	1	1	1	1	1	1
OPP.non-reductive PP.transaldolase. [3,3]	1	1	1	1	1	1	1	1	1	1	1	1	1	1	1	1	1	1	0.028132723	1	1	1	1	1	1	1	1	0.01167391	1	1	1	1	1	1	1	1	1	1	1	1	1	1	1	1	1	1	1	1	1
OPP.oxidative PP. [2,14]	1	1	1	0.012691027	1	1	1	1	1	1	1	1	1	0.017422615	1	1	1	1	1	1	1	0.1030037	1	1	1	1	1	1	1	1	1	1	1	1	1	1	1	1	1	1	1	1	1	1	1	1	1	1	1
OPP.oxidative PP.6-phosphogluconolactonase. [3,3]	1	1	1	0.0075018	1	1	1	1	1	1	1	1	1	1	1	1	1	1	1	1	1	1	1	1	1	1	1	1	1	1	1	1	1	1	1	1	1	1	1	1	1	1	1	1	1	1	1	1	1
OPP.oxidative PP.G6PD. [3,3]	1	1	1	0.0075018	1	1	1	1	1	1	1	1	1	0.001822761	1	1	1	1	1	1	1	0.009944822	1	1	1	1	1	1	1	1	1	1	1	1	1	1	1	1	1	1	1	1	1	1	1	1	1	1	1
PS. [1,212]	1	0.3059665	0.227563214	0.846650485	1	1	1	1	1	1	1	0.954223241	0.986426443	1	1	1	2.90E-05	1	0.029541375	0.000513194	0.431984964	0.8965285	0	0.7984185	1	0.83944092	1	0	0.004688574	8.83E-06	0	0.000129196	1	1	0.538700674	1	0.3671056	0.4352124	0.5476367	1	1	1	1	1	1	1	1	1	0.3185838
PS.calvin cycle. [2,40]	1	1	0.063966357	0.290799287	1	1	1	1	1	1	1	0.376990813	0.342133077	1	1	1	0.08952792	1	0.268227027	0.3557722	0.064929533	1	3.72E-07	1	1	1	1	0	0.5915383	0.01995777	0	0.2138143	1	1	1	1	1	1	1	1	1	1	1	1	1	1	1	1	1
PS.calvin cycle.FBPase. [3,4]	1	1	1	1	1	1	1	1	1	1	1	1	1	1	1	1	1	1	1	1	0.021640802	1	0.007847198	1	1	1	1	0.000833085	1	0.008375013	2.64E-06	1	1	1	1	1	1	1	1	1	1	1	1	1	1	1	1	1	1
PS.calvin cycle.GAP. [3,3]	1	1	1	1	1	1	1	1	1	1	1	1	1	1	1	1	1	1	1	1	1	1	1	1	1	1	1	0.000225453	1	1	0.006255194	1	1	1	1	1	1	1	1	1	1	1	1	1	1	1	1	1	1
PS.calvin cycle.PRK. [3,2]	1	1	1	1	1	1	1	1	1	1	1	1	1	1	1	1	1	1	0.016257067	1	1	1	0.001562768	1	1	1	1	0	1	1	0.002511867	1	1	1	1	1	1	1	1	1	1	1	1	1	1	1	1	1	1
PS.calvin cycle.RPE. [3,1]	1	1	1	1	1	1	1	1	1	1	1	1	1	1	1	1	1	1	1	1	1	1	1	1	1	1	1	0	1	1	1	1	1	1	1	1	1	1	1	1	1	1	1	1	1	1	1	1	1
PS.calvin cycle.TPI. [3,3]	1	1	1	1	1	1	1	1	1	1	1	1	1	1	1	1	1	1	1	1	1	1	1	1	1	1	1	1	1	1	1	1	1	1	1	1	1	1	1	1	1	1	1	1	1	1	1	1	1
PS.calvin cycle.aldolase. [3,5]	1	1	0.003155832	1	1	1	1	1	1	1	1	1	1	1	1	1	0.02763695	1	1	1	0.031079966	1	0.000387207	1	1	1	1	0.001995949	0.05028365	0.01236779	0.000851869	0.01217694	1	1	1	1	1	1	1	1	1	1	1	1	1	1	1	1	1
PS.calvin cycle.phosphoglycerate kinase. [3,3]	1	1	1	1	1	1	1	1	1	1	1	0.015923683	0.011856925	1	1	1	1	1	1	1	1	1	1	1	1	1	1	1	1	1	0.006255194	1	1	1	1	1	1	1	1	1	1	1	1	1	1	1	1	1	1
PS.calvin cycle.rubisco interacting. [3,8]	1	1	1	0.034909658	1	1	1	1	1	1	1	1	1	1	1	1	0.006998272	1	1	0.03300421	0.055992363	1	5.81E-05	1	1	1	1	1.38E-05	1	0.02509374	3.65E-10	1	1	1	1	1	1	1	1	1	1	1	1	1	1	1	1	1	1
PS.calvin cycle.rubisco large subunit. [3,5]	1	1	1	1	1	1	1	1	1	1	1	1	1	1	1	1	1	1	1	1	1	1	1	1	1	1	1	1	1	1	1	1	1	1	1	1	1	1	1	1	1	1	1	1	1	1	1	1	1
PS.calvin cycle.rubisco small subunit. [3,1]	1	1	1	1	1	1	1	1	1	1	1	1	1	1	1	1	1	1	1	1	1	1	1	1	1	1	1	0	1	1	0	1	1	1	1	1	1	1	1	1	1	1	1	1	1	1	1	1	1
PS.calvin cycle.seduheptulose bisphosphatase. [3,1]	1	1	1	1	1	1	1	1	1	1	1	1	1	1	1	1	1	1	1	1	1	1	1	1	1	1	1	0	1	1	1	1	1	1	1	1	1	1	1	1	1	1	1	1	1	1	1	1	1
PS.calvin cycle.transketolase. [3,2]	1	1	1	1	1	1	1	1	1	1	1	1	1	1	1	1	1	1	1	1	1	1	1	1	1	1	1	0.004881553	1	1	1	1	1	1	1	1	1	1	1	1	1	1	1	1	1	1	1	1	1
PS.lightreaction. [2,141]	1	0.5564612	1	1	1	1	1	1	1	1	1	1	1	1	1	1	1.22E-05	1	0.031635502	0.000317345	0.779398878	1	0	1	1	0.76067307	1	0	0.002588174	3.59E-05	0	7.24E-06	1	1	1	1	1	1	1	1	1	1	1	1	1	1	1	1	1
PS.lightreaction.ATP synthase. [3,26]	1	1	1	1	1	1	1	1	1	1	1	1	1	1	1	1	1	1	0.140980486	0.05229932	1	1	0.1522291	1	1	1	1	0.03084396	0.4044015	0.1533277	0.05720549	1	1	1	1	1	1	1	1	1	1	1	1	1	1	1	1	1	1
PS.lightreaction.ATP synthase.delta chain. [4,2]	1	1	1	1	1	1	1	1	1	1	1	1	1	1	1	1	1	1	1	0.002092487	1	1	0.001562768	1	1	1	1	0.004881553	0.01045146	0.002152559	0.002511867	1	1	1	1	1	1	1	1	1	1	1	1	1	1	1	1	1	1
PS.lightreaction.ATP synthase.gamma chain. [4,3]	1	1	1	1	1	1	1	1	1	1	1	1	1	1	1	1	1	1	0.028132723	0.005014702	1	1	1	1	1	1	1	0.01167391	1	1	0.006255194	1	1	1	1	1	1	1	1	1	1	1	1	1	1	1	1	1	1
PS.lightreaction.ATP synthase.subunit B (ATPF). [4,1]	1	1	1	1	1	1	1	1	1	1	1	1	1	1	1	1	1	1	1	1	1	1	1	1	1	1	1	1	1	1	1	1	1	1	1	1	1	1	1	1	1	1	1	1	1	1	1	1	1
PS.lightreaction.ATP synthase.subunit B_ (ATPX). [4,1]	1	1	1	1	1	1	1	1	1	1	1	1	1	1	1	1	1	1	1	1	1	1	1	1	1	1	1	0	1	1	1	1	1	1	1	1	1	1	1	1	1	1	1	1	1	1	1	1	1
PS.lightreaction.NADH DH. [3,6]	1	1	1	1	1	1	1	1	1	1	1	1	1	1	1	1	0.03761824	1	1	0.01992209	1	1	0.000744902	1	1	1	1	0.000108359	1	0.01658419	0.001612675	1	1	1	1	1	1	1	1	1	1	1	1	1	1	1	1	1	1
PS.lightreaction.cyclic electron flow-chlororespiration. [3,13]	1	1	1	1	1	1	1	1	1	1	1	1	1	1	1	1	1	1	0.156543529	1	1	1	1	1	1	1	1	0.02607147	1	0.05528089	0.0117334	1	1	1	1	1	1	1	1	1	1	1	1	1	1	1	1	1	1
PS.lightreaction.cytochrome b6/f. [3,7]	1	1	1	1	1	1	1	1	1	1	1	1	1	1	1	1	1	1	1	1	1	1	0.01998683	1	1	1	1	0.05210258	1	1	0.03067368	1	1	1	1	1	1	1	1	1	1	1	1	1	1	1	1	1	1
PS.lightreaction.other electron carrier (ox/red). [3,15]	1	1	1	1	1	1	1	1	1	1	1	1	1	1	1	1	0.0331739	1	0.186443604	0.002092487	0.12787507	1	4.64E-05	1	1	0.14571414	1	1.58E-06	0.06160853	0.009993423	0.000143912	0.008682394	1	1	1	1	1	1	1	1	1	1	1	1	1	1	1	1	1
PS.lightreaction.other electron carrier (ox/red).ferredoxin oxireductase. [4,1]	1	1	1	1	1	1	1	1	1	1	1	1	1	1	1	1	1	1	1	1	1	1	1	1	1	1	1	0	1	1	1	1	1	1	1	1	1	1	1	1	1	1	1	1	1	1	1	1	1
PS.lightreaction.other electron carrier (ox/red).ferredoxin. [4,10]	1	1	1	1	1	1	1	1	1	1	1	1	1	1	1	1	0.08442645	1	0.113066057	0.005014702	0.072970432	1	0.000159506	1	1	0.08739273	1	5.75E-05	0.12742	0.03645325	0.000425992	0.03330647	1	1	1	1	1	1	1	1	1	1	1	1	1	1	1	1	1
PS.lightreaction.other electron carrier (ox/red).plastocyanin. [4,1]	1	1	1	1	1	1	1	1	1	1	1	1	1	1	1	1	0	1	1	0	1	1	0	1	1	1	1	0	0	0	0	0	1	1	1	1	1	1	1	1	1	1	1	1	1	1	1	1	1
PS.lightreaction.photosystem I. [3,21]	1	0.05565821	1	1	1	1	1	1	1	1	1	1	1	1	1	1	2.25E-06	1	0.101363164	6.32E-05	0.198111485	1	2.65E-13	1	1	1	1	6.95E-14	0.03655656	0.01995777	1.20E-13	0.01750483	1	1	1	1	1	1	1	1	1	1	1	1	1	1	1	1	1
PS.lightreaction.photosystem I.LHC-I. [4,3]	1	1	1	1	1	1	1	1	1	1	1	1	1	1	1	1	0.01025295	1	1	0.005014702	1	1	1	1	1	1	1	0.01167391	1	1	0.006255194	1	1	1	1	1	1	1	1	1	1	1	1	1	1	1	1	1	1
PS.lightreaction.photosystem I.PSI polypeptide subunits. [4,18]	1	0.04719798	1	1	1	1	1	1	1	1	1	1	1	1	1	1	1.03E-05	1	0.077107884	0.000340342	0.16474252	1	2.61E-14	1	1	1	1	2.02E-13	0.02310828	0.01545822	5.33E-13	0.01293471	1	1	1	1	1	1	1	1	1	1	1	1	1	1	1	1	1
PS.lightreaction.photosystem II. [3,52]	1	1	1	1	1	1	1	1	1	1	1	1	1	1	1	1	0.001951983	1	0.048938421	0.4752806	1	1	0	1	1	0.5027085	1	0	0.000686936	0.002572415	0	2.32E-06	1	1	1	1	1	1	1	1	1	1	1	1	1	1	1	1	1
PS.lightreaction.photosystem II.LHC-II. [4,16]	1	1	1	1	1	1	1	1	1	1	1	1	1	1	1	1	7.39E-05	1	0.061541112	1	1	1	0	1	1	1	1	0	1.51E-06	9.86E-05	0	9.54E-10	1	1	1	1	1	1	1	1	1	1	1	1	1	1	1	1	1
PS.lightreaction.photosystem II.PSII polypeptide subunits. [4,36]	1	1	1	1	1	1	1	1	1	1	1	1	1	1	1	1	0.2025526	1	0.101363164	0.3171511	1	1	4.42E-13	1	1	0.36234309	1	0	0.288484	0.2336475	6.67E-13	0.1902892	1	1	1	1	1	1	1	1	1	1	1	1	1	1	1	1	1
PS.photorespiration. [2,30]	1	0.01932162	0.045970328	0.205717706	1	1	1	1	1	1	1	0.2816676	1	1	1	1	0.3846493	1	0.1776929	0.07303651	0.292583674	0.08438183	0.04260432	0.08385633	1	0.31145648	1	0.01136691	0.08094064	0.188363	0.01925963	1	1	1	0.054322679	1	0.0227566	0.0309572	0.0500299	1	1	1	1	1	1	1	1	1	0.0202131
PS.photorespiration.aminotransferases peroxisomal. [3,2]	1	1	1	1	1	1	1	1	1	1	1	1	1	1	1	1	1	1	1	1	1	1	1	1	1	1	1	1	1	1	1	1	1	1	1	1	1	1	1	1	1	1	1	1	1	1	1	1	1
PS.photorespiration.glycerate kinase. [3,1]	1	1	1	1	1	1	1	1	1	1	1	1	1	1	1	1	1	1	1	1	1	1	1	1	1	1	1	1	1	1	1	1	1	1	1	1	1	1	1	1	1	1	1	1	1	1	1	1	1
PS.photorespiration.glycolate oxydase. [3,4]	1	1	1	0.012121756	1	1	1	1	1	1	1	0.023658281	1	1	1	1	0.01807124	1	0.03898182	0.009359756	0.021640802	0.001102996	1	1	1	0.02878428	1	0.02039334	0.003395434	0.008375013	1	1	1	1	1	1	1	1	1	1	1	1	1	1	1	1	1	1	1
PS.photorespiration.phosphoglycolate phosphatase. [3,2]	1	0.001469706	0.000674871	1	1	1	1	1	1	1	1	1	1	1	1	1	1	1	1	0.002092487	1	1	1	1	1	1	1	1	1	1	1	1	1	1	0.000840073	1	1	1	0.000640994	1	1	1	1	1	1	1	1	1	0.000355813
PS.photorespiration.serine hydroxymethyltransferase. [3,8]	1	0.01492636	1	1	1	1	1	1	1	1	1	1	1	1	1	1	1	1	1	1	1	1	0.02493006	0.01119417	1	1	1	0.06405516	0.09413101	1	0.003216868	1	1	1	1	1	0.003064934	0.003496987	1	1	1	1	1	1	1	1	1	1	1
RNA. [1,2598]	0.8342443	0.9903007	0.8329779	0.02096375	2.70E-08	0.754950304	0.85114375	0.76469048	0.572445067	0.8976148	0.165111185	0.003846483	0.004311173	0.200616006	0.3856984	0.08041431	0.1415456	0.08392145	0.852741262	0.959912	0.002883961	5.38E-08	0.9926386	6.34E-05	0.047589908	0.00196695	0.998696	0.999384	1.52E-08	0.6003785	0.9948071	0.3693365	0.8793274	0.1532811	0.362533308	0.8804526	0.999252	0.9892063	0.9952587	0.8999623	0.131857459	0.302569558	0.434188137	0.247488528	0.79282485	0.264797981	0.703958	0.8730051	0.9827874
RNA.RNA binding. [2,167]	1	0.381238	1	0.528264557	0.3080635	0.207684035	1	0.075188233	0.212593761	0.293634299	1	0.149487423	0.101095104	0.429527284	0.1894701	0.4068862	0.1133021	1	0.247257096	0.3375845	0.015299061	0.005846111	0.08283611	0.00450068	0.191951964	0.0115944	0.52722111	0.06013793	7.91E-05	0.03689414	0.01164376	0.00840918	1	0.01670644	0.422327928	1	1	1	0.4228989	1	0.210321558	0.142786043	0.338485103	1	1	0.1406482	0.08937301	1	0.2356512
RNA.processing. [2,289]	1	0.8792983	0.350312935	0.04640136	0.01299985	0.409269774	0.274894744	0.453284864	0.396331947	0.543624015	0.107757189	0.015923683	0.062497626	0.021451702	0.2174887	0.6278154	0.1298755	0.03553465	0.444733975	0.4033295	0.000806839	3.56E-05	0.573693	0.004034877	0.126363827	0.0293277	0.570780595	0.9953967	0.01045146	0.2815998	0.8388545	0.1008198	0.1357629	0.02984969	1	1	1	0.318122	1	1	0.398907978	0.22942967	0.582764106	0.143777821	0.473220748	1	1	1	0.4534915
RNA.processing.RNA helicase. [3,56]	1	1	1	0.405490002	0.04644688	1	1	1	1	1	0.112034185	0.023658281	0.014313399	0.110175014	0.02121444	0.334047	0.4119987	0.03372188	0.666856746	1	0.290607009	0.000996493	0.3867384	0.05989596	1	0.06789858	0.145149857	1	0.305219	1	1	0.1243318	1	1	1	1	1	1	1	1	1	0.163555814	1	1	1	1	1	1	1
RNA.processing.degradation dicer. [3,8]	1	1	1	1	1	1	1	1	1	1	1	1	1	1	1	1	1	1	0.023094864	1	0.055992363	0.0465426	1	1	0.013144803	0.01443126	1	1	0.09413101	1	1	1	1	1	1	1	1	1	1	1	1	1	1	1	1	1	1	1	1
RNA.processing.ribonucleases. [3,59]	1	1	0.1020311	0.0075018	0.05391653	1	1	1	1	1	0.12063416	0.539272696	0.512332872	0.117586968	1	1	0.4381617	0.1546749	0.454500846	0.2661887	0.062419093	0.4829406	0.1737653	1	0.12824321	0.32713897	1	0.4468047	0.764594	0.4035963	0.2888776	0.3246326	0.01518421	0.2276681	1	1	1	0.01488184	1	1	1	1	1	1	1	1	1	1	1
RNA.processing.siRNA methyltransferase. [3,4]	1	1	1	1	1	1	1	1	1	1	1	1	1	1	1	1	1	1	1	1	0.021640802	1	1	1	1	0.02878428	1	1	0.03655656	0.008375013	1	1	1	1	1	1	1	1	1	1	1	1	1	1	1	1	1	1	1
RNA.processing.splicing. [3,50]	1	1	1	1	0.3405624	1	1	1	1	1	1	0.097744594	1	1	0.09296208	0.2941645	0.1578039	1	0.622310951	1	0.015299061	0.000484827	1	0.009398897	1	1	1	1	0.000511506	1	1	0.2796914	1	0.003644862	1	1	1	1	1	1	0.056017343	0.038090734	0.078975562	0.004639768	0.059870183	1	1	1	0.03935966
RNA.regulation of transcription. [2,1982]	0.5492945	0.9710149	0.691662825	0.100722481	6.79E-06	0.698417795	0.8640817	0.7732457	0.50122516	0.828967395	0.392246317	0.043704843	0.02959878	0.640526028	0.4170865	0.1405656	0.4598421	0.2191389	0.843537874	0.9737649	0.263447108	0.005095909	0.9989465	0.007270183	0.131724459	0.09589695	0.998696	0.999384	0.002113521	0.9110599	0.9999979	0.9003376	0.8816949	0.5307696	0.114126142	0.660472	0.9959373	0.9810457	0.9730608	0.7264343	0.083739213	0.412997914	0.247226533	0.182316686	0.580998058	0.136369643	0.6230644	0.672122141	0.9827874
RNA.regulation of transcription.ABI3/VP1-related B3-domain-containing transcription factor family. [3,8]	1	1	1	0.034909658	0.002207887	1	1	1	1	1	1	1	1	1	1	0.02166764	0.05909503	0.006076209	1	1	1	0.006180644	1	0.001018386	1	0.06850415	1	1	0.01827105	1	1	1	1	1	1	1	1	1	1	1	1	1	1	1	1	1	1	1	1
RNA.regulation of transcription.ARR. [3,19]	1	0.05045604	1	1	1	1	1	0.014118502	0.00884521	0.016881241	1	0.161466582	1	1	1	1	0.2182693	1	1	1	0.176925178	1	0.09819939	1	0.036661555	0.18786696	0.031724036	0.2309984	0.288484	1	0.1450413	1	0.00296972	1	1	1	1	0.01488184	1	1	1	1	1	1	1	1	1	0.004263237	1
RNA.regulation of transcription.AT-rich interaction domain containing transcription factor family. [3,1]	1	1	1	1	1	1	1	1	1	1	1	1	1	1	0	1	1	1	1	1	1	1	1	1	1	1	1	1	1	1	1	1	1	1	1	1	1	1	1	1	1	1	1	1	1	1	1	1	1
RNA.regulation of transcription.Alfin-like. [3,7]	1	1	1	0.028714011	0.001995292	1	1	1	1	1	1	1	1	1	1	0.01755082	0.000274825	0.000217707	1	1	1	1	1	1	1	0.060835	1	1	0.001422124	0.01995777	1	1	1	1	1	1	1	1	1	1	1	1	1	1	1	1	1	1	1
RNA.regulation of transcription.Argonaute. [3,8]	1	1	1	1	1	1	1	1	1	1	1	1	1	1	1	1	1	1	0.087626001	1	1	1	1	1	1	1	1	1	1	1	1	1	1	1	1	1	1	1	1	1	1	1	1	1	1	1	1	1	1
RNA.regulation of transcription.AtSR Transcription Factor family. [3,6]	1	1	1	1	0.01625502	1	1	1	1	1	1	1	1	1	1	0.01380158	0.03761824	1	0.059998051	1	0.006687857	0.02902379	1	0.007270183	0.008299177	0.04768622	1	1	0.01045146	1	1	1	1	0.009516058	0.004378924	1	1	1	1	1	1	1	1	1	1	1	1	1	1
RNA.regulation of transcription.Aux/IAA family. [3,29]	1	1	1	0.198873684	0.03967263	1	1	0.023549601	0.016214819	0.030235114	1	1	1	1	1	0.1550718	0.1355956	1	0.169097113	1	1	1	1	1	1	0.30286389	0.059094167	0.3774061	1	1	1	1	1	1	1	1	1	1	1	1	1	1	1	1	1	1	1	1	1
RNA.regulation of transcription.B3 transcription factor family. [3,15]	1	1	1	0.086600509	0.06435954	1	1	1	1	1	1	1	1	1	1	0.06168771	1	1	1	1	0.12787507	1	1	1	1	1	1	1	0.2222041	1	1	1	1	1	1	1	1	1	1	1	1	1	1	1	1	1	1	1	1
RNA.regulation of transcription.Bromodomain proteins. [3,8]	1	1	1	0.034909658	0.02584157	1	1	1	1	1	1	0.054799948	0.044956781	1	1	0.02166764	0.05909503	1	1	1	1	1	1	1	1	1	1	1	0.09413101	1	1	1	1	1	0.006777451	1	1	1	1	1	0.00359427	0.011936141	0.005819899	1	0.005618112	1	1	1	1
RNA.regulation of transcription.C2C2(Zn) DOF zinc finger family. [3,35]	1	0.1122087	1	0.246696891	0.2189882	1	1	1	1	0.039096894	0.063538223	0.331990035	1	1	1	0.1940626	0.06250787	0.07631942	0.226595775	0.307106	0.340385018	0.3003674	1	0.1044765	0.081300647	0.15299935	1	0.2020362	0.01510333	0.2263332	1	0.05154695	1	1	0.009064581	1	1	1	1	1	1	1	1	1	1	1	1	1	1
RNA.regulation of transcription.C2C2(Zn) GATA transcription factor family. [3,26]	1	0.07621598	0.03906525	1	1	1	1	1	1	1	1	1	1	1	1	1	0.1086328	1	0.140980486	0.2060261	0.253062981	0.2174848	1	1	1	0.0944925	1	0.3358752	0.4044015	0.1533277	1	0.1291311	1	1	1	1	1	0.02420858	1	1	1	1	1	1	1	1	1	1	1
RNA.regulation of transcription.C2H2 zinc finger family. [3,106]	1	0.4216246	0.216558998	0.134089836	0.2189882	0.121526775	1	0.12713617	0.124711603	1	0.235484938	0.397601419	0.560988233	0.086907662	0.2402451	0.61197	0.7898357	0.3139051	0.434543331	0.6013477	0.408766823	0.5274939	0.6944608	0.07089676	1	0.5947461	0.319537979	0.6025168	0.8611666	0.6566902	0.2137278	1	1	0.08501101	0.259754151	1	0.1455286	0.1906195	0.08993238	0.06591416	0.03698669	0.356085348	0.209597231	1	0.150588157	1	1	1	1
RNA.regulation of transcription.C3H zinc finger family. [3,17]	0.009773847	1	1	1	1	1	1	1	1	1	1	1	1	1	1	1	1	1	0.071307128	1	1	1	1	1	1	1	1	1	0.258857	1	1	1	1	0.04591554	0.022791477	0.005702416	0.009548368	1	1	1	0.011919325	0.035443032	0.016341901	0.00832011	0.011356902	0.006662645	0.004051085	0.003802837	0.008384313
RNA.regulation of transcription.Chromatin Remodeling Factors. [3,58]	1	1	1	0.419668099	0.01625502	0.051398405	1	1	1	1	1	0.056495692	0.015789597	1	0.00445755	0.3446978	0.6991708	1	1	0.531265	0.528559944	0.1101248	0.401085	0.2081277	1	0.541548	1	1	0.3216484	0.4010739	0.5501295	0.3230851	1	0.07338161	1	1	1	1	0.1213429	1	1	0.171571694	0.093347271	1	0.07203955	1	1	1	1
RNA.regulation of transcription.DNA methyltransferases. [3,7]	1	1	1	1	1	1	1	1	1	1	1	0.043704843	1	1	1	1	1	1	1	1	1	1	1	1	1	1	1	1	1	1	1	1	1	1	1	1	0.002508505	1	1	1	1	1	1	1	1	1	1	1	1
RNA.regulation of transcription.EIN3-like(EIL) transcription factor family. [3,4]	1	1	1	1	1	1	1	1	1	1	1	1	1	1	1	1	1	1	1	1	1	1	1	1	1	1	1	1	1	1	1	1	1	1	1	1	1	1	1	1	1	1	1	1	1	1	1	1	1
RNA.regulation of transcription.GRAS transcription factor family. [3,36]	1	1	1	1	1	1	0.018474368	0.029182307	1	0.0396891	1	0.340260552	1	0.062658386	1	1	1	1	0.101363164	1	0.350715442	1	1	1	1	0.06428997	1	0.4712447	0.288484	1	1	0.05481466	1	1	0.070761731	1	1	1	1	1	1	1	1	1	1	1	1	1	1
RNA.regulation of transcription.GeBP like. [3,5]	1	1	1	1	1	1	1	1	1	1	1	1	1	1	1	1	1	1	1	1	1	1	1	1	1	1	1	1	1	1	1	1	1	1	1	1	1	1	1	1	1	1	1	1	1	1	1	1	1
RNA.regulation of transcription.General Transcription. [3,27]	1	1	1	1	0.03550688	1	1	1	1	1	1	0.248218286	0.211031792	1	0.03761795	0.1427748	0.3438306	1	1	0.05697857	0.26209267	0.2261647	1	0.07338212	0.061660253	0.09589695	1	1	0.06160853	0.1600134	0.2335226	0.1340581	1	0.08501101	1	1	1	1	1	1	1	1	0.03294678	1	1	1	1	1	1
RNA.regulation of transcription.Global transcription factor group. [3,12]	1	1	1	0.009402287	0.04571791	1	1	1	1	1	1	0.023658281	0.003561645	1	0.01127564	0.04233884	1	0.01269904	1	1	0.093091598	0.002448075	1	0.02137304	1	0.10767968	1	1	0.04209479	1	1	1	1	0.0263308	1	1	1	1	1	1	1	0.022054581	1	0.004639768	1	0.003810973	1	1	1
RNA.regulation of transcription.HDA. [3,15]	1	1	1	0.086600509	0.06435954	1	1	1	1	1	0.001959847	0.120817159	0.023833099	1	1	1	1	1	1	1	0.006922351	0.005095909	1	0.03069154	0.03027812	0.04024202	1	0.1659057	0.06160853	1	1	1	1	0.0382685	1	1	1	1	1	1	1	1	1	1	1	1	1	1	1
RNA.regulation of transcription.Histone acetyltransferases. [3,13]	1	1	1	1	0.00766743	1	1	1	1	1	0.001959847	0.006216367	0.018783264	0.015438815	1	1	1	1	1	1	0.022394007	0.003156892	1	1	0.027769431	0.12045278	1	0.1333012	0.05028365	1	1	1	1	0.02984969	1	1	1	1	0.01612191	1	1	0.024127707	0.012351779	0.005088131	0.008033422	0.004148935	1	1	1
RNA.regulation of transcription.JUMONJI family. [3,14]	0.007327146	0.03405603	1	1	1	0.007216663	1	1	1	1	0.021420915	1	0.094037279	0.001822761	0.01456846	1	1	1	1	1	1	1	1	1	1	1	0.019471115	1	1	1	1	1	1	1	1	1	1	0.008997577	1	1	1	1	1	1	1	1	1	1	1
RNA.regulation of transcription.MADS box transcription factor family. [3,48]	0.04214103	1	0.0793647	0.3466372	0.3255698	0.041633049	1	0.043262034	0.034006513	0.055578654	1	0.216419838	0.181613204	1	1	0.2839573	1	0.1163946	0.608708632	0.4374545	1	1	1	0.1610093	1	1	1	1	1	1	1	1	1	0.1769136	0.105425667	0.0274737	1	1	0.09548486	1	0.0069001	0.035443032	0.07462372	0.037898621	0.056806073	0.025940475	0.01729244	0.016385078	0.0374591
RNA.regulation of transcription.MYB domain transcription factor family. [3,91]	0.09799966	0.05247382	0.180126701	0.374777806	0.1591172	1	1	1	1	1	1	1	0.7258294	1	1	0.2920791	0.3000968	1	1	0.7688959	1	0.6839566	1	1	1	1	1	1	0.7834707	1	1	1	1	1	0.222879767	1	1	0.1592569	1	1	1	0.302569558	1	1	1	1	1	1	1
RNA.regulation of transcription.MYB-related transcription factor family. [3,38]	1	1	1	0.095158884	0.0688026	1	1	1	1	1	1	0.153182166	0.323416661	1	1	0.2186248	0.4873378	0.08392145	0.255722276	1	0.163582868	0.1359615	1	1	0.081739341	0.17753689	1	0.4946996	0.3116196	1	1	1	1	0.1351441	1	1	1	1	1	1	1	1	0.057714935	1	1	1	1	1	1
RNA.regulation of transcription.Methyl binding domain proteins. [3,11]	1	1	1	0.0075018	0.005232576	1	1	1	1	1	1	1	0.073439856	1	1	0.03608749	1	1	1	1	0.017476448	0.07203194	1	0.000103526	0.020943362	1	1	1	0.1470683	0.04140662	1	1	1	1	1	1	1	1	1	1	1	1	1	1	1	1	1	1	1
RNA.regulation of transcription.NAC domain transcription factor family. [3,6]	1	1	1	0.022645946	1	1	1	1	1	1	1	0.038378817	1	1	1	1	1	1	1	1	1	1	1	1	1	0.04768622	1	1	1	1	1	1	1	1	1	1	1	1	1	1	1	1	1	1	1	1	1	1	1
RNA.regulation of transcription.NIN-like bZIP-related family. [3,10]	1	1	1	1	0.03550688	1	1	1	1	1	1	1	1	1	1	0.03054736	1	1	0.113066057	1	1	1	1	1	1	1	1	1	1	1	1	1	1	1	0.009064581	1	1	1	1	1	1	1	1	1	1	1	1	1	1
RNA.regulation of transcription.Nucleosome/chromatin assembly factor group. [3,8]	1	1	1	0.034909658	0.002207887	1	1	1	1	1	1	0.054799948	0.005403921	1	1	0.02166764	1	1	1	0.03300421	0.055992363	1	1	0.01119417	1	1	1	1	1	1	1	1	1	0.01449628	0.000561509	1	1	1	1	1	1	0.000713753	0.005819899	0.002561224	1	0.002445087	1	1	1
RNA.regulation of transcription.Orphan family. [3,5]	1	1	1	1	1	1	1	1	1	1	1	1	1	1	1	1	1	1	0.050419587	1	1	1	1	1	1	1	1	0.03084396	1	1	1	1	1	1	1	1	1	1	1	1	1	1	1	1	1	1	1	1	1
RNA.regulation of transcription.PHD finger transcription factor. [3,12]	1	1	1	1	1	1	1	1	1	1	0.017332271	0.091856032	0.081091425	1	1	1	1	1	0.040754695	1	1	1	1	1	1	1	1	1	1	1	1	1	1	1	1	1	1	1	1	1	1	1	1	1	1	1	1	1	1
RNA.regulation of transcription.PHOR1. [3,14]	1	1	1	1	1	1	1	1	1	1	1	1	0.094037279	1	1	1	1	1	0.172269922	1	1	1	1	1	1	1	1	1	1	1	1	1	1	1	1	1	1	1	1	1	1	1	1	1	1	1	1	1	1
RNA.regulation of transcription.PWWP domain protein. [3,5]	1	1	1	1	1	1	1	1	1	1	1	1	1	1	1	1	1	1	1	1	1	1	1	1	1	1	1	1	1	1	1	1	1	1	1	1	1	1	1	1	1	1	1	1	1	1	1	1	1
RNA.regulation of transcription.Polycomb Group (PcG). [3,5]	1	1	1	1	1	1	1	1	1	1	1	0.00423485	0.023833099	1	1	1	1	1	1	1	1	1	1	1	1	1	1	1	1	1	1	1	1	1	1	1	1	1	1	1	1	1	1	1	1	1	1	1	1
RNA.regulation of transcription.Psudo ARR transcription factor family. [3,3]	1	1	1	1	1	1	1	1	1	1	1	1	1	1	1	1	1	1	1	1	0.015299061	0.009944822	1	1	0.004044709	0.01708825	1	1	0.02186199	1	1	1	1	1	1	1	1	1	1	1	1	1	1	1	1	1	1	1	1
RNA.regulation of transcription.S1FA. [3,2]	1	1	1	1	1	1	1	1	1	1	1	1	1	1	1	1	1	0.000393223	0.016257067	1	0.006922351	0.005846111	1	1	0.004044709	0.0115944	1	1	0.01045146	1	1	1	1	1	1	1	1	1	1	1	1	1	1	1	1	1	1	1	1
RNA.regulation of transcription.SET-domain transcriptional regulator family. [3,32]	1	1	1	0.225100115	0.1985349	1	1	1	1	1	0.056388998	0.01469905	0.093959508	0.052893345	1	1	1	1	1	1	1	0.2694595	0.2037288	1	1	1	1	0.4219901	1	1	0.2920737	0.1701979	1	1	1	1	1	1	1	1	1	0.083967437	1	1	1	1	1	1	1
RNA.regulation of transcription.SNF7. [3,14]	1	1	1	0.003849936	0.001018845	1	1	1	1	1	1	1	0.094037279	1	1	0.006538669	0.004321982	1	0.172269922	0.08641485	1	1	0.06014118	1	1	1	1	0.1495085	0.05592344	1	0.09264858	1	1	1	1	1	1	1	1	1	1	1	1	1	1	1	1	1	1
RNA.regulation of transcription.TCP transcription factor family. [3,29]	1	1	1	1	1	1	1	1	1	1	1	1	1	1	1	1	1	1	0.38296491	1	1	0.2428042	1	1	1	1	1	1	0.07690411	1	1	1	1	1	1	1	1	1	1	0.009523679	1	1	1	1	1	1	1	1	1
RNA.regulation of transcription.WRKY domain transcription factor family. [3,65]	1	0.02506588	0.115211125	0.097952125	0.00663606	1	1	1	1	1	1	1	0.557738021	1	0.1389208	0.003991898	0.01807124	0.04533235	1	0.5935181	0.18610679	0.1436199	0.4581833	1	1	0.58262071	1	0.1300367	0.2222041	0.4480326	0.3303855	0.3558969	1	1	0.158133028	1	1	1	1	1	1	1	1	1	1	1	1	1	1
RNA.regulation of transcription.Zn-finger(CCHC). [3,8]	1	1	1	1	1	1	1	1	1	1	1	1	1	1	1	1	1	1	1	1	1	0.006180644	1	1	1	1	1	1	1	1	1	1	1	1	1	1	1	1	1	1	1	1	1	1	1	1	1	1	1
RNA.regulation of transcription.bZIP transcription factor family. [3,68]	1	0.2596553	0.120316959	1	1	1	1	0.070903874	1	0.094047803	1	0.35952657	1	0.146092484	1	1	0.1462559	1	0.094669315	0.3363575	0.038390032	0.3141221	0.4771228	0.08211502	0.150816639	0.04768622	0.184173388	0.5232109	0.01045146	0.2237615	0.6298902	0.3739482	1	1	0.163181664	1	1	0.1021774	0.008026818	1	1	1	1	1	0.088612253	1	1	1	0.06569389
RNA.regulation of transcription.plant TF (pbf2). [3,1]	1	1	1	1	1	1	1	1	1	1	1	1	1	1	1	1	1	1	1	0	1	1	1	1	1	1	1	1	1	1	0	1	1	1	1	1	1	1	1	1	1	1	1	1	1	1	1	1	1
RNA.regulation of transcription.putative transcription regulator. [3,151]	1	1	0.323076054	0.658804816	0.414674	1	1	1	0.192759645	1	1	0.034359595	0.037236933	1	0.01517988	0.5585296	0.6991708	0.4651739	0.939896042	0.1441573	0.636098792	0.2336189	0.649322	0.00758305	1	0.47735381	0.476780556	1	0.9709463	1	0.8372718	0.4991887	1	0.01198291	0.178832182	1	1	1	1	1	0.066603707	0.043029382	0.011785329	0.043802379	1	1	1	1	1
RNA.regulation of transcription.unclassified. [3,276]	0.1642138	0.8649427	0.581758839	0.068338987	0.03817504	0.391199872	0.263345263	0.437766091	0.165868707	0.526802234	0.194714776	0.08302368	0.086800046	0.046277358	1	0.1799967	0.2366079	0.3054093	0.391887741	0.1484957	0.411025215	0.02267355	0.242887	0.3041333	0.03027812	0.06483527	0.540874707	0.4480888	0.02186199	0.08332174	0.2607375	0.509466	1	0.5398569	0.417307358	0.1022818	0.4826599	1	1	0.2416995	0.169921286	0.560291113	0.567084215	0.330844656	0.458424625	0.100145073	0.1971921	0.196304848	0.4332087
RNA.regulation of transcription.zf-HD. [3,13]	1	1	1	1	1	1	1	1	1	1	0.019368887	0.101662415	1	1	1	1	0.0235389	1	1	1	1	1	1	1	1	1	1	1	0.1847512	1	1	1	1	1	1	1	1	1	1	1	1	1	1	1	1	1	1	1	1
RNA.transcription. [2,160]	1	0.6124603	1	0.100303854	0.06520098	1	0.136505387	1	1	1	0.027260153	0.216419838	0.164525738	0.069245861	1	0.02069683	0.1652396	0.09743467	0.951032457	0.4752806	0.137728768	0.4147776	0.2827538	0.6614125	0.081739341	0.24729821	1	0.7366925	0.12742	0.2815998	0.5044459	0.3310178	1	1	1	1	1	1	1	1	1	0.521077302	1	1	1	1	1	1	1
S-assimilation. [1,16]	1	1.88E-05	1	1	1	1	1	1	1	1	1	1	1	1	1	1	1	1	1	1	1	1	1	1	1	1	1	1	1	1	1	1	1	1	0.000157735	1	2.83E-07	8.47E-07	0.02045987	0.005096362	1	1	1	1	1	1	1	1	0.000773823
S-assimilation.AKN. [2,8]	1	1	1	1	1	1	1	1	1	1	1	1	1	1	1	1	1	1	1	1	1	1	1	1	1	1	1	1	1	1	1	1	1	1	0.006777451	1	1	1	1	1	1	1	1	1	1	1	1	1	0.002521869
S-assimilation.APR. [2,2]	1	0	1	1	1	1	1	1	1	1	1	1	1	1	1	1	1	1	1	1	1	1	1	1	1	1	1	1	1	1	1	1	1	1	1	1	0	0	1	1	1	1	1	1	1	1	1	1	0.000355813
S-assimilation.ATPS. [2,3]	1	0.003463511	1	1	1	1	1	1	1	1	1	1	1	1	1	1	1	1	1	1	1	1	1	1	1	1	1	1	1	1	1	1	1	1	0.001838526	1	0.000726852	0.000865497	1	1	1	1	1	1	1	1	1	1	1
S-assimilation.sulfite redox. [2,1]	1	0	1	1	1	1	1	1	1	1	1	1	1	1	1	1	1	1	1	1	1	1	1	1	1	1	1	1	1	1	1	1	1	1	0	1	0	0	0	0	1	1	1	1	1	1	1	1	1
TCA / org transformation. [1,63]	1	0.07711341	0.029398335	0.453134728	0.4284495	1	1	0.063667357	1	0.017648539	1	1	1	1	0.1335451	0.164722	0.4788606	0.1707183	0.286012679	0.5784294	1	1	0.4425478	1	1	1	0.000528907	0.2664715	1	1	0.5883174	1	1	1	1	1	0.01182842	0.002360493	1	1	1	0.194408091	1	1	1	1	1	1	1
TCA / org transformation.TCA. [2,34]	1	0.1093701	0.054050906	1	1	1	1	0.027855054	1	0.005273915	1	1	1	1	0.05403637	0.1877389	0.4377397	1	1	1	1	1	1	1	1	1	0.000365507	1	1	1	1	1	1	1	1	1	0.003064934	0.000587999	1	1	1	0.089946674	1	1	1	1	1	1	1
TCA / org transformation.TCA.2-oxoglutarate dehydrogenase. [3,2]	1	1	1	1	1	1	1	1	1	1	1	1	1	1	1	1	1	1	1	1	1	1	1	1	1	1	1	1	1	1	1	1	1	1	1	1	1	1	1	1	1	1	1	1	1	1	1	1	1
TCA / org transformation.TCA.CS. [3,1]	1	1	1	1	1	1	1	1	1	0	1	1	1	1	1	1	1	1	1	1	1	1	1	1	1	1	0	1	1	1	1	1	1	1	1	1	0	0	1	1	1	1	1	1	1	1	1	1	1
TCA / org transformation.TCA.IDH. [3,4]	1	1	1	1	1	1	1	1	1	1	1	1	1	1	1	1	1	1	1	1	1	1	1	1	1	1	1	1	1	1	1	1	1	1	1	1	1	1	1	1	1	1	1	1	1	1	1	1	1
TCA / org transformation.TCA.aconitase. [3,4]	1	1	1	1	1	1	1	1	1	1	1	1	1	1	1	1	1	1	1	1	1	1	1	1	1	1	1	1	1	1	1	1	1	1	1	1	1	1	1	1	1	0.004333698	1	1	1	1	1	1	1
TCA / org transformation.TCA.fumarase. [3,1]	1	1	1	1	1	1	1	1	1	1	1	1	1	1	1	1	1	1	1	1	1	1	1	1	1	1	1	1	1	1	1	1	1	1	1	1	1	1	1	1	1	1	1	1	1	1	1	1	1
TCA / org transformation.TCA.malate DH. [3,3]	1	1	1	1	1	1	1	0.000839549	1	0.001256832	1	1	1	1	1	1	1	1	1	1	1	1	1	1	1	1	0.002034559	1	1	1	1	1	1	1	1	1	1	1	1	1	1	1	1	1	1	1	1	1	1
TCA / org transformation.TCA.pyruvate DH. [3,13]	1	0.03226318	0.014578709	1	1	1	1	1	1	1	1	1	1	1	1	0.04892722	0.1298755	1	1	1	1	1	1	1	1	1	0.018127969	1	1	1	1	1	1	1	1	1	0.006230659	0.000615558	1	1	1	1	1	1	1	1	1	1	1
TCA / org transformation.TCA.pyruvate DH.E1. [4,5]	1	0.008023832	0.003155832	1	1	1	1	1	1	1	1	1	1	1	1	1	1	1	1	1	1	1	1	1	1	1	0.004278203	1	1	1	1	1	1	1	1	1	0.001347292	3.72E-05	1	1	1	1	1	1	1	1	1	1	1
TCA / org transformation.TCA.pyruvate DH.E2. [4,5]	1	1	1	1	1	1	1	1	1	1	1	1	1	1	1	1	1	1	1	1	1	1	1	1	1	1	1	1	1	1	1	1	1	1	1	1	1	1	1	1	1	1	1	1	1	1	1	1	1
TCA / org transformation.TCA.pyruvate DH.E3. [4,3]	1	1	1	1	1	1	1	1	1	1	1	1	1	1	1	0.003887325	0.01025295	1	1	1	1	1	1	1	1	1	1	1	1	1	1	1	1	1	1	1	1	1	1	1	1	1	1	1	1	1	1	1	1
TCA / org transformation.TCA.succinate dehydrogenase. [3,4]	1	1	1	1	1	1	1	1	1	1	1	1	1	1	0.003387144	1	1	1	1	1	1	1	1	1	1	1	0.002906167	1	1	1	1	1	1	1	1	1	1	1	1	1	1	1	1	1	1	1	1	1	1
TCA / org transformation.carbonic anhydrases. [2,11]	1	1	0.011083213	1	1	1	1	1	1	1	1	1	1	1	1	1	1	1	1	1	1	1	1	1	1	1	1	0.01748888	1	1	1	1	1	1	1	1	1	1	1	1	1	1	1	1	1	1	1	1	1
TCA / org transformation.other organic acid transformatons. [2,18]	1	0.04719798	1	0.107957587	0.08598984	1	1	1	1	1	1	1	1	1	1	0.08174907	0.2025526	0.02792074	0.028132723	0.123941	1	1	0.09047327	1	1	1	0.030150279	0.2154948	1	1	0.134324	1	1	1	1	1	1	1	1	1	1	1	1	1	1	1	1	1	1
TCA / org transformation.other organic acid transformatons.IDH. [3,1]	1	0	1	0	0	1	1	1	1	1	1	1	1	1	1	0	0	0	1	0	1	1	1	1	1	1	1	1	1	1	1	1	1	1	1	1	1	1	1	1	1	1	1	1	1	1	1	1	1
TCA / org transformation.other organic acid transformatons.atp-citrate lyase. [3,4]	1	1	1	1	1	1	1	1	1	1	1	1	1	1	1	1	1	1	1	1	1	1	1	1	1	1	0.002906167	1	1	1	1	1	1	1	1	1	1	1	1	1	1	1	1	1	1	1	1	1	1
TCA / org transformation.other organic acid transformatons.cyt MDH. [3,3]	1	1	1	1	1	1	1	1	1	1	1	1	1	1	1	1	1	1	0.028132723	1	1	1	0.004242857	1	1	1	1	0.01167391	1	1	0.006255194	1	1	1	1	1	1	1	1	1	1	1	1	1	1	1	1	1	1
TCA / org transformation.other organic acid transformatons.malic. [3,8]	1	1	1	1	1	1	1	1	1	1	1	1	1	1	1	1	1	1	0.023094864	1	1	1	1	1	1	1	1	1	1	1	1	1	1	1	1	1	1	1	1	1	1	1	1	1	1	1	1	1	1
amino acid metabolism. [1,233]	0.124805	0.104943	0.265074481	0.888407767	0.9769641	1	0.213955833	0.049653259	0.03354139	0.202472907	0.534734906	0.502035224	0.431896234	0.595875401	0.1469465	0.9492363	0.9999724	0.675483	0.316606351	0.9737649	0.51167616	0.5297545	0.242887	0.8311221	0.081739341	0.76833717	0.049622668	0.6411178	0.8819521	0.8660523	0.5040464	0.5571511	1	0.06077818	0.009064581	0.07269741	0.01816392	0.002360493	0.59335	0.1957168	0.052812353	0.141598642	0.247226533	0.09385516	0.388371993	0.069455849	0.0424403	0.161180146	0.01372379
amino acid metabolism.degradation. [2,71]	1	0.03226318	0.128152451	1	1	1	1	1	1	1	1	0.641544796	1	1	0.03491752	1	1	1	0.564539953	1	0.630179756	0.5714171	0.4951171	1	0.155117135	0.62004279	0.192828296	0.7947434	0.8487006	1	0.6525538	0.3844041	1	0.1076153	0.009064581	1	1	0.003496987	1	1	0.081640065	1	1	1	1	1	1	1	0.06761039
amino acid metabolism.degradation.aromatic aa. [3,17]	1	1	1	1	1	1	1	1	1	1	1	0.144959584	1	1	1	1	1	1	0.21695056	1	0.152482485	0.1369433	0.08283611	1	0.035588734	0.16734074	1	0.2000759	0.258857	1	0.1259488	0.07580609	1	0.04591554	1	1	1	1	1	1	1	1	1	1	1	1	1	1	1
amino acid metabolism.degradation.aromatic aa.tryptophan. [4,11]	1	1	1	1	1	1	1	1	1	1	1	0.08302368	1	1	1	1	1	1	1	1	1	1	1	1	1	1	1	1	1	1	1	1	1	0.02400612	1	1	1	1	1	1	1	1	1	1	1	1	1	1	1
amino acid metabolism.degradation.aromatic aa.tyrosine. [4,6]	1	1	1	1	1	1	1	1	1	1	1	1	1	1	1	1	1	1	0.059998051	1	0.038390032	0.02902379	0.01628615	1	0.008299177	0.04768622	1	0.03986211	0.06160853	1	0.02345842	0.01512308	1	1	1	1	1	1	1	1	1	1	1	1	1	1	1	1	1
amino acid metabolism.degradation.aspartate family. [3,20]	1	0.008868562	0.028117913	1	1	1	1	1	1	1	1	1	1	1	1	1	1	1	0.25674181	1	1	1	1	1	1	1	1	1	1	1	1	1	1	1	0.003369303	1	1	0.00148549	1	1	0.015727905	1	1	1	1	1	1	1	0.01063459
amino acid metabolism.degradation.aspartate family.asparagine. [4,5]	1	1	1	1	1	1	1	1	1	1	1	1	1	1	1	1	1	1	0.050419587	1	1	1	1	1	1	1	1	1	1	1	1	1	1	1	0.003369303	1	1	1	1	1	1	1	1	1	1	1	1	1	0.001174642
amino acid metabolism.degradation.aspartate family.asparagine.L-asparaginase. [5,5]	1	1	1	1	1	1	1	1	1	1	1	1	1	1	1	1	1	1	0.050419587	1	1	1	1	1	1	1	1	1	1	1	1	1	1	1	0.003369303	1	1	1	1	1	1	1	1	1	1	1	1	1	0.001174642
amino acid metabolism.degradation.aspartate family.lysine. [4,2]	1	1	1	1	1	1	1	1	1	1	1	1	1	1	1	1	1	1	1	1	1	1	1	1	1	1	1	1	1	1	1	1	1	1	1	1	1	1	1	1	1	1	1	1	1	1	1	1	1
amino acid metabolism.degradation.aspartate family.methionine. [4,4]	1	0.005891493	1	1	1	1	1	1	1	1	1	1	1	1	1	1	1	1	1	1	1	1	1	1	1	1	1	1	1	1	1	1	1	1	0.003048244	1	1	0.001424101	1	1	0.001817218	1	1	1	1	1	1	1	1
amino acid metabolism.degradation.aspartate family.methionine.methionine gamma-lyase. [5,2]	1	0.001469706	1	1	1	1	1	1	1	1	1	1	1	1	1	1	1	1	1	1	1	1	1	1	1	1	1	1	1	1	1	1	1	1	0.000840073	1	1	0.000423385	1	1	0.000456838	1	1	1	1	1	1	1	1
amino acid metabolism.degradation.aspartate family.threonine. [4,9]	1	0.01796528	0.008443812	1	1	1	1	1	1	1	1	1	1	1	1	1	1	1	1	1	1	1	1	1	1	1	1	1	1	1	1	1	1	1	1	1	1	0.004185747	1	1	1	1	1	1	1	1	1	1	1
amino acid metabolism.degradation.branched chain group. [3,16]	1	1	1	1	1	1	1	1	1	1	1	1	1	1	1	1	1	1	1	1	1	1	1	1	1	1	1	1	1	1	1	1	1	1	1	1	1	1	1	1	1	1	1	1	1	1	1	1	1
amino acid metabolism.degradation.branched chain group.shared. [4,7]	1	1	1	1	1	1	1	1	1	1	1	1	1	1	1	1	1	1	1	1	1	1	1	1	1	1	1	1	1	1	1	1	1	1	1	1	1	1	1	1	1	1	1	1	1	1	1	1	1
amino acid metabolism.degradation.glutamate family. [3,9]	1	1	1	1	1	1	1	1	1	1	1	1	1	1	0.007528616	1	1	1	1	1	1	1	1	1	1	1	0.009653335	1	1	1	1	1	1	0.01670644	1	1	1	1	1	1	1	1	1	1	1	1	1	1	1
amino acid metabolism.degradation.glutamate family.arginine. [4,6]	1	1	1	1	1	1	1	1	1	1	1	1	1	1	0.004393776	1	1	1	1	1	1	1	1	1	1	1	0.005886228	1	1	1	1	1	1	1	1	1	1	1	1	1	1	1	1	1	1	1	1	1	1
amino acid metabolism.degradation.glutamate family.proline. [4,2]	1	1	1	1	1	1	1	1	1	1	1	1	1	1	1	1	1	1	1	1	1	1	1	1	1	1	1	1	1	1	1	1	1	0.001504852	1	1	1	1	1	1	1	1	1	1	1	1	1	1	1
amino acid metabolism.degradation.serine-glycine-cysteine group. [3,6]	1	0.009903761	1	1	1	1	1	1	1	1	1	1	1	1	0.004393776	1	1	1	1	1	1	1	1	1	1	1	1	1	1	1	1	1	1	1	0.004378924	1	1	0.002195072	1	1	1	1	1	1	1	1	1	1	1
amino acid metabolism.degradation.serine-glycine-cysteine group.cysteine. [4,1]	1	1	1	1	1	1	1	1	1	1	1	1	1	1	1	1	1	1	1	1	1	1	1	1	1	1	1	1	1	1	1	1	1	1	1	1	1	1	1	1	1	1	1	1	1	1	1	1	1
amino acid metabolism.degradation.serine-glycine-cysteine group.glycine. [4,5]	1	0.008023832	1	1	1	1	1	1	1	1	1	1	1	1	0.003635558	1	1	1	1	1	1	1	1	1	1	1	1	1	1	1	1	1	1	1	0.003369303	1	1	0.001812244	1	1	1	1	1	1	1	1	1	1	1
amino acid metabolism.misc. [2,1]	1	1	1	1	1	1	1	1	1	1	1	1	1	1	1	1	1	1	1	1	1	1	1	1	1	1	1	1	1	1	1	1	1	1	1	1	1	1	1	1	1	1	1	1	1	1	1	1	1
amino acid metabolism.synthesis. [2,161]	0.06230328	0.364863	0.344228939	0.699155707	0.8741378	1	0.136505387	0.022421526	0.013297154	0.102356708	0.377742317	0.348471086	0.166077763	0.414183231	0.3856984	0.8185722	0.9993712	0.4897984	0.22061702	0.8634991	0.361294828	0.4182102	0.1522291	0.6614125	0.081739341	0.66850408	0.042709487	0.4237665	0.7174293	0.6543937	0.3303855	0.5233977	1	0.09704519	0.082196561	0.03679735	0.005422846	0.03746392	0.4075512	0.1154317	0.07642086	0.051695905	0.134717171	0.047027671	0.23869223	0.031606888	0.01840115	0.095456595	0.01816645
amino acid metabolism.synthesis.aromatic aa. [3,42]	1	0.1452182	0.067861953	1	1	1	0.021843278	1	1	1	1	0.177442496	0.364507402	1	1	1	1	1	0.54567477	0.3773792	0.404251922	1	1	1	1	1	0.095653467	1	0.6160224	1	1	1	1	0.1532811	0.01438899	1	0.004908843	0.006632148	1	1	1	0.116879923	0.066668806	1	1	1	1	1	0.0342301
amino acid metabolism.synthesis.aromatic aa.chorismate. [4,14]	1	1	1	1	1	1	0.007475972	1	1	1	1	0.111855892	1	1	1	1	1	1	1	1	1	1	1	1	1	1	1	1	1	1	1	1	1	0.03398066	1	1	0.006906792	0.008997577	1	1	1	1	0.013036233	1	1	1	1	1	1
amino acid metabolism.synthesis.aromatic aa.chorismate.3-deoxy-D-arabino-heptulosonate 7-phosphate synthase. [5,4]	1	1	1	1	1	1	1	1	1	1	1	1	1	1	1	1	1	1	1	1	1	1	1	1	1	1	1	1	1	1	1	1	1	1	1	1	0.001126693	0.001424101	1	1	1	1	1	1	1	1	1	1	1
amino acid metabolism.synthesis.aromatic aa.chorismate.shikimate kinase. [5,5]	1	1	1	1	1	1	0.00217695	1	1	1	1	0.0337961	1	1	1	1	1	1	1	1	1	1	1	1	1	1	1	1	1	1	1	1	1	0.007560301	1	1	1	1	1	1	1	1	0.003682919	1	1	1	1	1	1
amino acid metabolism.synthesis.aromatic aa.phenylalanine and tyrosine. [4,6]	1	1	1	1	1	1	1	1	1	1	1	1	1	1	1	1	1	1	1	0.01992209	1	1	1	1	1	1	1	1	1	1	1	1	1	1	1	1	1	1	1	1	1	1	1	1	1	1	1	1	1
amino acid metabolism.synthesis.aromatic aa.phenylalanine and tyrosine.chorismate mutase. [5,3]	1	1	1	1	1	1	1	1	1	1	1	1	1	1	1	1	1	1	1	0.005014702	1	1	1	1	1	1	1	1	1	1	1	1	1	1	1	1	1	1	1	1	1	1	1	1	1	1	1	1	1
amino acid metabolism.synthesis.aromatic aa.phenylalanine. [4,6]	1	0.009903761	0.004070734	1	1	1	1	1	1	1	1	1	1	1	1	1	1	1	1	1	1	1	1	1	1	1	1	1	1	1	1	1	1	1	0.004378924	1	1	0.002195072	1	1	1	1	1	1	1	1	1	1	1
amino acid metabolism.synthesis.aromatic aa.phenylalanine.arogenate dehydratase / prephenate dehydratase. [5,6]	1	0.009903761	0.004070734	1	1	1	1	1	1	1	1	1	1	1	1	1	1	1	1	1	1	1	1	1	1	1	1	1	1	1	1	1	1	1	0.004378924	1	1	0.002195072	1	1	1	1	1	1	1	1	1	1	1
amino acid metabolism.synthesis.aromatic aa.tryptophan. [4,15]	1	1	1	1	1	1	1	1	1	1	1	0.120817159	0.101095104	1	1	1	1	1	0.186443604	1	0.12787507	1	1	1	1	1	1	1	0.2222041	1	1	1	1	1	0.018505455	1	0.007588593	1	1	1	1	0.031342143	1	1	1	1	1	1	0.006825047
amino acid metabolism.synthesis.aromatic aa.tryptophan.anthranilate phosphoribosyltransferase. [5,2]	1	1	1	1	1	1	1	1	1	1	1	1	1	1	1	1	1	1	1	1	1	1	1	1	1	1	1	1	1	1	1	1	1	1	1	1	1	1	1	1	1	1	1	1	1	1	1	1	1
amino acid metabolism.synthesis.aromatic aa.tryptophan.anthranilate synthase. [5,5]	1	1	1	1	1	1	1	1	1	1	1	1	1	1	1	1	1	1	1	1	1	1	1	1	1	1	1	1	1	1	1	1	1	1	0.003369303	1	0.001347292	1	1	1	1	0.005519266	1	1	1	1	1	1	0.001174642
amino acid metabolism.synthesis.aromatic aa.tryptophan.tryptophan synthase. [5,6]	1	1	1	1	1	1	1	1	1	1	1	0.038378817	0.02959878	1	1	1	1	1	0.059998051	1	0.038390032	1	1	1	1	1	1	1	0.06160853	1	1	1	1	1	1	1	1	1	1	1	1	1	1	1	1	1	1	1	1
amino acid metabolism.synthesis.aromatic aa.tyrosine. [4,1]	1	1	1	1	1	1	1	1	1	1	1	1	1	1	1	1	1	1	1	1	1	1	1	1	1	1	0	1	1	1	1	1	1	1	1	1	1	1	1	1	1	1	1	1	1	1	1	1	1
amino acid metabolism.synthesis.aromatic aa.tyrosine.arogenate dehydrogenase \& prephenate dehydrogenase. [5,1]	1	1	1	1	1	1	1	1	1	1	1	1	1	1	1	1	1	1	1	1	1	1	1	1	1	1	0	1	1	1	1	1	1	1	1	1	1	1	1	1	1	1	1	1	1	1	1	1	1
amino acid metabolism.synthesis.aspartate family. [3,45]	0.03991598	0.1580914	1	1	1	1	1	1	1	1	0.090069927	0.199875453	0.023146398	1	0.08184399	1	1	1	0.317856071	1	1	0.3829895	0.02720067	1	0.102004232	1	1	0.125298	1	1	0.05689398	1	1	0.04591554	0.099028378	0.02612973	0.04395253	0.05942767	0.08993238	0.01948727	0.050199219	0.032950777	0.070050041	0.004136064	0.053738515	0.024667962	0.0166112	1	0.03656583
amino acid metabolism.synthesis.aspartate family.asparagine. [4,4]	1	1	1	1	1	1	1	1	1	1	1	1	1	1	1	1	1	1	1	1	1	1	1	1	1	1	1	1	1	1	1	1	1	1	1	1	1	1	1	1	1	1	1	1	1	1	1	1	1
amino acid metabolism.synthesis.aspartate family.asparagine.asparagine synthetase. [5,3]	1	1	1	1	1	1	1	1	1	1	1	1	1	1	1	1	1	1	1	1	1	1	1	1	1	1	1	1	1	1	1	1	1	1	1	1	1	1	1	1	1	1	1	1	1	1	1	1	1
amino acid metabolism.synthesis.aspartate family.lysine. [4,7]	1	1	1	1	1	1	1	1	1	1	1	1	1	1	1	1	1	1	1	1	1	1	0.01998683	1	1	1	1	1	1	1	0.03067368	1	1	1	1	1	1	1	1	1	1	1	1	1	1	1	1	1	1
amino acid metabolism.synthesis.aspartate family.lysine.diaminopimelate epimerase. [5,1]	1	1	1	1	1	1	1	1	1	1	1	1	1	1	1	1	1	1	1	1	1	1	0	1	1	1	1	1	1	1	0	1	1	1	1	1	1	1	1	1	1	1	1	1	1	1	1	1	1
amino acid metabolism.synthesis.aspartate family.methionine. [4,23]	0.01490242	0.0625993	1	1	1	1	1	1	1	1	0.03869082	0.064232443	0.013685507	1	0.02931865	1	1	1	0.113066057	1	1	0.1973022	0.1285994	1	0.049732831	1	1	0.08583498	1	1	0.189699	1	1	0.06885022	0.037433576	0.008655248	0.01538759	0.01997055	0.03428365	0.007778848	0.018963839	0.049609229	1	0.013166248	0.018714194	0.009522812	0.005706095	1	0.01346451
amino acid metabolism.synthesis.aspartate family.methionine.cystathionine beta-lyase. [5,1]	1	1	1	1	1	1	1	1	1	1	1	1	1	1	1	1	1	1	1	1	1	1	1	1	1	1	1	1	1	1	1	1	1	1	1	1	1	1	1	1	1	1	1	1	1	1	1	1	1
amino acid metabolism.synthesis.aspartate family.methionine.cystathionine gamma-synthase. [5,1]	1	1	1	1	1	1	1	1	1	1	1	1	1	1	1	1	1	1	1	1	1	1	1	1	1	1	1	1	1	1	1	1	1	1	1	1	1	1	1	1	1	1	1	1	1	1	1	1	1
amino acid metabolism.synthesis.aspartate family.methionine.homocysteine S-methyltransferase . [5,10]	1	1	1	1	1	1	1	1	1	1	1	0.074420782	0.010811877	1	1	1	1	1	0.030630021	1	1	0.06235599	0.03438621	1	0.018298738	1	1	0.08730912	1	1	0.05316968	1	1	1	1	1	1	1	1	1	1	1	1	1	1	1	1	1	1
amino acid metabolism.synthesis.aspartate family.methionine.methionine S-methyltransferase. [5,2]	1	1	1	1	1	1	1	1	1	1	0.001307125	0.007975352	0.004733492	1	1	1	1	1	1	1	1	1	1	1	1	1	1	1	1	1	1	1	1	1	1	1	1	1	1	1	1	1	1	1	1	1	1	1	1
amino acid metabolism.synthesis.aspartate family.misc. [4,5]	1	1	1	1	1	1	1	1	1	1	1	1	0.023833099	1	1	1	1	1	1	1	1	1	1	1	1	1	1	1	1	1	1	1	1	0.007560301	1	1	1	1	1	1	1	0.005519266	0.003682919	0.001497768	1	1	1	1	1
amino acid metabolism.synthesis.aspartate family.misc.homoserine. [5,5]	1	1	1	1	1	1	1	1	1	1	1	1	0.023833099	1	1	1	1	1	1	1	1	1	1	1	1	1	1	1	1	1	1	1	1	0.007560301	1	1	1	1	1	1	1	0.005519266	0.003682919	0.001497768	1	1	1	1	1
amino acid metabolism.synthesis.aspartate family.misc.homoserine.aspartate semialdehyde dehydrogenase. [6,1]	1	1	1	1	1	1	1	1	1	1	1	1	0	1	1	1	1	1	1	1	1	1	1	1	1	1	1	1	1	1	1	1	1	0	1	1	1	1	1	1	1	0	0	0	1	1	1	1	1
amino acid metabolism.synthesis.aspartate family.threonine. [4,6]	1	1	1	1	1	1	1	1	1	1	1	1	1	1	1	1	1	1	1	1	1	1	0.01628615	1	1	1	1	0.03986211	1	1	0.02345842	1	1	1	1	1	1	1	1	1	1	1	1	1	1	1	1	1	1
amino acid metabolism.synthesis.aspartate family.threonine.threonine synthase. [5,6]	1	1	1	1	1	1	1	1	1	1	1	1	1	1	1	1	1	1	1	1	1	1	0.01628615	1	1	1	1	0.03986211	1	1	0.02345842	1	1	1	1	1	1	1	1	1	1	1	1	1	1	1	1	1	1
amino acid metabolism.synthesis.branched chain group. [3,12]	1	1	1	0.062758345	1	1	1	1	1	1	1	1	0.081091425	1	1	1	1	1	1	1	0.093091598	0.08291005	1	0.02137304	1	1	1	1	0.1646397	1	1	1	1	1	1	1	1	1	1	1	1	1	1	1	1	1	1	1	1
amino acid metabolism.synthesis.branched chain group.common. [4,6]	1	1	1	0.022645946	1	1	1	1	1	1	1	1	0.02959878	1	1	1	1	1	1	1	0.038390032	0.02902379	1	0.007270183	1	1	1	1	0.06160853	1	1	1	1	1	1	1	1	1	1	1	1	1	1	1	1	1	1	1	1
amino acid metabolism.synthesis.branched chain group.common.acetolactate synthase. [5,2]	1	1	1	0.004463629	1	1	1	1	1	1	1	1	0.004733492	1	1	1	1	1	1	1	0.006922351	0.005846111	1	0.001018386	1	1	1	1	0.01045146	1	1	1	1	1	1	1	1	1	1	1	1	1	1	1	1	1	1	1	1
amino acid metabolism.synthesis.central amino acid metabolism. [3,24]	1	1	1	0.159041904	0.1337529	1	1	0.019712565	0.013175198	1	1	1	1	1	1	0.1232593	0.2974381	0.04387502	0.016946402	0.1862284	0.07213179	0.2061625	0.1354115	1	0.050710827	0.08492985	0.045439915	0.3070549	0.1470683	1	0.1991369	0.1202729	1	1	1	1	1	1	1	1	1	1	1	1	1	1	1	1	1
amino acid metabolism.synthesis.central amino acid metabolism.GABA. [4,4]	1	1	1	1	1	1	1	1	1	1	1	1	1	1	1	1	1	1	0.03898182	1	0.021640802	0.01616078	1	1	0.004471361	0.02878428	1	1	0.03655656	1	1	1	1	1	1	1	1	1	1	1	1	1	1	1	1	1	1	1	1
amino acid metabolism.synthesis.central amino acid metabolism.GABA.Glutamate decarboxylase. [5,4]	1	1	1	1	1	1	1	1	1	1	1	1	1	1	1	1	1	1	0.03898182	1	0.021640802	0.01616078	1	1	0.004471361	0.02878428	1	1	0.03655656	1	1	1	1	1	1	1	1	1	1	1	1	1	1	1	1	1	1	1	1
amino acid metabolism.synthesis.central amino acid metabolism.alanine. [4,14]	1	1	1	0.078499334	0.05825554	1	1	0.008594705	0.006016338	1	1	1	1	1	1	1	1	1	0.051793012	1	1	1	1	1	1	1	0.019471115	1	1	1	1	1	1	1	1	1	1	1	1	1	1	1	1	1	1	1	1	1	1
amino acid metabolism.synthesis.central amino acid metabolism.alanine.alanine aminotransferase. [5,10]	1	1	1	1	1	1	1	1	1	1	1	1	1	1	1	1	1	1	0.030630021	1	1	1	1	1	1	1	1	1	1	1	1	1	1	1	1	1	1	1	1	1	1	1	1	1	1	1	1	1	1
amino acid metabolism.synthesis.central amino acid metabolism.alanine.alanine-glyoxylate aminotransferase. [5,4]	1	1	1	0.012121756	0.008611927	1	1	0.001506403	0.001339416	1	1	1	1	1	1	1	1	1	1	1	1	1	1	1	1	1	0.002906167	1	1	1	1	1	1	1	1	1	1	1	1	1	1	1	1	1	1	1	1	1	1
amino acid metabolism.synthesis.central amino acid metabolism.aspartate. [4,6]	1	1	1	1	1	1	1	1	1	1	1	1	1	1	1	0.01380158	0.03761824	0.003433203	0.059998051	0.01992209	0.038390032	1	0.01628615	1	1	0.04768622	1	0.03986211	0.06160853	1	0.02345842	0.01512308	1	1	1	1	1	1	1	1	1	1	1	1	1	1	1	1	1
amino acid metabolism.synthesis.central amino acid metabolism.aspartate.aspartate aminotransferase. [5,6]	1	1	1	1	1	1	1	1	1	1	1	1	1	1	1	0.01380158	0.03761824	0.003433203	0.059998051	0.01992209	0.038390032	1	0.01628615	1	1	0.04768622	1	0.03986211	0.06160853	1	0.02345842	0.01512308	1	1	1	1	1	1	1	1	1	1	1	1	1	1	1	1	1
amino acid metabolism.synthesis.glutamate family. [3,12]	0.006011712	1	1	1	1	1	1	0.007024355	0.005310986	0.008596346	1	1	1	0.013926169	1	1	1	1	1	1	1	1	1	1	1	1	0.015685058	1	1	1	1	1	1	0.0263308	1	0.003032424	0.005422846	1	1	1	0.0069001	0.022054581	1	1	1	0.003810973	0.002342721	0.002109964	0.004916862
amino acid metabolism.synthesis.glutamate family.arginine. [4,9]	0.003526957	1	1	1	1	1	1	0.004682314	0.003468316	0.005310165	1	1	1	0.009427383	1	1	1	1	1	1	1	1	1	1	1	1	0.009653335	1	1	1	1	1	1	0.01670644	1	0.001902253	0.003516667	1	1	1	0.004301167	0.014796866	1	1	1	0.002788674	0.001569592	0.001334952	0.00303612
amino acid metabolism.synthesis.glutamate family.arginine.N-Acetylglutamate-5-P reductase. [5,1]	1	1	1	1	1	1	1	1	1	1	1	1	1	1	1	1	1	1	1	1	1	1	1	1	1	1	1	1	1	1	1	1	1	1	1	1	1	1	1	1	1	1	1	1	1	1	1	1	1
amino acid metabolism.synthesis.glutamate family.arginine.argininosuccinate lyase. [5,2]	1	1	1	1	1	1	1	1	1	1	1	1	1	1	1	1	1	1	1	1	1	1	1	1	1	1	1	1	1	1	1	1	1	1	1	1	1	1	1	1	1	1	1	1	1	1	1	1	1
amino acid metabolism.synthesis.glutamate family.arginine.arginosuccinate synthase. [5,2]	0.000299686	1	1	1	1	1	1	0.000421108	0.000392803	0.000540644	1	1	1	0.000916067	1	1	1	1	1	1	1	1	1	1	1	1	0.000826195	1	1	1	1	1	1	0.001504852	1	0.000250233	0.000340392	1	1	1	0.000456838	0.001126072	1	1	1	0.000235744	0.000132326	0.000244012	0.000355813
amino acid metabolism.synthesis.histidine. [3,7]	1	1	1	1	1	1	1	1	1	1	1	0.043704843	1	1	1	1	1	1	1	1	1	1	1	1	1	1	1	1	1	1	1	1	1	1	1	1	1	1	1	1	1	1	1	1	1	1	1	1	1
amino acid metabolism.synthesis.histidine.ATP phosphoribosyl transferase. [4,1]	1	1	1	1	1	1	1	1	1	1	1	1	1	1	1	1	1	1	1	1	1	1	1	1	1	1	1	1	1	1	1	1	1	1	1	1	1	1	1	1	1	1	1	1	1	1	1	1	1
amino acid metabolism.synthesis.histidine.N-5-phosphoribosyl-formimino-5-aminoimidazole-4-carboxamide ribonucleotide isomerase. [4,1]	1	1	1	1	1	1	1	1	1	1	1	1	1	1	1	1	1	1	1	1	1	1	1	1	1	1	1	1	1	1	1	1	1	1	1	1	1	1	1	1	1	1	1	1	1	1	1	1	1
amino acid metabolism.synthesis.histidine.bifunctional phosphoribosyl-ATP diphosphatase and phosphoribosyl-AMP cyclohydrolase. [4,1]	1	1	1	1	1	1	1	1	1	1	1	0	1	1	1	1	1	1	1	1	1	1	1	1	1	1	1	1	1	1	1	1	1	1	1	1	1	1	1	1	1	1	1	1	1	1	1	1	1
amino acid metabolism.synthesis.histidine.histidinol-phosphate aminotransferase. [4,1]	1	1	1	1	1	1	1	1	1	1	1	1	1	1	1	1	1	1	1	1	1	1	1	1	1	1	1	1	1	1	1	1	1	1	1	1	1	1	1	1	1	1	1	1	1	1	1	1	1
amino acid metabolism.synthesis.histidine.imidazoleglycerol-phosphate dehydratase. [4,1]	1	1	1	1	1	1	1	1	1	1	1	1	1	1	1	1	1	1	1	1	1	1	1	1	1	1	1	1	1	1	1	1	1	1	1	1	1	1	1	1	1	1	1	1	1	1	1	1	1
amino acid metabolism.synthesis.serine-glycine-cysteine group. [3,19]	1	1	1	1	1	1	1	0.014118502	0.00884521	0.016881241	1	1	1	1	1	1	1	1	0.247257096	1	0.176925178	0.1564901	0.09819939	1	0.036661555	0.18786696	0.031724036	0.05957309	0.288484	0.01689209	0.1450413	0.08994372	1	1	1	1	1	1	1	1	1	1	1	1	1	1	1	1	1
amino acid metabolism.synthesis.serine-glycine-cysteine group.cysteine. [4,14]	1	1	1	1	1	1	1	0.008594705	0.006016338	0.010626726	1	1	1	1	1	1	1	1	0.172269922	1	0.117590347	0.1030037	0.06014118	1	0.03027812	0.13397207	0.019471115	0.1495085	0.2060849	0.008375013	0.09264858	0.05586672	1	1	1	1	1	1	1	1	1	1	1	1	1	1	1	1	1
amino acid metabolism.synthesis.serine-glycine-cysteine group.cysteine.OASTL. [5,8]	1	1	1	1	1	1	1	0.004083151	0.003083563	0.0051818	1	1	1	1	1	1	1	1	0.087626001	1	0.055992363	0.0465426	0.02493006	1	0.013144803	0.06850415	0.008137008	0.06405516	0.09413101	0.002152559	0.03799388	0.02418682	1	1	1	1	1	1	1	1	1	1	1	1	1	1	1	1	1
amino acid metabolism.synthesis.serine-glycine-cysteine group.cysteine.SAT. [5,4]	1	1	1	1	1	1	1	1	1	1	1	1	1	1	1	1	1	1	1	1	1	1	1	1	1	1	1	1	1	1	1	1	1	1	1	1	1	1	1	1	1	1	1	1	1	1	1	1	1
amino acid metabolism.synthesis.serine-glycine-cysteine group.serine. [4,4]	1	1	1	1	1	1	1	1	1	1	1	1	1	1	1	1	1	1	1	1	1	1	1	1	1	1	1	0.02039334	1	1	1	1	1	1	1	1	1	1	1	1	1	1	1	1	1	1	1	1	1
amino acid metabolism.synthesis.serine-glycine-cysteine group.serine.phosphoserine phosphatase. [5,1]	1	1	1	1	1	1	1	1	1	1	1	1	1	1	1	1	1	1	1	1	1	1	1	1	1	1	1	0	1	1	1	1	1	1	1	1	1	1	1	1	1	1	1	1	1	1	1	1	1
cell wall. [1,423]	1	0.8964535	0.575495879	0.95489419	0.9962862	0.071311067	1	0.398725382	0.324562193	0.734430434	0.605337386	0.9999006	0.996473795	0.669300227	0.8392257	0.9906103	0.9993712	0.9204965	0.546977675	0.9999985	0.840804346	1	0.9035796	1	0.866790886	0.88981577	0.622896788	0.7706217	0.9792867	0.9686546	0.9999979	0.7048365	0.2207323	0.9843841	0.8549822	1	0.2376603	0.318122	0.6899521	0.168901	0.577358947	1	1	1	1	1	1	1	0.6598399
cell wall.cell wall proteins. [2,38]	1	1	1	1	1	1	1	1	1	1	1	1	1	1	1	1	1	1	1	1	1	1	1	1	1	1	1	0.2309984	0.139532	1	1	1	1	1	1	1	1	1	1	1	0.0387616	1	1	1	1	1	1	1	1
cell wall.cell wall proteins.AGPs. [3,12]	1	1	1	1	1	1	1	1	1	1	1	1	1	1	1	1	1	1	1	1	1	1	1	1	1	1	1	0.1188124	0.1646397	1	1	1	1	1	1	1	1	1	1	1	1	1	1	1	1	1	1	1	1
cell wall.cell wall proteins.AGPs.AGP. [4,12]	1	1	1	1	1	1	1	1	1	1	1	1	1	1	1	1	1	1	1	1	1	1	1	1	1	1	1	0.1188124	0.1646397	1	1	1	1	1	1	1	1	1	1	1	1	1	1	1	1	1	1	1	1
cell wall.cell wall proteins.HRGP. [3,4]	1	1	1	1	1	1	1	1	1	1	1	1	1	1	1	1	1	1	1	1	1	1	1	1	1	1	1	1	0.003395434	1	1	1	1	1	1	1	1	1	1	1	1	1	1	1	1	1	1	1	1
cell wall.cellulose synthesis. [2,56]	1	1	1	1	1	1	1	0.053831279	0.042656102	1	1	1	1	0.110175014	1	1	0.6863262	1	0.433981902	0.5119733	0.517001107	1	1	1	1	0.30868867	0.145149857	0.6853559	0.5124357	1	0.5304019	1	1	1	1	1	1	1	1	1	1	1	1	1	1	1	1	1	1
cell wall.cellulose synthesis.COBRA. [3,10]	1	1	1	1	1	1	1	1	1	1	1	1	1	1	1	1	1	1	1	1	1	1	1	1	1	1	1	1	0.12742	1	1	1	1	1	1	1	1	1	1	1	1	1	1	1	1	1	1	1	1
cell wall.cellulose synthesis.cellulose synthase. [3,34]	1	1	1	1	1	1	1	0.027855054	0.020199402	1	1	1	1	1	1	1	0.4377397	1	0.444733975	1	0.333501537	1	1	1	1	0.3434369	0.073502761	1	0.5187325	1	0.31359	1	1	1	1	1	1	1	1	1	1	1	1	1	1	1	1	1	1
cell wall.degradation. [2,140]	1	0.55531	0.112158007	0.614979643	1	0.013947564	1	1	1	1	0.138188431	0.927264939	0.909292222	1	1	1	0.9137069	1	0.086425451	0.943836	0.579877098	1	0.6012128	1	0.32707574	0.57858352	1	0.4564454	0.9946943	0.7985444	0.9462983	0.4606744	1	0.5934442	1	1	0.06314348	0.09098451	0.3620105	0.01948727	1	1	1	1	1	1	1	1	1
cell wall.degradation.mannan-xylose-arabinose-fucose. [3,17]	1	1	1	1	1	1	1	1	1	1	1	1	1	1	1	1	1	1	0.071307128	1	1	1	1	1	1	0.16734074	1	0.04562647	1	1	1	1	1	1	1	1	1	1	1	1	1	1	1	1	1	1	1	1	1
cell wall.degradation.pectate lyases and polygalacturonases. [3,92]	1	1	0.05555346	0.379784495	1	0.003910605	1	1	1	1	0.06472655	1	1	1	1	1	0.7162234	1	0.517132266	0.7725527	0.334020057	1	0.3560937	1	0.206564891	0.74224853	1	0.8933795	0.9258356	0.6056765	0.7940352	0.2695421	1	0.3899185	1	1	0.0261453	0.03976725	0.2283422	0.00780719	1	1	1	1	1	1	1	1	1
cell wall.hemicellulose synthesis. [2,10]	1	1	1	1	0.03550688	1	1	1	1	1	1	1	1	1	1	1	1	1	1	1	0.072970432	1	0.03438621	1	1	1	1	1	1	1	1	0.03330647	1	1	1	1	1	1	1	1	1	1	1	1	1	1	1	1	1
cell wall.hemicellulose synthesis.glucuronoxylan. [3,3]	1	1	1	1	0.005232576	1	1	1	1	1	1	1	1	1	1	1	1	1	1	1	1	1	1	1	1	1	1	1	1	1	1	1	1	1	1	1	1	1	1	1	1	1	1	1	1	1	1	1	1
cell wall.modification. [2,70]	1	0.2694886	1	1	1	1	1	1	1	1	1	1	1	1	1	1	0.7837654	1	0.770639132	1	0.624263959	1	0.2348382	1	1	1	1	0.542612	0.6456127	1	0.3703362	0.3841172	1	1	0.167627228	1	0.08238244	0.1063343	1	1	1	1	1	1	1	1	1	1	0.06761039
cell wall.pectin synthesis. [2,1]	1	1	1	1	1	1	1	1	1	1	1	1	1	1	1	0	0	0	0	0	0	1	1	1	1	0	1	1	0	0	1	0	1	1	1	1	1	1	1	1	1	1	1	1	1	1	1	1	1
cell wall.pectin synthesis.rhamnogalacturonan II. [3,1]	1	1	1	1	1	1	1	1	1	1	1	1	1	1	1	0	0	0	0	0	0	1	1	1	1	0	1	1	0	0	1	0	1	1	1	1	1	1	1	1	1	1	1	1	1	1	1	1	1
cell wall.pectin synthesis.rhamnogalacturonan II.Xylose Transferase with Fucose Acceptor. [4,1]	1	1	1	1	1	1	1	1	1	1	1	1	1	1	1	0	0	0	0	0	0	1	1	1	1	0	1	1	0	0	1	0	1	1	1	1	1	1	1	1	1	1	1	1	1	1	1	1	1
cell wall.pectin*esterases.acetyl esterase. [3,4]	1	1	1	1	1	1	1	1	1	1	1	1	1	1	1	1	1	1	1	1	1	1	1	1	1	1	1	0.02039334	1	1	1	1	1	1	1	1	1	1	1	1	1	1	1	1	1	1	1	1	1
cell wall.precursor synthesis. [2,46]	1	1	1	0.33242129	0.3124891	0.039429025	1	0.040657172	0.032797491	0.053740778	1	1	0.408394994	0.086907662	0.08250788	1	0.5899744	1	0.325934578	1	1	1	1	1	1	1	0.024249002	0.5833852	1	1	0.4358439	1	0.009978758	1	1	1	1	1	0.08993238	1	1	1	1	1	1	1	1	1	1
cell wall.precursor synthesis.GER. [3,1]	1	1	1	1	1	1	1	1	1	1	1	1	1	1	1	1	1	1	1	1	1	1	1	1	1	1	1	0	1	1	0	1	1	1	1	1	1	1	1	1	1	1	1	1	1	1	1	1	1
cell wall.precursor synthesis.KDO pathway. [3,2]	1	1	1	1	1	1	1	1	1	1	1	1	1	1	1	1	1	1	1	1	1	1	1	1	1	1	1	1	1	1	1	1	1	1	1	1	1	1	1	1	1	1	1	1	1	1	1	1	1
cell wall.precursor synthesis.KDO pathway.arabinose-5-phosphate isomerase. [4,1]	1	1	1	1	1	1	1	1	1	1	1	1	1	1	1	1	1	1	1	1	1	1	1	1	1	1	1	1	1	1	1	1	1	1	1	1	1	1	1	1	1	1	1	1	1	1	1	1	1
cell wall.precursor synthesis.MUR4. [3,2]	1	1	1	0.004463629	0.002207887	1	1	1	1	1	1	1	0.004733492	1	1	1	1	1	1	1	1	1	1	1	1	1	1	1	1	1	1	1	1	1	1	1	1	1	1	1	1	1	1	1	1	1	1	1	1
cell wall.precursor synthesis.NDP sugar pyrophosphorylase. [3,3]	1	1	1	1	1	1	1	1	1	1	1	1	1	1	1	1	1	1	1	1	1	1	1	1	1	1	1	1	1	1	1	1	1	1	1	1	1	1	1	1	1	1	1	1	1	1	1	1	1
cell wall.precursor synthesis.NDP sugar pyrophosphorylase.multiple NDP-Sugars. [4,1]	1	1	1	1	1	1	1	1	1	1	1	1	1	1	1	1	1	1	1	1	1	1	1	1	1	1	1	1	1	1	1	1	1	1	1	1	1	1	1	1	1	1	1	1	1	1	1	1	1
cell wall.precursor synthesis.UGD. [3,3]	1	1	1	1	1	1	1	1	1	1	1	1	1	0.001822761	1	1	1	1	1	1	1	1	1	1	1	1	1	1	1	1	1	1	1	1	1	1	1	1	1	1	1	1	1	1	1	1	1	1	1
cell wall.precursor synthesis.UGE. [3,5]	1	1	1	1	1	0.002213108	1	1	1	1	1	1	1	1	0.003635558	1	1	1	1	1	1	1	1	1	1	1	0.004278203	1	1	1	1	1	1	1	1	1	1	1	0.003595111	1	1	1	1	1	1	1	1	1	1
cell wall.precursor synthesis.UXS. [3,8]	1	1	1	1	1	1	1	0.004083151	0.003083563	0.0051818	1	1	1	1	1	1	0.05909503	1	1	1	1	1	1	1	1	1	0.008137008	1	1	1	1	1	1	1	1	1	1	1	1	1	1	1	1	1	1	1	1	1	1
cell wall.precursor synthesis.sugar kinases. [3,3]	1	1	1	1	1	1	1	1	1	1	1	1	1	1	1	1	1	1	1	1	1	1	1	1	1	1	1	1	1	1	1	1	0.000141337	1	1	1	1	1	1	1	1	1	1	1	1	1	1	1	1
cell wall.precursor synthesis.sugar kinases.galacturonic acid kinase. [4,2]	1	1	1	1	1	1	1	1	1	1	1	1	1	1	1	1	1	1	1	1	1	1	1	1	1	1	1	1	1	1	1	1	1	1	1	1	1	1	1	1	1	1	1	1	1	1	1	1	1
cell wall.precursor synthesis.sugar kinases.glucuronic acid kinase. [4,1]	1	1	1	1	1	1	1	1	1	1	1	1	1	1	1	1	1	1	1	1	1	1	1	1	1	1	1	1	1	1	1	1	0	1	1	1	1	1	1	1	1	1	1	1	1	1	1	1	1
cell. [1,644]	0.00243585	0.8068353	0.654155003	0.001744753	0.01062269	0.587517478	0.03251625	0.12713617	0.542575412	0.114325357	0.235484938	0.007975352	0.004733492	0.289076744	0.01992612	0.1156488	0.903248	0.2925629	0.132637184	0.9550483	0.246966543	0.1030037	0.5558384	0.02611331	0.26764122	0.30868867	0.328711767	0.999384	0.416758	0.7501431	0.9999979	0.735765	0.3447111	0.007560301	0.300167598	0.0997315	0.3137088	0.8052043	0.3098587	0.3308613	0.196514459	0.108974929	0.021242396	0.066509343	0.156395082	0.013206983	0.005274579	0.051332223	0.1284468
cell.cell death. [2,6]	1	0.009903761	1	1	1	0.002213108	1	1	1	1	1	0.038378817	0.02959878	0.005668299	1	1	1	1	0.059998051	1	1	0.02902379	1	0.007270183	1	1	1	1	1	1	1	1	1	0.009516058	1	1	1	1	1	1	1	1	1	1	1	1	1	1	1
cell.cell death.plants. [3,5]	1	1	1	1	1	0.002213108	1	1	1	1	1	0.0337961	0.023833099	0.005551308	1	1	1	1	0.050419587	1	1	0.02306785	1	0.005966024	1	1	1	1	1	1	1	1	1	0.007560301	1	1	1	1	1	1	1	1	1	1	1	1	1	1	1
cell.cycle. [2,102]	0.02732179	0.4060641	1	0.050761717	0.08598589	1	1	0.122179898	1	0.165335556	1	0.216419838	0.323416661	1	0.07478776	0.5921252	0.7724002	0.3054093	0.154802798	0.5801951	0.579877098	0.7366037	0.6785778	0.4131136	1	0.57858352	0.30698814	0.7727487	0.6875973	0.6495445	0.8324049	0.3105787	0.02847719	0.1926426	0.247288976	0.07663962	0.139598	0.1873893	0.2563518	1	1	0.343531	0.063339687	0.091360966	1	0.074360598	0.007455563	0.051516321	0.1200689
cell.cycle.peptidylprolyl isomerase. [3,32]	0.02533238	1	1	0.068338987	0.04774077	1	1	0.027494331	1	0.03501119	1	0.111855892	0.265736955	1	0.00701009	1	0.4119987	1	0.195796587	0.2735167	0.315275978	1	0.2037288	0.09305601	1	0.32973381	0.069335615	1	0.2482576	0.2052581	0.2920737	0.1701979	1	0.1077063	0.059449606	0.01457117	1	1	0.05459089	1	1	1	0.005819899	1	1	1	0.00892225	0.009186814	0.02233861
cell.division. [2,71]	0.01297898	1	1	0.117086431	0.2284799	1	0.008846807	0.074377761	1	0.100100289	0.150139569	0.040546836	0.073775593	0.041292711	0.1507224	0.07853789	0.1616085	0.1926382	0.351943986	0.6375084	0.220490888	0.332115	1	1	0.155117135	0.10767968	0.192828296	1	0.2693806	0.4920091	1	0.3844041	1	0.009516058	0.168462909	0.006070261	0.08238244	1	0.04176427	0.03550171	0.081640065	0.072253541	0.005819899	0.010848628	0.090424818	0.007101579	0.004051085	0.003802837	0.06761039
cell.organisation. [2,332]	0.03705757	0.6048423	0.238760439	0.094355537	0.09618907	0.471417585	1	0.515061556	0.459033298	0.172160578	0.276152399	0.597693577	0.264874273	1	0.2826865	0.1266371	0.7867555	0.2428852	0.242969909	0.7031177	0.282655113	0.3361258	0.1737653	0.08175119	0.494063875	0.37746337	0.45212384	0.9751004	0.4859675	0.8103053	0.8386406	0.9753014	1	0.1812313	0.184775619	0.3310064	0.5733018	0.6635541	0.3356174	0.3021735	0.09864325	0.098704265	0.22607004	0.179180151	0.133957012	0.136369643	0.2562042	0.250524598	0.1115184
cell.vesicle transport. [2,133]	0.1642138	1	1	0.004463629	0.03504611	1	0.007475972	0.049653259	0.165868707	0.23014484	0.124668678	0.0004529	0.002491903	0.045712747	0.009865753	0.2839573	0.9023114	0.417435	0.444733975	0.9299672	0.249024365	0.01811701	0.5691207	0.01526172	0.062645945	0.38994437	0.182416109	0.981532	0.2814291	0.188363	0.7766897	0.1268202	1	0.05920502	1	1	0.205213	1	1	1	1	0.446168099	0.266465723	1	0.199054647	0.107263489	0.07026575	1	1
development. [1,528]	0.703139	0.2400225	0.70005928	0.802945162	0.9999729	0.126320453	0.133757056	0.030847308	0.006050732	0.055578654	0.235484938	0.139182413	0.294617994	0.448668792	0.593241	0.5206914	0.4598421	0.5801458	0.765890712	0.7789581	0.278710648	0.3361258	0.9926386	0.05310824	0.166906101	0.59278928	0.10445292	0.9618947	0.2222041	0.2227848	0.9867536	0.6493033	0.2701802	0.9323525	0.448774231	1	0.5774156	0.07739894	0.819212	0.5009472	0.683830102	0.351912274	0.669869455	0.63016011	0.539201923	1	1	1	1
development.squamosa promoter binding like (SPL). [2,14]	1	0.03405603	1	1	1	1	1	1	1	1	1	0.111855892	1	1	1	1	1	1	1	1	1	1	1	1	1	1	1	1	1	1	1	1	1	1	1	1	1	1	1	1	1	1	1	1	1	1	1	1	1
development.storage proteins. [2,28]	1	0.08412505	0.042804805	0.195505313	0.1627755	1	1	1	1	1	1	1	1	1	1	1	0.3546718	1	1	1	1	1	1	1	1	1	1	1	1	1	1	1	1	1	1	1	1	1	1	1	1	1	1	1	1	1	1	1	1
development.unspecified. [2,461]	0.6344679	0.3689046	0.817332664	0.778590983	0.9999729	0.085835352	0.093144788	0.02189331	0.00356636	0.037527776	0.171165551	0.091856032	0.164440854	0.343918418	0.4849868	0.493299	0.3389269	0.4651739	0.663356993	0.6013477	0.144950551	0.2091125	0.9926386	0.02394151	0.124753134	0.44576131	0.063613945	0.8558662	0.08531445	0.1147708	0.9235555	0.5112274	0.2437257	0.8830355	0.348641951	1	0.4900534	0.04847625	0.7389071	0.433104	0.620605	0.247537421	0.59185929	0.561640343	0.458895023	1	1	1	1
fermentation. [1,19]	1	1	1	1	1	1	1	1	1	1	1	1	1	1	1	1	1	1	0.086425451	1	1	1	1	1	1	1	1	1	1	1	1	1	1	1	1	1	1	1	1	1	1	1	1	1	1	1	1	0.004263237	1
fermentation.PDC. [2,8]	1	1	1	1	1	1	1	1	1	1	1	1	1	1	1	1	1	1	1	1	1	1	1	1	1	1	1	1	1	1	1	1	1	1	1	1	1	1	1	1	1	1	1	1	1	1	1	0.001126795	1
fermentation.aldehyde dehydrogenase. [2,10]	1	1	1	1	1	1	1	1	1	1	1	1	1	1	1	1	1	1	0.030630021	1	1	1	1	1	1	1	1	1	1	1	1	1	1	1	1	1	1	1	1	1	1	1	1	1	1	1	1	1	1
gluconeogenesis / glyoxylate cycle. [1,9]	1	1	1	1	1	1	1	0.004682314	1	0.005310165	1	1	1	1	1	1	0.07202281	1	0.101363164	1	1	0.05287622	0.0296333	1	1	0.07815226	0.009653335	0.07571158	1	1	0.04552024	1	1	1	1	1	1	1	1	1	1	1	1	1	1	1	1	1	1
gluconeogenesis / glyoxylate cycle.Malate DH. [2,2]	1	1	1	1	1	1	1	0.000421108	1	0.000540644	1	1	1	1	1	1	1	1	1	1	1	1	1	1	1	1	0.000826195	1	1	1	1	1	1	1	1	1	1	1	1	1	1	1	1	1	1	1	1	1	1
gluconeogenesis / glyoxylate cycle.PEPCK. [2,3]	1	1	1	1	1	1	1	1	1	1	1	1	1	1	1	1	0.01025295	1	0.028132723	1	1	0.009944822	1	1	1	0.01708825	1	1	1	1	1	1	1	1	1	1	1	1	1	1	1	1	1	1	1	1	1	1	1
gluconeogenesis / glyoxylate cycle.malate synthase. [2,1]	1	1	1	1	1	1	1	1	1	1	1	1	1	1	1	1	1	1	1	1	1	1	0	1	1	1	1	0	1	1	0	1	1	1	1	1	1	1	1	1	1	1	1	1	1	1	1	1	1
glycolysis. [1,52]	0.04554573	0.1835324	0.085707519	1	0.3503184	0.045479671	1	1	1	0.011876342	1	0.48199872	0.203473438	0.021451702	1	1	0.6498449	1	1	1	0.489183685	0.4369937	0.3590373	1	1	1	1	0.6411178	0.7097983	0.358707	0.5024988	0.2864457	1	0.1928479	0.114126142	0.03092466	0.05418125	0.001763747	0.003957128	1	1	0.150675487	0.083334739	1	0.008906154	0.02823093	0.01840115	0.017968232	0.001131292
glycolysis.cytosolic branch. [2,26]	0.01822599	1	0.03906525	1	1	1	1	1	1	0.026178295	1	1	1	1	1	1	0.3295755	1	1	1	0.253062981	0.2174848	0.1522291	1	1	1	1	0.3358752	0.4044015	0.1533277	0.2209337	0.1291311	1	0.0811634	1	0.0100882	0.01816392	0.002195072	0.04096677	1	1	1	1	1	1	0.010942425	0.006888512	0.006336503	0.01616158
glycolysis.cytosolic branch.aldolase. [3,4]	1	1	0.00240875	1	1	1	1	1	1	1	1	1	1	1	1	1	0.01807124	1	1	1	0.021640802	0.01616078	0.007847198	1	1	1	1	0.02039334	0.03655656	0.008375013	0.01152948	0.00840918	1	0.006436676	1	1	1	1	1	1	1	1	1	1	1	1	1	1	1
glycolysis.cytosolic branch.enolase. [3,3]	1	1	1	1	1	1	1	1	1	1	1	1	1	1	1	1	1	1	1	1	1	1	1	1	1	1	1	1	1	1	1	1	1	1	1	1	1	1	1	1	1	1	1	1	1	1	1	1	1
glycolysis.cytosolic branch.glyceraldehyde 3-phosphate dehydrogenase (GAP-DH). [3,6]	1	1	1	1	1	1	1	1	1	1	1	1	1	1	1	1	1	1	1	1	1	1	1	1	1	1	1	1	1	1	1	1	1	1	1	1	1	0.002195072	1	1	1	1	1	1	1	1	1	1	1
glycolysis.cytosolic branch.phosphofructokinase (PFK). [3,3]	0.0006404	1	1	1	1	1	1	1	1	1	1	1	1	1	1	1	1	1	1	1	1	1	1	1	1	1	1	1	1	1	1	1	1	1	1	0.000449476	0.000726852	0.000865497	0.001530517	1	1	1	1	1	1	0.000529338	0.000297239	0.000365376	0.000773823
glycolysis.cytosolic branch.pyruvate kinase (PK). [3,3]	1	1	1	1	1	1	1	1	1	0.001256832	1	1	1	1	1	1	1	1	1	1	1	1	1	1	1	1	1	1	1	1	1	1	1	1	1	1	1	1	1	1	1	1	1	1	1	1	1	1	1
glycolysis.cytosolic branch.triosephosphate isomerase (TPI). [3,2]	1	1	1	1	1	1	1	1	1	1	1	1	1	1	1	1	1	1	1	1	1	1	1	1	1	1	1	1	1	1	1	1	1	1	1	1	1	1	1	1	1	1	1	1	1	1	1	1	1
glycolysis.plastid branch. [2,19]	1	0.05045604	1	1	0.09312474	1	1	1	1	1	1	0.161466582	1	1	1	1	1	1	1	1	1	1	1	1	1	1	1	1	1	1	1	1	1	1	0.027816293	1	1	0.01488184	0.003263003	1	1	0.03868065	0.018770071	1	0.001832491	1	1	1	0.001047244
glycolysis.plastid branch.glucose-6-phosphate isomerase. [3,1]	1	1	1	1	1	1	1	1	1	1	1	1	1	1	1	1	1	1	1	1	1	1	1	1	1	1	1	1	1	1	1	1	1	1	1	1	1	1	1	1	1	1	1	1	1	1	1	1	1
glycolysis.plastid branch.phosphofructokinase (PFK). [3,9]	1	1	1	1	1	1	1	1	1	1	1	0.064232443	1	1	1	1	1	1	1	1	1	1	1	1	1	1	1	1	1	1	1	1	1	1	1	1	1	0.004185747	0.00059889	1	1	1	0.007113105	1	0.005980259	1	1	1	0.000355813
glycolysis.plastid branch.pyruvate kinase (PK). [3,7]	1	0.0125353	1	1	0.02079667	1	1	1	1	1	1	1	1	1	1	1	1	1	1	1	1	1	1	1	1	1	1	1	1	1	1	1	1	1	0.005729	1	1	1	1	1	1	0.009912746	1	1	0.005072832	1	1	1	1
glycolysis.unclear/dually targeted. [2,7]	1	1	1	1	1	0.002832	1	1	1	0.004875955	1	1	0.004733492	0.000480957	1	1	1	1	1	1	1	1	1	1	1	1	1	1	1	1	1	1	1	1	1	1	1	1	1	1	1	1	1	1	1	1	1	1	1
glycolysis.unclear/dually targeted.phosphoglycerate mutase. [3,6]	1	1	1	1	1	0.002213108	1	1	1	0.00430246	1	1	0.004733492	0.000368542	1	1	1	1	1	1	1	1	1	1	1	1	1	1	1	1	1	1	1	1	1	1	1	1	1	1	1	1	1	1	1	1	1	1	1
hormone metabolism. [1,443]	0.3546809	0.07586458	0.387524867	0.741926063	0.9696915	1	0.209025571	0.420885411	0.572445067	0.293634299	0.434214996	0.93948239	0.8059085	0.872830374	0.6704462	0.4500937	0.9406123	0.9263973	0.156543529	0.878728	0.872622585	0.9852918	0.9858088	0.6922811	1	0.76702808	1	0.5373946	0.8510385	0.7985444	0.8039811	0.6071945	1	0.8640871	0.326985506	0.4493547	0.257636	0.1925097	0.893767	0.06653234	0.173882535	0.681006171	0.57409504	0.29106199	0.679953503	0.458440828	0.3551899	0.149270815	0.2190414
hormone metabolism.abscisic acid. [2,50]	1	0.1772223	1	0.36258339	1	1	1	1	1	1	1	0.466451208	1	1	1	1	0.05909503	1	0.090730238	0.4569655	0.252036394	1	0.3497918	0.04585028	1	0.26101562	1	0.005309377	0.05028365	0.03689414	0.02345842	0.1036463	1	1	1	1	1	0.06767842	1	1	1	1	1	1	1	1	1	1	1
hormone metabolism.abscisic acid.induced-regulated-responsive-activated. [3,22]	1	1	1	0.143351207	1	1	1	1	1	1	1	0.198279652	1	1	1	1	0.07536358	1	0.109513639	1	0.212726778	1	1	0.007365565	1	1	1	0.07749275	0.01045146	0.02244083	0.04048487	0.1073244	1	1	1	1	1	1	1	1	1	1	1	1	1	1	1	1	1
hormone metabolism.abscisic acid.signal transduction. [3,5]	1	1	1	1	1	1	1	1	1	1	1	1	1	1	1	1	1	1	1	1	0.031079966	1	1	1	1	0.04024202	1	1	0.05028365	0.01236779	0.01760661	0.01217694	1	1	1	1	1	1	1	1	1	1	1	1	1	1	1	1	1
hormone metabolism.abscisic acid.synthesis-degradation. [3,23]	1	0.0625993	1	1	1	1	1	1	1	1	1	1	1	1	1	1	0.08302851	1	0.113066057	0.1771079	1	1	0.1285994	1	1	0.2395262	1	0.004553539	1	1	0.189699	1	1	1	1	1	1	0.01997055	1	1	1	1	1	1	1	1	1	1	1
hormone metabolism.abscisic acid.synthesis-degradation.synthesis. [4,9]	1	0.01796528	1	1	1	1	1	1	1	1	1	1	1	1	1	1	0.07202281	1	0.028132723	1	1	1	0.0296333	1	1	0.07815226	1	0.000795004	1	1	0.04552024	1	1	1	1	1	1	0.004185747	1	1	1	1	1	1	1	1	1	1	1
hormone metabolism.abscisic acid.synthesis-degradation.synthesis.9-cis-epoxycarotenoid dioxygenase. [5,8]	1	0.01492636	1	1	1	1	1	1	1	1	1	1	1	1	1	1	0.05909503	1	0.023094864	1	1	1	1	1	1	0.06850415	1	0.007333005	1	1	1	1	1	1	1	1	1	0.003496987	1	1	1	1	1	1	1	1	1	1	1
hormone metabolism.abscisic acid.synthesis-degradation.synthesis.zeaxanthin epoxidase. [5,1]	1	1	1	1	1	1	1	1	1	1	1	1	1	1	1	1	1	1	1	1	1	1	0	1	1	1	1	0	1	1	0	1	1	1	1	1	1	1	1	1	1	1	1	1	1	1	1	1	1
hormone metabolism.auxin. [2,161]	0.06230328	0.182168	0.054754236	0.196723589	0.6762117	1	1	0.229165713	0.206918881	0.287252194	0.167206049	0.691887516	0.093959508	0.414183231	0.3856984	0.2277354	0.5918067	0.4897984	0.140980486	0.1777443	0.361294828	0.7708599	0.902341	0.3705829	1	0.51873852	1	0.9618947	0.448427	0.6543937	0.9820797	0.3334494	1	0.6691789	0.082196561	0.1366063	0.08238244	1	0.4075512	0.1154317	0.203145658	0.29215905	0.325224409	0.047027671	0.23869223	0.136369643	0.08567908	0.095456595	0.229682
hormone metabolism.auxin.induced-regulated-responsive-activated. [3,130]	0.04214103	0.1178685	0.035486295	0.209414356	0.5454052	1	1	0.173742424	0.165868707	0.227210341	0.303441179	0.74052	0.090408208	0.323853146	1	0.1405656	0.3983686	0.4087406	0.433239772	0.08641485	0.238517063	0.6473309	0.8148866	0.2664347	1	0.53968814	1	0.8933795	0.2648624	0.5463149	0.9303435	0.2374436	1	0.5689888	0.049290301	0.1077812	0.05537243	1	0.3433111	0.09085949	0.169921286	0.204449574	0.263831153	0.037585193	0.19545316	0.107263489	0.07026575	0.076197611	0.1715625
hormone metabolism.auxin.signal transduction. [3,23]	1	1	1	0.153553849	1	1	1	1	1	1	0.03869082	0.210475543	0.177181177	1	0.02931865	1	1	1	0.042650057	1	1	1	1	1	1	1	1	1	1	1	1	1	1	1	1	1	1	1	1	1	1	1	1	1	1	1	1	1	1
hormone metabolism.brassinosteroid. [2,24]	1	1	1	1	1	1	1	1	1	1	1	0.216419838	1	1	1	1	1	1	1	1	0.237347393	0.2061625	1	1	1	0.24729821	1	1	0.3748553	1	1	1	1	0.07338161	1	1	1	1	1	0.007778848	1	1	1	1	1	1	1	0.005890921	1
hormone metabolism.brassinosteroid.induced-regulated-responsive-activated. [3,1]	1	1	1	1	1	1	1	1	1	1	1	0	1	1	1	1	1	1	1	1	0	0	1	1	1	0	1	1	0	1	1	1	1	1	1	1	1	1	1	1	1	1	1	1	1	1	1	1	1
hormone metabolism.brassinosteroid.signal transduction. [3,5]	1	1	1	1	1	1	1	1	1	1	1	1	1	1	1	1	1	1	1	1	1	1	1	1	1	1	1	1	1	1	1	1	1	0.007560301	1	1	1	1	1	0.000875763	1	1	1	1	1	1	1	0.000693515	1
hormone metabolism.brassinosteroid.signal transduction.BZR. [4,4]	1	1	1	1	1	1	1	1	1	1	1	1	1	1	1	1	1	1	1	1	1	1	1	1	1	1	1	1	1	1	1	1	1	0.006436676	1	1	1	1	1	0.000614171	1	1	1	1	1	1	1	0.000583576	1
hormone metabolism.brassinosteroid.signal transduction.other. [4,1]	1	1	1	1	1	1	1	1	1	1	1	1	1	1	1	1	1	1	1	1	1	1	1	1	1	1	1	1	1	1	1	1	1	1	1	1	1	1	1	1	1	1	1	1	1	1	1	1	1
hormone metabolism.brassinosteroid.synthesis-degradation.BRs. [4,6]	1	1	1	1	1	1	1	1	1	1	1	1	1	1	1	1	1	1	1	1	1	1	1	1	1	1	1	1	1	1	1	1	1	1	1	1	1	1	1	1	1	1	1	1	1	1	1	1	1
hormone metabolism.brassinosteroid.synthesis-degradation.BRs.DET2. [5,6]	1	1	1	1	1	1	1	1	1	1	1	1	1	1	1	1	1	1	1	1	1	1	1	1	1	1	1	1	1	1	1	1	1	1	1	1	1	1	1	1	1	1	1	1	1	1	1	1	1
hormone metabolism.cytokinin. [2,23]	1	1	1	1	1	1	1	1	1	1	0.03869082	0.064232443	0.177181177	1	1	1	1	1	0.294940497	1	1	0.1973022	1	1	1	1	1	0.2946731	1	1	0.189699	1	1	1	1	1	1	1	1	1	1	1	1	1	1	1	1	1	1
hormone metabolism.cytokinin.signal transduction. [3,7]	1	1	1	1	1	1	1	1	1	1	0.008250561	0.043704843	0.037236933	1	1	1	1	1	0.074282458	1	1	0.03792581	1	1	1	1	1	1	1	1	1	1	1	1	1	1	1	1	1	1	1	1	1	1	1	1	1	1	1
hormone metabolism.cytokinin.synthesis-degradation. [3,16]	1	1	1	1	1	1	1	1	1	1	1	0.134564944	1	1	1	1	1	1	1	1	1	1	1	1	1	1	1	0.1824142	1	1	0.1144249	1	1	1	1	1	1	1	1	1	1	1	1	1	1	1	1	1	1
hormone metabolism.ethylene. [2,98]	1	0.0625993	1	1	0.6443687	1	0.014590455	0.115610443	1	0.040198689	1	1	1	1	0.2174887	0.1576664	0.9101927	1	0.240154407	0.7949245	1	1	1	1	1	0.76702808	1	0.7524172	0.9431685	0.6354697	0.5681166	0.5150381	1	1	0.236781153	1	0.133564	0.04527009	1	1	0.113150356	1	0.192146901	1	1	1	1	1	0.1134513
hormone metabolism.ethylene.induced-regulated-responsive-activated. [3,15]	1	1	1	1	1	1	0.007475972	1	1	1	1	1	1	1	1	0.06168771	1	1	1	0.09461463	1	1	1	1	1	1	1	1	1	1	1	1	1	1	1	1	1	1	1	1	1	1	0.014362866	1	1	1	1	1	1
hormone metabolism.ethylene.signal transduction. [3,35]	1	1	1	1	0.2189882	1	1	0.028824115	1	0.005310165	1	1	1	1	0.05507814	0.1940626	0.449271	1	0.454500846	1	1	1	1	1	1	1	1	1	1	1	1	1	1	1	1	1	1	1	1	1	0.035441596	1	1	1	1	1	1	1	1
hormone metabolism.ethylene.synthesis-degradation. [3,48]	1	0.01160379	1	1	1	1	0.026630418	1	1	1	1	1	1	1	1	0.2839573	1	1	0.084800173	1	1	1	1	1	1	0.47420257	1	0.3358752	0.6774106	0.327873	0.1991369	0.2665664	1	1	0.105425667	1	0.04810539	0.008997577	1	1	1	1	1	1	1	1	1	1	0.0374591
hormone metabolism.ethylene.synthesis-degradation.1-aminocyclopropane-1-carboxylate synthase. [4,8]	1	1	1	1	1	1	1	1	1	1	1	1	1	1	1	1	1	1	1	1	1	1	1	1	1	1	1	1	1	1	1	1	1	1	1	1	1	1	1	1	1	1	1	1	1	1	1	1	1
hormone metabolism.gibberelin. [2,24]	1	1	1	1	1	1	1	1	1	1	1	1	1	1	1	1	1	1	0.047561614	1	1	1	0.1354115	1	1	0.24729821	1	0.3070549	1	1	0.1991369	1	1	1	1	1	1	1	1	1	1	1	1	1	1	1	1	1	1
hormone metabolism.gibberelin.induced-regulated-responsive-activated. [3,13]	1	1	1	1	1	1	1	1	1	1	1	1	1	1	1	1	1	1	0.047848854	1	1	1	1	1	1	0.12045278	1	1	1	1	1	1	1	1	1	1	1	1	1	1	1	1	1	1	1	1	1	1	1
hormone metabolism.gibberelin.signal transduction. [3,3]	1	1	1	1	1	1	1	1	1	1	1	1	1	1	1	1	1	1	1	1	1	1	1	1	1	1	1	1	1	1	1	1	1	1	1	1	1	1	1	1	1	1	1	1	1	1	1	1	1
hormone metabolism.gibberelin.synthesis-degradation. [3,8]	1	1	1	1	1	1	1	1	1	1	1	1	1	1	1	1	1	1	0.087626001	1	1	1	0.02493006	1	1	1	1	0.06405516	1	1	0.03799388	1	1	1	1	1	1	1	1	1	1	1	1	1	1	1	1	1	1
hormone metabolism.gibberelin.synthesis-degradation.GA2 oxidase. [4,2]	1	1	1	1	1	1	1	1	1	1	1	1	1	1	1	1	1	1	0.016257067	1	1	1	1	1	1	1	1	1	1	1	1	1	1	1	1	1	1	1	1	1	1	1	1	1	1	1	1	1	1
hormone metabolism.gibberelin.synthesis-degradation.ent-kaurenoic acid hydroxylase/oxygenase. [4,1]	1	1	1	1	1	1	1	1	1	1	1	1	1	1	1	1	1	1	1	1	1	1	0	1	1	1	1	0	1	1	0	1	1	1	1	1	1	1	1	1	1	1	1	1	1	1	1	1	1
hormone metabolism.jasmonate. [2,46]	1	0.1614863	1	0.33242129	0.3124891	1	1	1	1	1	1	1	1	1	1	0.2751572	1	1	1	1	1	1	0.3174025	1	1	1	1	0.1313742	1	1	1	1	1	0.1694782	1	1	1	1	1	1	1	0.1306393	1	1	1	1	1	1	0.03656583
hormone metabolism.jasmonate.signal transduction. [3,1]	1	0	1	1	1	1	1	1	1	1	1	1	1	1	1	1	1	1	1	1	1	1	1	1	1	1	1	1	1	1	1	1	1	1	1	1	1	1	1	1	1	0	1	1	1	1	1	1	1
hormone metabolism.jasmonate.synthesis-degradation. [3,43]	1	1	1	0.309146653	0.2887325	1	1	1	1	1	1	1	1	1	1	0.2514209	1	1	1	1	1	1	0.2923341	1	1	1	1	0.1112575	1	1	1	1	1	0.1572255	1	1	1	1	1	1	1	1	1	1	1	1	1	1	0.03520393
hormone metabolism.jasmonate.synthesis-degradation.12-Oxo-PDA-reductase. [4,6]	1	1	1	0.022645946	0.01625502	1	1	1	1	1	1	1	1	1	1	0.01380158	1	1	1	1	1	1	1	1	1	1	1	0.03986211	1	1	1	1	1	0.009516058	1	1	1	1	1	1	1	1	1	1	1	1	1	1	0.001621203
hormone metabolism.jasmonate.synthesis-degradation.allene oxidase synthase. [4,4]	1	1	1	1	1	1	1	1	1	1	1	1	1	1	1	1	1	1	1	1	1	1	1	1	1	1	1	0.02039334	1	1	1	1	1	1	1	1	1	1	1	1	1	1	1	1	1	1	1	1	1
hormone metabolism.salicylic acid. [2,17]	1	0.04477838	1	1	1	1	1	1	1	1	1	1	1	1	1	1	1	1	1	1	1	1	1	1	1	1	1	1	1	1	1	1	1	1	1	1	1	0.01257187	1	0.005096362	0.011919325	1	1	1	1	1	1	1	1
hormone metabolism.salicylic acid.synthesis-degradation. [3,17]	1	0.04477838	1	1	1	1	1	1	1	1	1	1	1	1	1	1	1	1	1	1	1	1	1	1	1	1	1	1	1	1	1	1	1	1	1	1	1	0.01257187	1	0.005096362	0.011919325	1	1	1	1	1	1	1	1
lipid metabolism. [1,319]	0.2062273	0.24233	0.401006282	0.974519488	0.802673	0.085835352	1	0.105355722	1	0.596645476	0.434721908	0.222264316	0.331711958	0.151068212	0.260219	0.8503171	0.9633651	0.82994	0.66582072	0.7884197	0.886416761	0.6700613	0.821073	0.8033852	0.26764122	0.93318725	0.128549583	0.9618947	0.8051944	0.6450203	0.8123315	0.7825202	1	0.1675345	0.168462909	0.04257981	0.129137	0.1906195	0.03187484	0.09945605	0.096552078	0.446168099	0.628046844	0.172698213	0.053738515	0.324814237	0.07323076	0.081535945	0.001174642
lipid metabolism.FA desaturation. [2,20]	1	1	1	1	1	1	1	1	1	1	1	1	1	1	1	1	1	1	1	1	1	1	0.1051253	1	1	1	1	0.2431394	1	1	0.032637	1	1	1	1	1	1	1	1	1	1	1	1	1	1	1	1	1	1
lipid metabolism.FA desaturation.desaturase. [3,13]	1	1	1	1	1	1	1	1	1	1	1	1	1	1	1	1	1	1	1	1	1	1	1	1	1	1	1	1	1	1	1	1	1	1	1	1	1	1	1	1	1	1	1	1	1	1	1	1	1
lipid metabolism.FA desaturation.omega 3 desaturase. [3,4]	1	1	1	1	1	1	1	1	1	1	1	1	1	1	1	1	1	1	1	1	1	1	1	1	1	1	1	1	1	1	0.01152948	1	1	1	1	1	1	1	1	1	1	1	1	1	1	1	1	1	1
lipid metabolism.FA desaturation.omega 6 desaturase. [3,1]	1	1	1	1	1	1	1	1	1	1	1	1	1	1	1	1	1	1	1	1	1	1	0	1	1	1	1	0	1	1	0	1	1	1	1	1	1	1	1	1	1	1	1	1	1	1	1	1	1
lipid metabolism.FA synthesis and FA elongation. [2,85]	1	0.1330157	0.166202357	1	0.57294	1	1	0.098009363	1	1	0.184938142	0.73212918	0.435618311	1	0.195395	0.5157137	0.6770788	1	0.663356993	0.242875	0.726094624	1	0.5843118	0.3372487	1	1	0.082357342	1	0.9058327	0.5743142	0.7540653	0.4655111	1	0.1478758	0.014399829	1	0.1112301	0.1450848	0.2108416	0.04843932	0.097995528	1	1	1	0.117712201	1	1	1	0.00303612
lipid metabolism.FA synthesis and FA elongation.ACP protein. [3,7]	1	1	1	1	1	1	1	1	1	1	1	1	1	1	0.005356993	0.01755082	0.004536591	1	1	0.02625062	0.046031922	1	0.01998683	1	1	1	1	1	0.07870145	0.01995777	0.03067368	0.01866511	1	1	1	1	1	1	1	1	1	1	1	1	1	1	1	1	0.001960743
lipid metabolism.FA synthesis and FA elongation.ACP thioesterase. [3,5]	1	0.008023832	0.003155832	1	1	1	1	1	1	1	1	1	1	1	1	1	1	1	1	0.01447952	1	1	1	1	1	1	1	1	1	1	1	1	1	1	0.003369303	1	1	1	1	1	1	1	1	1	1	1	1	1	0.001174642
lipid metabolism.FA synthesis and FA elongation.Acetyl CoA Carboxylation. [3,10]	1	1	1	1	1	1	1	1	1	1	0.01416483	1	0.062497626	1	1	1	1	1	1	1	1	1	1	1	1	1	1	1	1	1	1	1	1	1	1	1	1	1	1	1	1	1	1	1	1	1	1	1	1
lipid metabolism.FA synthesis and FA elongation.Acetyl CoA Carboxylation.heteromeric Complex. [4,7]	1	1	1	1	1	1	1	1	1	1	0.008250561	1	0.037236933	1	1	1	1	1	1	1	1	1	1	1	1	1	1	1	1	1	1	1	1	1	1	1	1	1	1	1	1	1	1	1	1	1	1	1	1
lipid metabolism.FA synthesis and FA elongation.Acetyl CoA Carboxylation.heteromeric Complex.Biotin Carboxyl Carrier Protein. [5,3]	1	1	1	1	1	1	1	1	1	1	1	1	0.011856925	1	1	1	1	1	1	1	1	1	1	1	1	1	1	1	1	1	1	1	1	1	1	1	1	1	1	1	1	1	1	1	1	1	1	1	1
lipid metabolism.FA synthesis and FA elongation.Acetyl CoA Carboxylation.heteromeric Complex.alpha Carboxyltransferase. [5,3]	1	1	1	1	1	1	1	1	1	1	0.001959847	1	1	1	1	1	1	1	1	1	1	1	1	1	1	1	1	1	1	1	1	1	1	1	1	1	1	1	1	1	1	1	1	1	1	1	1	1	1
lipid metabolism.FA synthesis and FA elongation.Acetyl CoA Carboxylation.homomeric Enzyme. [4,2]	1	1	1	1	1	1	1	1	1	1	1	1	1	1	1	1	1	1	1	1	1	1	1	1	1	1	1	1	1	1	1	1	1	1	1	1	1	1	1	1	1	1	1	1	1	1	1	1	1
lipid metabolism.FA synthesis and FA elongation.MCD. [3,1]	1	1	1	1	1	1	1	1	1	1	1	0	1	1	1	1	1	1	1	1	1	1	1	1	1	1	1	1	1	1	1	1	1	1	1	1	1	1	1	1	1	1	1	1	1	1	1	1	1
lipid metabolism.FA synthesis and FA elongation.acyl coa ligase. [3,20]	1	0.05247382	1	1	1	1	1	1	1	1	1	1	1	1	1	1	1	1	0.091127983	1	1	1	1	1	1	1	1	1	1	1	1	1	1	1	0.029070399	1	0.01214456	0.01567139	0.02777509	0.006293827	1	1	1	1	0.014664785	1	1	1	0.01063459
lipid metabolism.FA synthesis and FA elongation.acyl-CoA binding protein. [3,6]	1	1	1	1	0.01625502	1	1	1	1	1	1	1	1	1	1	1	1	1	1	1	1	1	1	0.007270183	1	1	1	1	1	1	1	1	1	0.009516058	1	1	1	1	1	1	0.003011909	1	1	1	1	1	1	1	1
lipid metabolism.FA synthesis and FA elongation.beta ketoacyl CoA synthase. [3,16]	1	1	1	1	1	1	1	0.010742844	1	1	1	1	1	1	1	1	1	1	1	1	1	1	1	1	1	1	0.024630571	1	1	1	1	1	1	1	1	1	1	1	1	1	1	1	1	1	1	1	1	1	1
lipid metabolism.FA synthesis and FA elongation.ketoacyl ACP synthase. [3,5]	1	1	1	1	1	1	1	1	1	1	1	1	1	1	1	1	1	1	1	0.01447952	1	1	1	1	1	1	1	1	1	1	1	1	1	1	0.003369303	1	1	1	1	1	1	1	1	1	1	1	1	1	1
lipid metabolism.FA synthesis and FA elongation.long chain fatty acid CoA ligase. [3,7]	1	1	1	1	1	1	1	1	1	1	1	1	0.037236933	1	1	1	1	1	1	1	1	1	1	1	1	1	0.006942578	1	1	1	1	1	1	0.01198291	1	1	1	1	1	1	1	1	1	1	1	1	1	1	1
lipid metabolism.FA synthesis and FA elongation.pyruvate DH. [3,1]	1	1	1	1	1	1	1	1	1	1	1	1	1	1	1	1	1	1	1	1	1	1	1	1	1	1	1	1	1	1	1	1	1	1	1	1	1	1	1	1	1	1	1	1	1	1	1	1	1
lipid metabolism.Phospholipid synthesis. [2,46]	0.04039195	0.04477838	1	0.33242129	0.1028081	1	1	1	1	1	0.090069927	0.034746906	0.023833099	0.01807483	0.08250788	0.2751572	0.1298755	0.1107087	0.588280743	0.1730469	0.442380165	1	0.3174025	1	1	1	1	0.5833852	0.6605214	0.3099037	0.4358439	0.2532269	1	0.1694782	1	0.02625108	1	1	0.01799823	1	1	0.1306393	0.070284806	0.037585193	0.007813447	0.024783707	0.0166112	0.015589552	0.03656583
lipid metabolism.Phospholipid synthesis.1-acylglycerol-3-phosphate O-acyltransferase. [3,2]	1	1	1	1	1	1	1	1	1	1	1	0.007975352	1	1	1	1	1	1	1	1	1	1	1	1	1	1	1	1	1	1	1	1	1	1	1	1	1	1	1	1	1	1	1	1	1	1	1	1	1
lipid metabolism.Phospholipid synthesis.CDP-diacylglycerol-inositol 3-phosphatidyltransferase. [3,1]	1	1	1	1	1	1	1	1	1	1	1	1	1	1	1	1	1	1	1	1	1	1	1	1	1	1	1	1	1	1	1	1	1	1	1	1	1	1	1	1	1	1	1	1	1	1	1	1	1
lipid metabolism.Phospholipid synthesis.choline kinase. [3,3]	1	0.003463511	1	1	1	1	1	1	1	1	0.001959847	0.000629495	0.000633485	0.001822761	0.002079745	1	1	1	1	1	1	1	1	1	1	1	1	1	1	1	1	1	1	1	1	1	1	1	1	1	1	1	1	1	1	1	1	1	1
lipid metabolism.Phospholipid synthesis.choline-phosphate cytidylyltransferase. [3,1]	1	1	1	0	0	1	1	1	1	1	1	1	1	1	1	0	0	0	1	1	1	1	1	1	1	1	1	1	1	1	1	1	1	1	1	1	1	1	1	1	1	1	1	1	1	1	1	1	1
lipid metabolism.Phospholipid synthesis.diacylglycerol kinase. [3,7]	0.00243585	1	1	1	1	1	1	1	1	1	1	0.043704843	0.004733492	0.00681851	1	1	1	1	1	1	0.046031922	1	1	1	1	1	1	1	0.07870145	0.01995777	1	0.01866511	1	0.01198291	1	0.001418208	1	1	0.000288461	1	1	0.009912746	0.00575273	0.002503528	0.000138252	0.002445087	0.001033463	0.000991845	0.001960743
lipid metabolism.Phospholipid synthesis.phosphatidylserine decarboxylase. [3,4]	1	1	1	1	1	1	1	1	1	1	1	1	1	1	1	1	1	1	1	1	1	1	1	1	1	1	1	1	1	1	1	1	1	1	1	1	1	1	1	1	1	1	1	1	1	1	1	1	1
lipid metabolism.TAG synthesis. [2,6]	1	1	1	1	1	1	1	1	1	1	1	1	1	1	1	1	1	1	1	1	1	1	1	1	1	1	1	1	0.06160853	0.01658419	1	1	1	1	1	1	1	1	1	1	1	1	1	1	1	1	1	1	1
lipid metabolism.glyceral metabolism. [2,7]	0.00243585	1	1	0.028714011	0.02079667	1	1	1	1	1	1	1	1	1	1	1	1	1	1	1	0.046031922	1	1	1	1	0.060835	1	1	0.07870145	1	1	1	1	1	1	0.001418208	0.002508505	1	0.005429158	1	0.003440435	0.009912746	1	1	1	1	0.001033463	1	0.001960743
lipid metabolism.glyceral metabolism.Glycerol-3-phosphate dehydrogenase (NAD+). [3,5]	0.001857478	1	1	0.017854131	0.01299985	1	1	1	1	1	1	1	1	1	1	1	1	1	1	1	0.031079966	1	1	1	1	0.04024202	1	1	0.05028365	1	1	1	1	1	1	0.001065702	0.001347292	1	0.003595111	1	0.002265218	0.005519266	1	1	1	1	0.000790014	1	0.001174642
lipid metabolism.glycolipid synthesis. [2,6]	1	1	1	1	1	1	1	1	1	1	1	0.038378817	1	0.005668299	1	1	1	1	1	1	1	1	1	1	1	1	0.005886228	1	1	1	1	1	1	1	1	1	1	1	1	1	1	1	1	1	1	1	1	1	1
lipid metabolism.glycolipid synthesis.DGDG synthase. [3,2]	1	1	1	1	1	1	1	1	1	1	1	1	1	1	1	1	1	1	1	1	1	1	1	1	1	1	0.000826195	1	1	1	1	1	1	1	1	1	1	1	1	1	1	1	1	1	1	1	1	1	1
lipid metabolism.glycolipid synthesis.MGDG synthase. [3,2]	1	1	1	1	1	1	1	1	1	1	1	1	1	0.000916067	1	1	1	1	1	1	1	1	1	1	1	1	1	1	1	1	1	1	1	1	1	1	1	1	1	1	1	1	1	1	1	1	1	1	1
lipid metabolism.glycolipid synthesis.UDP-sulfoquinovose synthase. [3,1]	1	1	1	1	1	1	1	1	1	1	1	0	1	1	1	1	1	1	1	1	1	1	1	1	1	1	1	1	1	1	1	1	1	1	1	1	1	1	1	1	1	1	1	1	1	1	1	1	1
lipid metabolism.lipid degradation. [2,93]	1	1	0.18469511	1	1	0.027644924	1	0.109947951	1	1	1	0.521803573	0.490108517	0.216452165	0.2097264	0.5519563	0.899188	1	0.709707182	0.7760853	0.764907075	0.2694595	1	0.3705829	0.081739341	0.53828678	0.270690162	0.7237092	0.4470186	0.358707	0.7974576	0.5017435	1	0.1694782	0.22404585	1	0.1251429	0.04003357	0.07324892	1	1	0.306748645	1	0.079075065	0.128511834	1	1	0.046886159	0.02233861
lipid metabolism.lipid degradation.beta-oxidation. [3,24]	1	1	1	1	1	0.002213108	1	0.019712565	1	1	1	1	1	1	1	1	0.2974381	1	1	0.1862284	0.237347393	1	1	1	1	1	0.045439915	1	0.3748553	0.1396701	0.1991369	1	1	1	0.039913698	1	0.01617478	0.002005117	0.004186595	1	1	1	1	1	0.019713426	1	1	1	0.001174642
lipid metabolism.lipid degradation.beta-oxidation.acyl CoA DH. [4,5]	1	1	1	1	1	0.002213108	1	1	1	1	1	1	1	1	1	1	1	1	1	1	1	1	1	1	1	1	1	1	1	1	1	1	1	1	0.003369303	1	0.001347292	3.72E-05	9.73E-05	1	1	1	1	1	0.002701626	1	1	1	6.82E-05
lipid metabolism.lipid degradation.beta-oxidation.acyl-CoA thioesterase. [4,5]	1	1	1	1	1	1	1	1	1	1	1	1	1	1	1	1	0.02763695	1	1	0.01447952	0.031079966	1	1	1	1	1	1	1	0.05028365	0.01236779	0.01760661	1	1	1	1	1	1	1	1	1	1	1	1	1	1	1	1	1	1
lipid metabolism.lipid degradation.beta-oxidation.multifunctional. [4,3]	1	1	1	1	1	0.002213108	1	0.000839549	1	1	1	1	1	1	1	1	1	1	1	1	1	1	1	1	1	1	0.002034559	1	1	1	1	1	1	1	1	1	1	1	1	1	1	1	1	1	1	1	1	1	1
lipid metabolism.lipid degradation.lipases. [3,39]	1	1	0.063025699	1	1	1	1	1	1	1	1	0.15647925	0.132303982	0.069245861	0.06508554	0.2231308	1	1	1	1	1	0.1400618	1	0.1185945	0.081739341	0.18212659	1	0.5007753	0.3216484	0.2576011	1	0.2101407	1	0.1398933	1	1	1	1	1	1	1	0.107475722	1	1	1	1	1	0.01210531	1
lipid metabolism.lipid degradation.lipases.triacylglycerol lipase. [4,33]	1	1	0.052033192	1	1	1	1	1	1	1	1	0.119638393	0.09492919	0.055089223	0.05202415	0.1799967	1	1	1	1	1	0.2774252	1	0.09516842	1	0.33464511	1	1	0.5067571	0.2128795	1	0.1715494	1	0.1125063	1	1	1	1	1	1	1	0.087573173	1	1	1	1	1	0.009386965	1
lipid metabolism.lipid degradation.lysophospholipases. [3,28]	1	1	1	1	1	1	1	1	1	1	1	1	1	1	1	1	1	1	0.156543529	1	1	0.2336189	1	1	0.062645945	1	1	0.3669916	0.4378969	1	1	1	1	0.08966932	1	1	1	1	1	1	1	1	1	0.017806146	1	1	1	1	1
lipid metabolism.lipid degradation.lysophospholipases.carboxylesterase. [4,4]	1	1	1	1	1	1	1	1	1	1	1	1	1	1	1	1	1	1	0.03898182	1	1	1	1	1	1	1	1	1	1	1	1	1	1	1	1	1	1	1	1	1	1	1	1	1	1	1	1	1	1
lipid metabolism.lipid degradation.lysophospholipases.glycerophosphodiester phosphodiesterase. [4,6]	1	1	1	1	1	1	1	1	1	1	1	1	1	1	1	1	1	1	1	1	1	1	1	1	1	1	1	0.03986211	0.06160853	1	1	1	1	1	1	1	1	1	1	1	1	1	1	1	1	1	1	1	1
lipid metabolism.lipid degradation.lysophospholipases.phospholipase D. [4,12]	1	1	1	1	1	1	1	1	1	1	1	1	1	1	1	1	1	1	0.140980486	1	1	1	1	1	1	1	1	1	1	1	1	1	1	0.0263308	1	1	1	1	1	1	1	1	1	0.004639768	1	1	1	1	1
lipid metabolism.lipid transfer proteins etc. [2,6]	1	1	1	1	1	1	1	1	1	1	1	1	1	1	1	1	1	1	0.059998051	1	1	0.02902379	1	1	0.008299177	1	1	0.03986211	0.06160853	1	1	1	1	1	1	1	1	1	1	1	1	1	1	1	1	1	1	1	1
major CHO metabolism. [1,91]	1	0.3639079	1	0.619516473	0.6024372	1	1	0.107343543	0.016214819	1	1	0.317098204	0.132303982	1	0.2075087	0.5472597	0.8921408	1	0.113066057	1	0.186358115	0.1376176	1	1	0.206564891	0.52905249	0.092647755	0.714821	0.6097981	0.6018974	0.5288739	0.4956795	1	1	1	1	1	1	0.2283422	1	1	1	1	1	1	1	1	1	1
major CHO metabolism.degradation. [2,60]	1	0.2244471	1	0.43593089	0.4097079	1	1	0.059166244	0.006866241	1	1	0.307807273	0.517054238	1	1	0.3570557	0.7162234	1	0.265752439	1	0.321098321	0.2625045	1	1	0.130103012	0.55459336	0.04278118	0.7206454	0.5504961	0.4082232	0.2927007	0.3282467	1	1	1	1	1	1	1	1	1	1	1	1	1	1	1	1	1
major CHO metabolism.degradation.starch. [3,27]	1	1	1	1	1	1	1	1	0.015153122	1	1	0.083940925	0.211031792	1	1	1	1	1	0.351943986	1	0.086148345	0.2261647	1	1	1	1	1	0.3496241	0.1847512	0.1600134	0.0618674	0.1340581	1	1	1	1	1	1	1	1	1	1	1	1	1	1	1	1	1
major CHO metabolism.degradation.starch.D enzyme. [4,3]	1	1	1	1	1	1	1	1	1	1	1	0.015923683	1	1	1	1	1	1	1	1	0.015299061	0.009944822	1	1	1	1	1	1	0.02186199	1	1	1	1	1	1	1	1	1	1	1	1	1	1	1	1	1	1	1	1
major CHO metabolism.degradation.starch.glucan water dikinase. [4,2]	1	1	1	1	1	1	1	1	1	1	1	1	1	1	1	1	1	1	1	1	1	1	1	1	1	1	1	1	1	1	1	1	1	1	1	1	1	1	1	1	1	1	1	1	1	1	1	1	1
major CHO metabolism.degradation.starch.laforin like phosphoglucan phosphatase (SEX4). [4,1]	1	1	1	1	1	1	1	1	1	1	1	1	1	1	1	1	1	1	1	1	1	1	1	1	1	1	1	1	1	1	1	1	1	1	1	1	1	1	1	1	1	1	1	1	1	1	1	1	1
major CHO metabolism.degradation.starch.starch cleavage. [4,15]	1	1	1	1	1	1	1	1	0.00636921	1	1	0.120817159	0.101095104	1	1	1	1	1	0.186443604	1	0.12787507	1	1	1	1	1	1	0.1659057	0.2222041	0.06845678	0.01760661	0.06130825	1	1	1	1	1	1	1	1	1	1	1	1	1	1	1	1	1
major CHO metabolism.degradation.starch.starch cleavage.alpha amylase. [5,2]	1	1	1	1	1	1	1	1	0.000392803	1	1	1	1	1	1	1	1	1	1	1	1	1	1	1	1	1	1	1	1	1	1	1	1	1	1	1	1	1	1	1	1	1	1	1	1	1	1	1	1
major CHO metabolism.degradation.starch.starch cleavage.beta amylase. [5,9]	1	1	1	1	1	1	1	1	1	1	1	0.064232443	0.053335936	1	1	1	1	1	1	1	0.066015121	1	1	1	1	1	1	0.07571158	0.1116983	0.03115679	0.004618247	0.02872108	1	1	1	1	1	1	1	1	1	1	1	1	1	1	1	1	1
major CHO metabolism.degradation.sucrose. [3,33]	1	0.104943	1	0.231289139	0.2064525	1	1	0.027494331	0.019551534	1	1	1	1	1	1	0.1799967	0.4276063	1	0.203092415	1	1	0.2774252	1	1	0.074645921	0.33464511	0.011161779	1	1	1	1	1	1	1	1	1	1	1	1	1	1	1	1	1	1	1	1	1	1
major CHO metabolism.degradation.sucrose.Susy. [4,4]	1	1	1	1	1	1	1	1	1	1	1	1	1	1	1	1	1	1	1	1	1	0.01616078	1	1	0.004471361	1	1	1	1	1	1	1	1	1	1	1	1	1	1	1	1	1	1	1	1	1	1	1	1
major CHO metabolism.degradation.sucrose.fructokinase. [4,6]	1	1	1	1	1	1	1	0.003118511	0.002590237	1	1	1	1	1	1	1	1	1	1	1	1	1	1	1	1	1	0.005886228	1	1	1	1	1	1	1	1	1	1	1	1	1	1	1	1	1	1	1	1	1	1
major CHO metabolism.degradation.sucrose.hexokinase. [4,7]	1	0.0125353	1	0.028714011	0.02079667	1	1	1	1	1	1	1	1	1	1	0.01755082	0.04920295	1	1	1	1	1	1	1	1	1	0.006942578	1	1	1	1	1	1	1	1	1	1	1	1	1	1	1	1	1	1	1	1	1	1
major CHO metabolism.degradation.sucrose.invertases.neutral. [5,5]	1	1	1	1	1	1	1	1	1	1	1	1	1	1	1	1	1	1	1	1	1	1	1	1	1	1	1	1	1	1	1	1	1	1	1	1	1	1	1	1	1	1	1	1	1	1	1	1	1
major CHO metabolism.degradation.sucrose.misc. [4,3]	1	1	1	1	1	1	1	1	1	1	1	1	1	1	1	1	1	1	0.028132723	1	1	1	1	1	1	0.01708825	1	1	1	1	1	1	1	1	1	1	1	1	1	1	1	1	1	1	1	1	1	1	1
major CHO metabolism.synthesis. [2,31]	1	1	1	1	1	1	1	1	1	1	1	0.291404319	0.026333697	1	0.04799088	1	1	1	0.074282458	1	0.111903253	0.08955855	1	1	1	0.32036711	1	0.4085266	0.4848414	1	1	1	1	1	1	1	1	1	0.05230934	1	1	1	1	1	1	1	1	1	1
major CHO metabolism.synthesis.starch. [3,24]	1	1	1	1	1	1	1	1	1	1	1	0.216419838	0.015219841	1	1	1	1	1	0.047561614	1	0.07213179	0.05287622	1	1	1	0.24729821	1	0.3070549	0.3748553	1	1	1	1	1	1	1	1	1	1	1	1	1	1	1	1	1	1	1	1
major CHO metabolism.synthesis.starch.ADP Glucose Phosphorylase. [4,1]	1	1	1	1	1	1	1	1	1	1	1	1	1	1	1	1	1	1	0	1	1	1	1	1	1	1	1	1	1	1	1	1	1	1	1	1	1	1	1	1	1	1	1	1	1	1	1	1	1
major CHO metabolism.synthesis.starch.AGPase. [4,5]	1	1	1	1	1	1	1	1	1	1	1	1	1	1	1	1	1	1	0.050419587	1	1	0.02306785	1	1	1	0.04024202	1	1	1	1	1	1	1	1	1	1	1	1	1	1	1	1	1	1	1	1	1	1	1
major CHO metabolism.synthesis.starch.debranching. [4,3]	1	1	1	1	1	1	1	1	1	1	1	1	1	1	1	1	1	1	1	1	1	1	1	1	1	1	1	1	1	1	1	1	1	1	1	1	1	1	1	1	1	1	1	1	1	1	1	1	1
major CHO metabolism.synthesis.starch.starch branching. [4,4]	1	1	1	1	1	1	1	1	1	1	1	1	0.018783264	1	1	1	1	1	1	1	0.021640802	0.01616078	1	1	1	1	1	1	0.03655656	1	1	1	1	1	1	1	1	1	1	1	1	1	1	1	1	1	1	1	1
major CHO metabolism.synthesis.starch.starch synthase. [4,6]	1	1	1	1	1	1	1	1	1	1	1	0.038378817	0.02959878	1	1	1	1	1	0.059998051	1	0.038390032	1	1	1	1	1	1	0.03986211	1	1	1	1	1	1	1	1	1	1	1	1	1	1	1	1	1	1	1	1	1
major CHO metabolism.synthesis.starch.transporter. [4,2]	1	1	1	1	1	1	1	1	1	1	1	1	1	1	1	1	1	1	1	1	1	1	1	1	1	1	1	1	1	1	1	1	1	1	1	1	1	1	1	1	1	1	1	1	1	1	1	1	1
major CHO metabolism.synthesis.sucrose. [3,7]	1	1	1	1	1	1	1	1	1	1	1	1	1	1	0.005356993	1	1	1	1	1	1	1	1	1	1	1	1	1	1	1	1	1	1	1	1	1	1	1	0.005429158	1	1	1	1	1	1	1	1	1	1
major CHO metabolism.synthesis.sucrose.SPS. [4,5]	1	1	1	1	1	1	1	1	1	1	1	1	1	1	0.003635558	1	1	1	1	1	1	1	1	1	1	1	1	1	1	1	1	1	1	1	1	1	1	1	0.003595111	1	1	1	1	1	1	1	1	1	1
metal handling. [1,66]	0.01121687	0.2514598	0.115566584	0.237321193	0.2064525	1	1	0.068212879	0.05668305	0.090454529	1	0.080628373	0.304198288	1	0.1406003	1	0.7579709	1	0.745140019	0.6008235	0.360974402	0.3003674	1	0.2475972	0.148792399	0.58926188	0.049895676	1	0.4044015	0.454337	1	1	1	0.2636453	0.158652314	0.04257981	0.075937	0.09908801	0.03636916	0.005096362	1	1	1	1	1	1	1	0.027532891	0.06303679
metal handling.regulation. [2,5]	3.10E-05	1	1	1	1	1	1	0.002275206	0.001947989	0.003118867	1	1	1	1	0.003635558	1	1	1	1	1	1	1	1	1	1	1	0.000210057	1	0.05028365	1	1	1	1	0.007560301	0.003369303	0.001065702	0.001347292	0.001812244	9.73E-05	4.26E-06	1	1	1	1	1	1	1	0.000693515	0.001174642
mino acid metabolism. [1,1]	1	1	1	1	1	1	1	1	1	1	1	1	1	1	1	1	1	1	1	1	1	1	1	1	1	1	1	1	1	1	1	1	1	1	1	1	1	1	1	1	1	1	1	1	1	1	1	1	1
mino acid metabolism.degradation. [2,1]	1	1	1	1	1	1	1	1	1	1	1	1	1	1	1	1	1	1	1	1	1	1	1	1	1	1	1	1	1	1	1	1	1	1	1	1	1	1	1	1	1	1	1	1	1	1	1	1	1
mino acid metabolism.degradation.aspartate family. [3,1]	1	1	1	1	1	1	1	1	1	1	1	1	1	1	1	1	1	1	1	1	1	1	1	1	1	1	1	1	1	1	1	1	1	1	1	1	1	1	1	1	1	1	1	1	1	1	1	1	1
mino acid metabolism.degradation.aspartate family.lysine. [4,1]	1	1	1	1	1	1	1	1	1	1	1	1	1	1	1	1	1	1	1	1	1	1	1	1	1	1	1	1	1	1	1	1	1	1	1	1	1	1	1	1	1	1	1	1	1	1	1	1	1
mino acid metabolism.degradation.aspartate family.lysine.lysine decarboxylase. [5,1]	1	1	1	1	1	1	1	1	1	1	1	1	1	1	1	1	1	1	1	1	1	1	1	1	1	1	1	1	1	1	1	1	1	1	1	1	1	1	1	1	1	1	1	1	1	1	1	1	1
minor CHO metabolism. [1,132]	0.1642138	0.2733119	0.1020311	0.576502752	0.8017915	0.163993467	1	1	0.165868707	1	1	1	0.888096326	1	1	1	0.7579709	1	0.294790009	0.3322092	1	0.8568139	0.8199252	1	1	0.88708876	0.421631456	0.5832099	0.9908894	1	0.933329	1	1	1	0.050958514	1	0.056751	0.07977321	0.3472074	1	0.169921286	0.20910084	1	1	1	0.107263489	0.07026575	0.0765206	0.001960743
minor CHO metabolism.galactose. [2,6]	1	1	1	1	1	1	1	1	1	1	1	1	1	1	1	1	1	1	0.059998051	1	1	1	1	1	1	1	1	1	1	1	1	1	1	1	1	1	1	1	1	1	1	1	1	1	1	1	1	1	1
minor CHO metabolism.galactose.alpha-galactosidases. [3,5]	1	1	1	1	1	1	1	1	1	1	1	1	1	1	1	1	1	1	1	1	1	1	1	1	1	1	1	1	1	1	1	1	1	1	1	1	1	1	1	1	1	1	1	1	1	1	1	1	1
minor CHO metabolism.galactose.galactokinases. [3,1]	1	1	1	1	1	1	1	1	1	1	1	1	1	1	1	1	1	1	0	1	1	1	1	1	1	1	1	1	1	1	1	1	1	1	1	1	1	1	1	1	1	1	1	1	1	1	1	1	1
minor CHO metabolism.misc. [2,2]	1	0.001469706	0.000674871	1	1	1	1	1	1	1	1	1	1	1	1	1	1	1	1	0.002092487	1	1	1	1	1	1	1	1	1	1	1	1	1	1	0.000840073	1	1	1	0.000640994	1	1	1	1	1	1	1	1	1	0.000355813
minor CHO metabolism.myo-inositol. [2,12]	1	1	1	1	1	1	1	1	1	1	1	1	1	1	1	1	1	1	1	1	1	1	1	1	1	1	1	1	1	1	1	1	1	1	1	1	0.005422846	1	1	1	1	1	1	1	1	1	1	1	1
minor CHO metabolism.myo-inositol.InsP Synthases. [3,2]	1	1	1	1	1	1	1	1	1	1	1	1	1	1	1	1	1	1	1	1	1	1	1	1	1	1	1	1	1	1	1	1	1	1	1	1	1	1	1	1	1	1	1	1	1	1	1	1	1
minor CHO metabolism.myo-inositol.InsP-Kinases. [3,3]	1	1	1	1	1	1	1	1	1	1	1	1	1	1	1	1	1	1	1	1	1	1	1	1	1	1	1	1	1	1	1	1	1	1	1	1	0.000726852	1	1	1	1	1	1	1	1	1	1	1	1
minor CHO metabolism.myo-inositol.inositol phosphatase. [3,4]	1	1	1	1	1	1	1	1	1	1	1	1	1	1	1	1	1	1	1	1	1	1	1	1	1	1	1	1	1	1	1	1	1	1	1	1	1	1	1	1	1	1	1	1	1	1	1	1	1
minor CHO metabolism.myo-inositol.myo inositol oxygenases. [3,3]	1	1	1	1	1	1	1	1	1	1	1	1	1	1	1	1	1	1	1	1	1	1	1	1	1	1	1	1	1	1	1	1	1	1	1	1	1	1	1	1	1	1	1	1	1	1	1	1	1
minor CHO metabolism.others. [2,51]	0.04510102	0.1817366	1	0.159041904	0.3455044	0.045479671	1	1	1	1	1	1	1	1	1	1	0.3581095	1	0.627115893	0.2060261	1	0.4286371	0.3555414	1	1	0.50097549	1	0.1691098	0.7081239	1	0.4927845	1	1	1	0.114126142	1	0.05303483	0.06768284	1	1	0.056529056	0.03868065	1	1	1	0.028138166	0.01840115	0.017848104	0.006181698
minor CHO metabolism.others.Xylose isomerase. [3,1]	1	1	1	1	1	1	1	1	1	1	1	1	1	1	1	1	1	1	1	1	1	1	1	1	1	1	1	1	1	1	1	1	1	1	1	1	1	1	1	1	1	1	1	1	1	1	1	1	1
minor CHO metabolism.raffinose family. [2,12]	1	1	0.012801646	1	1	1	1	1	0.005310986	1	1	1	1	1	1	1	1	1	0.140980486	1	1	1	1	1	1	1	0.015685058	1	1	1	1	1	1	1	0.01286479	1	1	0.00697395	1	1	1	1	1	1	1	1	1	1	0.004916862
minor CHO metabolism.raffinose family.galactinol synthases. [3,4]	1	1	0.00240875	1	1	1	1	1	1	1	1	1	1	1	1	1	1	1	1	1	1	1	1	1	1	1	1	1	1	1	1	1	1	1	0.003048244	1	1	0.001424101	1	1	1	1	1	1	1	1	1	1	0.001131292
minor CHO metabolism.raffinose family.galactinol synthases.putative. [4,4]	1	1	0.00240875	1	1	1	1	1	1	1	1	1	1	1	1	1	1	1	1	1	1	1	1	1	1	1	1	1	1	1	1	1	1	1	0.003048244	1	1	0.001424101	1	1	1	1	1	1	1	1	1	1	0.001131292
minor CHO metabolism.raffinose family.raffinose synthases. [3,7]	1	1	1	1	1	1	1	1	0.002958913	1	1	1	1	1	1	1	1	1	0.074282458	1	1	1	1	1	1	1	0.006942578	1	1	1	1	1	1	1	1	1	1	1	1	1	1	1	1	1	1	1	1	1	1
minor CHO metabolism.raffinose family.raffinose synthases.known. [4,4]	1	1	1	1	1	1	1	1	0.001339416	1	1	1	1	1	1	1	1	1	1	1	1	1	1	1	1	1	0.002906167	1	1	1	1	1	1	1	1	1	1	1	1	1	1	1	1	1	1	1	1	1	1
minor CHO metabolism.raffinose family.raffinose synthases.putative. [4,3]	1	1	1	1	1	1	1	1	1	1	1	1	1	1	1	1	1	1	0.028132723	1	1	1	1	1	1	1	1	1	1	1	1	1	1	1	1	1	1	1	1	1	1	1	1	1	1	1	1	1	1
minor CHO metabolism.sugar alcohols. [2,4]	1	1	1	1	1	1	1	1	1	1	1	1	1	1	1	1	1	1	0.03898182	1	1	1	1	1	1	1	1	1	1	1	1	1	1	1	1	1	1	1	1	1	1	1	1	1	1	1	1	1	1
minor CHO metabolism.sugar kinases. [2,2]	1	1	1	1	1	1	1	1	1	1	1	1	1	1	1	1	1	1	0.016257067	1	1	1	1	1	1	1	1	0.004881553	1	1	1	1	1	1	1	1	1	1	1	1	1	1	1	1	1	1	1	1	1
minor CHO metabolism.trehalose. [2,17]	1	1	1	1	1	1	1	1	1	1	1	1	1	1	1	1	1	1	1	1	1	1	1	1	1	1	1	1	1	1	1	1	1	1	1	1	1	1	1	1	1	1	1	1	1	1	1	1	1
minor CHO metabolism.trehalose.TPS. [3,5]	1	1	1	1	1	1	1	1	1	1	1	1	1	1	1	1	1	1	1	1	1	1	1	1	1	1	1	1	1	1	1	1	1	1	1	1	1	1	1	1	1	1	1	1	1	1	1	1	1
minor CHO metabolism.trehalose.potential TPS/TPP. [3,5]	1	1	1	1	1	1	1	1	1	1	1	1	1	1	1	1	1	1	1	1	1	1	1	1	1	1	1	1	1	1	1	1	1	1	1	1	1	1	1	1	1	1	1	1	1	1	1	1	1
misc. [1,1340]	0.5738048	0.570333	0.575495879	0.9998289	0.9999729	0.9460279	0.152985303	0.244861297	0.3922052	0.191700162	0.9690252	0.9999006	0.9999826	0.9096352	0.8780683	0.9976296	0.9999724	0.9938329	0.803909484	0.9999985	0.9991279	0.9999481	0.9926386	0.9975718	0.963209506	0.98147354	0.266230686	0.7947434	0.999994	0.9994824	0.9999979	0.9286588	0.4402493	0.9161245	0.854796845	0.1077812	0.139598	0.5208079	0.09862568	0.591783	0.704787576	0.522238444	0.530708926	0.310099603	0.120046452	0.467638015	0.07823315	0.185655737	0.1588592
misc.GCN5-related N-acetyltransferase. [2,25]	1	1	1	0.168264396	0.1386305	1	0.013972522	0.020731143	0.013416467	0.024830996	0.041834116	0.222264316	1	0.038341721	1	0.1290768	0.02558371	0.04591257	0.324144592	0.1980583	0.021640802	1	0.02956393	0.06689004	1	0.08739273	0.04737135	0.005234576	0.395506	0.1465447	0.05316968	0.1243318	1	1	1	1	1	1	1	1	1	1	1	1	0.02071102	1	1	1	1
misc.GDSL-motif lipase. [2,76]	1	1	1	1	1	1	1	1	1	1	1	1	1	1	1	1	1	1	0.608708632	0.6784623	0.249024365	0.6073037	1	1	1	0.25764995	1	0.8241773	0.6888688	0.5278218	1	0.2039133	1	1	0.052976303	0.05094816	1	1	0.04906434	1	0.088517583	0.241904313	1	1	0.100212644	1	1	0.033955494	1
misc.O-methyl transferases. [2,23]	1	1	1	1	1	1	1	1	1	1	1	1	0.177181177	1	1	1	0.2824379	1	0.294940497	1	1	1	1	0.06111824	1	0.2395262	1	0.2946731	0.3592462	0.1306366	0.189699	0.112588	1	1	1	1	1	1	1	1	1	1	1	1	1	1	1	1	1
misc.UDP glucosyl and glucoronyl transferases. [2,203]	0.09754202	0.1489251	0.214186489	0.944727881	0.9528527	1	0.181497059	0.110335162	0.095580189	0.161482705	1	0.995327898	0.793729455	1	0.2417434	0.5472597	0.7837654	0.6068274	0.543604376	0.9944856	0.929480885	0.8845669	0.6420969	1	0.489686895	0.92052735	0.079530777	0.9618947	0.8819521	0.9269552	0.8504224	0.8585803	1	0.3211673	0.271571629	0.05550058	0.01182842	0.1873893	0.1213429	0.1650288	0.272491125	0.64098637	0.423889371	0.225064043	0.130922405	0.189321058	0.03050601	0.13604	0.0342301
misc.acid and other phosphatases. [2,47]	1	0.1635782	0.077469094	1	1	1	1	1	1	1	0.091770755	0.215378197	0.417935006	0.088853299	1	1	0.5995749	1	0.338180097	0.1778179	1	0.4040567	1	0.04062645	1	1	1	0.3268953	0.6690075	1	1	1	1	0.05076171	1	1	1	0.06195707	0.003595111	1	1	0.006775651	0.002958577	0.037585193	0.00792022	1	1	1	0.0374591
misc.alcohol dehydrogenases. [2,12]	1	1	1	1	1	1	1	1	1	0.008596346	1	1	1	1	1	1	1	1	1	1	1	1	1	1	1	1	1	1	1	1	1	1	1	1	1	1	1	1	1	1	1	1	1	1	1	1	1	1	1
misc.aminotransferases. [2,3]	1	1	1	1	1	1	1	1	1	1	1	1	1	1	1	1	1	1	1	1	1	0.009944822	1	1	0.004044709	0.01708825	1	1	1	1	1	1	1	1	1	1	1	1	1	1	1	1	1	1	1	1	1	1	1
misc.aminotransferases.aminotransferase class IV family protein. [3,3]	1	1	1	1	1	1	1	1	1	1	1	1	1	1	1	1	1	1	1	1	1	0.009944822	1	1	0.004044709	0.01708825	1	1	1	1	1	1	1	1	1	1	1	1	1	1	1	1	1	1	1	1	1	1	1
misc.calcineurin-like phosphoesterase family protein. [2,6]	1	1	1	1	1	1	1	1	1	1	1	1	1	1	1	1	1	1	0.059998051	1	1	1	0.01628615	1	1	1	1	0.03986211	1	1	0.02345842	1	1	1	1	1	1	1	1	1	1	1	1	1	1	1	1	1	1
misc.cytochrome P450. [2,213]	1	0.5329736	0.458392324	0.846650485	0.8393365	1	0.058375841	1	1	0.397087122	1	0.995327898	0.931672186	0.553255405	1	0.776104	0.9993712	0.631268	0.704510577	1	0.941658262	0.9749078	0.9779205	1	1	0.93318725	0.642286549	0.8196105	0.999994	0.8188811	0.977654	0.7009848	0.09116628	1	1	0.1964324	0.3671056	0.1959909	0.3077238	1	1	0.428839386	0.4408012	1	0.34859592	1	1	0.14451634	0.3185838
misc.dynamin. [2,16]	1	1	1	0.094355537	1	1	1	1	1	1	1	0.038192813	1	1	1	1	1	1	0.201823141	1	0.139067417	0.1256544	1	0.03428153	0.032932622	0.15299935	1	1	1	1	1	1	1	1	1	1	1	1	1	1	1	1	1	1	1	1	1	1	1
misc.glutathione S transferases. [2,38]	0.03178451	1	1	1	1	0.031501128	0.01916813	0.031091263	0.023847444	0.041610045	0.067603602	0.358843551	0.323416661	0.068121291	0.009865753	0.2186248	1	1	1	1	0.366921497	1	0.07297139	0.1156954	1	1	0.002906167	0.4946996	0.3116196	0.249574	0.1311777	0.2046837	0.008700436	0.000148644	1	0.001530135	0.003768175	1	0.07265242	0.01559544	1	0.004273806	1	0.028704729	1	0.019248332	8.24E-05	0.000991845	0.02972147
misc.misc2. [2,33]	1	1	1	1	1	1	0.016769146	0.027494331	0.019551534	0.03637586	1	1	0.275103733	1	1	0.1799967	0.1705485	0.07048586	0.203092415	1	0.321098321	1	1	1	1	0.33464511	0.071059788	0.4324844	0.5067571	1	1	0.1715494	1	1	1	1	1	1	1	1	1	1	1	1	1	1	1	1	1
misc.myrosinases-lectin-jacalin. [2,34]	1	1	1	1	1	1	1	1	1	1	1	1	1	1	1	1	0.4377397	1	0.016257067	0.295529	1	1	0.2187864	1	1	1	1	0.004543208	1	1	0.31359	1	1	1	1	1	1	1	1	1	1	1	1	1	1	1	1	1	1
misc.oxygenases. [2,6]	1	1	1	1	1	1	1	1	1	1	1	0.038378817	0.02959878	0.005668299	0.004393776	1	1	1	1	1	1	1	1	1	1	1	1	1	1	1	1	1	1	1	1	1	1	1	1	1	1	1	1	1	1	1	1	1	1
misc.peroxidases. [2,66]	1	0.08412505	0.115566584	0.237321193	0.4490843	1	1	1	1	1	1	1	1	1	1	0.3944629	0.7579709	1	1	1	1	1	1	1	1	1	1	1	1	1	1	1	1	1	0.158652314	0.04257981	0.075937	0.09908801	0.1494638	0.0326443	0.07642086	0.204449574	0.11028513	0.050107115	0.08740058	1	1	1	0.06303679
misc.plastocyanin-like. [2,39]	1	1	1	1	1	1	1	1	1	1	1	1	1	1	1	1	1	1	1	0.1240801	1	1	1	1	1	1	1	0.5007753	1	1	1	1	1	1	1	1	1	1	1	1	1	1	1	1	1	1	1	1	1
misc.protease inhibitor/seed storage/lipid transfer protein (LTP) family protein. [2,40]	1	1	0.063966357	1	1	1	1	0.033622075	1	0.045027475	1	1	1	1	1	1	0.5151127	1	0.268227027	0.3557722	1	1	0.2667158	1	1	0.18786696	0.091907667	0.5133181	0.5915383	1	0.3759495	0.2138143	1	1	1	1	1	1	1	1	1	1	1	1	1	1	1	1	1
misc.rhodanese. [2,7]	1	1	1	1	1	1	1	1	1	1	1	1	1	1	1	1	1	1	0.016946402	1	1	1	0.01998683	1	1	0.060835	1	0.005004453	0.07870145	1	0.03067368	1	1	1	1	1	1	1	1	1	1	1	1	1	1	1	1	1	1
mitochondrial electron transport / ATP synthesis. [1,92]	0.09799966	0.364863	0.05555346	1	1	1	1	1	1	1	1	0.321955456	0.728896796	1	0.2086241	1	0.1616085	1	0.88236915	0.2859575	1	1	0.62558	0.3705829	1	1	0.268325709	0.8933795	0.7854894	0.3557921	0.5304019	1	1	0.3899185	0.22404585	0.06859362	0.1251429	0.1605368	0.2283422	0.05334146	0.104834895	0.30467554	0.180516311	0.079075065	0.128248631	0.064900353	0.04342078	0.046886159	0.1041681
mitochondrial electron transport / ATP synthesis.F1-ATPase . [2,18]	1	1	1	1	1	1	1	1	1	1	1	0.040546836	0.132303982	1	1	1	1	1	1	1	1	1	1	1	1	1	1	1	1	1	1	1	1	1	1	1	1	1	1	1	1	1	1	1	1	1	1	1	1
mitochondrial electron transport / ATP synthesis.NADH-DH. [2,35]	1	0.1122087	0.008443812	1	1	1	1	1	1	1	1	1	1	1	0.05507814	1	0.1929241	1	0.454500846	0.1011564	1	1	0.2277192	1	1	1	0.076693148	1	0.5297568	0.06271724	0.3257215	1	1	1	1	1	1	0.03976725	1	1	1	1	1	1	1	1	1	1	1
mitochondrial electron transport / ATP synthesis.NADH-DH.localisation not clear. [3,23]	1	1	1	1	1	1	1	1	1	1	1	1	1	1	0.02931865	1	0.08302851	1	1	0.03921435	1	1	0.1285994	1	1	1	0.042949451	1	0.3592462	0.02509374	0.189699	1	1	1	1	1	1	1	1	1	1	1	1	1	1	1	1	1	1
mitochondrial electron transport / ATP synthesis.NADH-DH.type II. [3,6]	1	0.009903761	0.000385068	1	1	1	1	1	1	1	1	1	1	1	1	1	1	1	0.059998051	1	1	1	1	1	1	1	1	1	1	1	1	1	1	1	1	1	1	0.002195072	1	1	1	1	1	1	1	1	1	1	1
mitochondrial electron transport / ATP synthesis.NADH-DH.type II.external. [4,3]	1	0.003463511	0.001649398	1	1	1	1	1	1	1	1	1	1	1	1	1	1	1	1	1	1	1	1	1	1	1	1	1	1	1	1	1	1	1	1	1	1	0.000865497	1	1	1	1	1	1	1	1	1	1	1
mitochondrial electron transport / ATP synthesis.NADH-DH.type II.internal matrix. [4,2]	1	1	0.000674871	1	1	1	1	1	1	1	1	1	1	1	1	1	1	1	0.016257067	1	1	1	1	1	1	1	1	1	1	1	1	1	1	1	1	1	1	1	1	1	1	1	1	1	1	1	1	1	1
mitochondrial electron transport / ATP synthesis.alternative oxidase. [2,1]	0	1	1	1	1	1	1	1	1	1	1	1	1	1	1	1	1	1	1	1	1	1	1	0	1	1	1	1	1	1	1	1	1	0	0	0	0	1	0	0	0	0	0	0	0	0	0	0	0
mitochondrial electron transport / ATP synthesis.cytochrome c oxidase. [2,18]	1	1	1	1	1	1	1	1	1	1	1	0.153953276	1	1	1	1	0.04920295	1	1	0.123941	1	1	1	1	1	1	1	0.2154948	0.2734367	1	0.134324	1	1	1	1	1	1	1	1	1	1	1	1	1	1	1	1	1	1
mitochondrial electron transport / ATP synthesis.cytochrome c reductase. [2,8]	1	1	1	1	1	1	1	1	1	1	1	1	1	1	1	1	0.05909503	1	1	1	1	1	1	1	1	1	1	1	1	1	1	1	1	1	1	1	1	1	1	1	1	1	1	1	1	1	1	1	1
mitochondrial electron transport / ATP synthesis.cytochrome c. [2,5]	1	1	1	1	1	1	1	1	1	1	1	1	1	1	1	1	1	1	1	1	1	1	1	1	1	1	1	1	1	1	1	1	1	1	1	1	1	1	1	1	1	1	1	1	1	1	1	1	1
nucleotide metabolism. [1,136]	1	0.05247382	0.105948426	0.393521876	0.3503184	0.163993467	1	0.184547928	1	1	1	0.758930054	1	1	0.3188361	0.1550718	0.2821844	0.4185215	0.622310951	0.1980583	0.395443841	0.6747696	0.3590373	0.5710846	0.317455241	0.74224853	0.188339208	0.6046097	0.861076	0.5743142	0.5681166	0.4426049	1	1	0.338883464	1	0.05952304	0.02294092	1	1	1	1	1	1	1	1	1	1	1
nucleotide metabolism.degradation. [2,29]	1	0.08610873	0.043949682	0.198873684	1	1	1	1	1	1	1	0.274143077	1	1	1	0.03343844	0.1355956	1	1	0.2405308	0.282655113	1	1	1	1	1	1	0.3774061	0.4504124	1	1	1	1	1	1	1	0.02168095	0.02943725	1	1	1	1	1	1	1	1	1	1	1
nucleotide metabolism.degradation.pyrimidine. [3,5]	1	0.008023832	1	1	1	1	1	1	1	1	1	1	1	1	1	1	1	1	1	1	1	1	1	1	1	1	1	1	1	1	1	1	1	1	1	1	0.001347292	0.001812244	1	1	1	1	1	1	1	1	1	1	1
nucleotide metabolism.degradation.pyrimidine.beta-ureidopropionase. [4,1]	1	0	1	1	1	1	1	1	1	1	1	1	1	1	1	1	1	1	1	1	1	1	1	1	1	1	1	1	1	1	1	1	1	1	1	1	0	0	1	1	1	1	1	1	1	1	1	1	1
nucleotide metabolism.degradation.pyrimidine.dihydropyrimidinase. [4,1]	1	1	1	1	1	1	1	1	1	1	1	1	1	1	1	1	1	1	1	1	1	1	1	1	1	1	1	1	1	1	1	1	1	1	1	1	1	1	1	1	1	1	1	1	1	1	1	1	1
nucleotide metabolism.degradation.pyrimidine.uridine nucleosidase. [4,2]	1	1	1	1	1	1	1	1	1	1	1	1	1	1	1	1	1	1	1	1	1	1	1	1	1	1	1	1	1	1	1	1	1	1	1	1	1	1	1	1	1	1	1	1	1	1	1	1	1
nucleotide metabolism.deoxynucleotide metabolism. [2,12]	1	1	1	1	1	1	1	1	1	1	1	1	1	1	1	1	1	1	0.140980486	1	1	1	0.04684732	1	1	1	1	1	1	0.04858867	0.07232253	1	1	1	1	1	1	1	1	1	1	1	1	1	1	1	1	1	1
nucleotide metabolism.deoxynucleotide metabolism.cytosine deaminase. [3,7]	1	1	1	1	1	1	1	1	1	1	1	1	1	1	1	1	1	1	0.074282458	1	1	1	1	1	1	1	1	1	1	1	1	1	1	1	1	1	1	1	1	1	1	1	1	1	1	1	1	1	1
nucleotide metabolism.deoxynucleotide metabolism.pseudouridine synthase. [3,1]	1	1	1	1	1	1	1	1	1	1	1	1	1	1	1	1	1	1	1	1	1	1	0	1	1	1	1	1	1	0	0	1	1	1	1	1	1	1	1	1	1	1	1	1	1	1	1	1	1
nucleotide metabolism.phosphotransfer and pyrophosphatases. [2,28]	1	0.08412505	1	1	1	1	1	1	1	1	1	1	1	1	1	0.1495672	0.3546718	1	0.156543529	0.01272415	0.093091598	0.2336189	0.1701449	1	1	0.29470219	1	0.1300367	1	0.1689943	0.2448535	0.1388942	1	1	1	1	1	1	1	1	1	1	1	1	1	1	1	1	1
nucleotide metabolism.phosphotransfer and pyrophosphatases.adenylate kinase. [3,7]	1	0.0125353	1	1	1	1	1	1	1	1	1	1	1	1	1	0.01755082	0.04920295	1	0.074282458	0.02625062	0.046031922	1	0.01998683	1	1	1	1	0.005004453	1	0.01995777	0.03067368	0.01866511	1	1	1	1	1	1	1	1	1	1	1	1	1	1	1	1	1
nucleotide metabolism.phosphotransfer and pyrophosphatases.misc. [3,7]	1	1	1	1	1	1	1	1	1	1	1	1	1	1	1	1	1	1	0.074282458	0.02625062	1	1	1	1	1	1	1	1	1	1	1	1	1	1	1	1	1	1	1	1	1	1	1	1	1	1	1	1	1
nucleotide metabolism.phosphotransfer and pyrophosphatases.nucleoside diphosphate kinase. [3,4]	1	1	1	1	1	1	1	1	1	1	1	1	1	1	1	1	1	1	1	0.009359756	1	1	1	1	1	1	1	1	1	1	1	1	1	1	1	1	1	1	1	1	1	1	1	1	1	1	1	1	1
nucleotide metabolism.phosphotransfer and pyrophosphatases.thymidylate kinase. [3,1]	1	1	1	1	1	1	1	1	1	1	1	1	1	1	1	1	1	1	1	1	0	0	1	1	1	0	1	1	1	1	1	1	1	1	1	1	1	1	1	1	1	1	1	1	1	1	1	1	1
nucleotide metabolism.phosphotransfer and pyrophosphatases.uridylate kinase. [3,5]	1	1	1	1	1	1	1	1	1	1	1	1	1	1	1	1	1	1	1	1	1	1	1	1	1	1	1	1	1	1	1	1	1	1	1	1	1	1	1	1	1	1	1	1	1	1	1	1	1
nucleotide metabolism.salvage. [2,39]	1	0.03345606	0.063025699	0.098470528	0.01926349	0.031501128	1	1	1	1	1	0.368023067	1	1	0.06508554	0.2231308	0.2327822	0.08567303	1	0.3463609	0.376571256	0.333716	0.2580759	1	0.081739341	0.38994437	0.089030553	0.5007753	0.3216484	1	0.3680184	0.2101407	1	1	1	1	0.03463741	0.005463254	1	1	1	1	1	1	1	1	1	1	1
nucleotide metabolism.salvage.NUDIX hydrolases. [3,17]	1	1	0.024207858	1	0.01372698	1	1	1	1	1	1	1	1	1	0.0198575	1	1	1	1	0.1158537	1	1	1	1	1	1	0.027348978	1	0.258857	1	1	1	1	1	1	1	1	1	1	1	1	1	1	1	1	1	1	1	1
nucleotide metabolism.salvage.nucleoside kinases. [3,8]	1	1	1	1	1	0.003227282	1	1	1	1	1	0.054799948	1	1	1	1	1	1	1	1	1	1	1	1	1	1	1	1	1	1	1	1	1	1	1	1	1	1	1	1	1	1	1	1	1	1	1	1	1
nucleotide metabolism.salvage.nucleoside kinases.uridine kinase. [4,4]	1	1	1	1	1	0.002213108	1	1	1	1	1	0.023658281	1	1	1	1	1	1	1	1	1	1	1	1	1	1	1	1	1	1	1	1	1	1	1	1	1	1	1	1	1	1	1	1	1	1	1	1	1
nucleotide metabolism.salvage.phosphoribosyltransferases. [3,9]	1	0.001469706	1	0.00631926	0.03148245	1	1	1	1	1	1	1	1	1	1	0.02621095	0.01012265	0.007462562	1	1	0.066015121	0.05287622	0.0296333	1	0.015694122	0.07815226	1	0.07571158	0.1116983	1	0.04552024	0.02872108	1	1	1	1	0.003516667	0.000276173	1	1	1	1	1	1	1	1	1	1	1
nucleotide metabolism.salvage.phosphoribosyltransferases.aprt. [4,4]	1	0.000128671	1	1	1	1	1	1	1	1	1	1	1	1	1	1	0.01807124	1	1	1	1	1	1	1	1	1	1	0.02039334	1	1	1	1	1	1	1	1	0.001126693	1.92E-05	1	1	1	1	1	1	1	1	1	1	1
nucleotide metabolism.salvage.phosphoribosyltransferases.hgprt. [4,1]	1	1	1	0	1	1	1	1	1	1	1	1	1	1	1	1	1	1	1	1	1	1	1	1	1	1	1	1	1	1	1	1	1	1	1	1	1	1	1	1	1	1	1	1	1	1	1	1	1
nucleotide metabolism.salvage.phosphoribosyltransferases.upp. [4,4]	1	1	1	0.012121756	0.008611927	1	1	1	1	1	1	1	1	1	1	0.006624676	0.01807124	0.001632448	1	1	0.021640802	0.01616078	0.007847198	1	0.004471361	0.02878428	1	1	0.03655656	1	0.01152948	0.00840918	1	1	1	1	1	1	1	1	1	1	1	1	1	1	1	1	1
nucleotide metabolism.synthesis. [2,27]	1	1	1	1	1	1	1	0.022148974	1	1	1	1	1	1	1	1	0.3438306	1	0.351943986	1	1	1	1	0.07338212	1	1	0.052891909	1	1	1	1	1	1	1	0.048286834	1	1	1	1	1	1	1	1	1	1	1	1	1	1
nucleotide metabolism.synthesis.PRS-PP. [3,4]	1	1	1	1	1	1	1	1	1	1	1	1	1	1	1	1	1	1	1	1	1	1	1	1	1	1	1	1	1	1	1	1	1	1	1	1	1	1	1	1	1	1	1	1	1	1	1	1	1
nucleotide metabolism.synthesis.purine. [3,12]	1	1	1	1	1	1	1	1	1	1	1	1	1	1	1	1	1	1	0.140980486	1	1	1	1	0.02137304	1	1	1	1	1	1	1	1	1	1	1	1	1	1	1	1	1	1	1	1	1	1	1	1	1
nucleotide metabolism.synthesis.purine.AIR carboxylase. [4,1]	1	1	1	1	1	1	1	1	1	1	1	1	1	1	1	1	1	1	0	1	1	1	1	1	1	1	1	1	1	1	1	1	1	1	1	1	1	1	1	1	1	1	1	1	1	1	1	1	1
nucleotide metabolism.synthesis.purine.SAICAR synthetase. [4,1]	1	1	1	1	1	1	1	1	1	1	1	1	1	1	1	1	1	1	1	1	1	1	1	0	1	1	1	1	1	1	1	1	1	1	1	1	1	1	1	1	1	1	1	1	1	1	1	1	1
nucleotide metabolism.synthesis.pyrimidine. [3,10]	1	1	1	1	1	1	1	0.005081732	1	1	1	1	1	1	1	1	0.08442645	1	1	1	1	1	1	1	1	1	0.011191262	1	1	1	1	1	1	1	0.009064581	1	1	1	1	1	1	1	1	1	1	1	1	1	1
nucleotide metabolism.synthesis.pyrimidine.CTP synthetase. [4,3]	1	1	1	1	1	1	1	1	1	1	1	1	1	1	1	1	0.01025295	1	1	1	1	1	1	1	1	1	1	1	1	1	1	1	1	1	1	1	1	1	1	1	1	1	1	1	1	1	1	1	1
nucleotide metabolism.synthesis.pyrimidine.aspartate transcarbamoylase. [4,1]	1	1	1	1	1	1	1	1	1	1	1	1	1	1	1	1	1	1	1	1	1	1	1	1	1	1	1	1	1	1	1	1	1	1	0	1	1	1	1	1	1	1	1	1	1	1	1	1	1
nucleotide metabolism.synthesis.pyrimidine.carbamoyl phosphate synthetase. [4,2]	1	1	1	1	1	1	1	0.000421108	1	1	1	1	1	1	1	1	1	1	1	1	1	1	1	1	1	1	0.000826195	1	1	1	1	1	1	1	1	1	1	1	1	1	1	1	1	1	1	1	1	1	1
nucleotide metabolism.synthesis.pyrimidine.dihydroorotase. [4,1]	1	1	1	1	1	1	1	1	1	1	1	1	1	1	1	1	1	1	1	1	1	1	1	1	1	1	1	1	1	1	1	1	1	1	1	1	1	1	1	1	1	1	1	1	1	1	1	1	1
nucleotide metabolism.synthesis.pyrimidine.dihydroorotate dehydrogenase. [4,2]	1	1	1	1	1	1	1	1	1	1	1	1	1	1	1	1	1	1	1	1	1	1	1	1	1	1	1	1	1	1	1	1	1	1	1	1	1	1	1	1	1	1	1	1	1	1	1	1	1
polyamine metabolism. [1,19]	1	0.05045604	0.02682608	1	1	1	1	1	1	1	1	0.161466582	0.142009353	1	1	1	0.05622176	1	1	0.1340395	1	1	1	1	1	1	1	1	1	1	1	1	1	1	1	1	1	1	1	1	1	0.03868065	0.018770071	1	1	1	1	1	1
polyamine metabolism.synthesis. [2,18]	1	0.04719798	0.026296175	1	1	1	1	1	1	1	1	0.153953276	0.132303982	1	1	1	0.04920295	1	1	0.123941	1	1	1	1	1	1	1	1	1	1	1	1	1	1	1	1	1	1	1	1	1	0.038090734	0.017800452	1	1	1	1	1	1
polyamine metabolism.synthesis.SAM decarboxylase. [3,4]	1	0.005891493	1	1	1	1	1	1	1	1	1	1	1	1	1	1	1	1	1	1	1	1	1	1	1	1	1	1	1	1	1	1	1	1	1	1	1	1	1	1	1	1	1	1	1	1	1	1	1
polyamine metabolism.synthesis.agmatine deiminase. [3,1]	1	1	1	1	1	1	1	1	1	1	1	1	1	1	1	1	1	1	1	1	1	1	1	1	1	1	1	1	1	1	1	1	1	1	1	1	1	1	1	1	1	0	0	1	1	1	1	1	1
polyamine metabolism.synthesis.arginine decarboxylase. [3,1]	1	1	1	1	1	1	1	1	1	1	1	1	1	1	1	1	1	1	1	1	1	1	1	1	1	1	1	1	1	1	1	1	1	1	1	1	1	1	1	1	1	1	1	1	1	1	1	1	1
polyamine metabolism.synthesis.spermidine synthase. [3,10]	1	1	0.009432228	1	1	1	1	1	1	1	1	0.074420782	0.062497626	1	1	1	0.01160187	1	1	0.0486334	1	1	1	1	1	1	1	1	1	1	1	1	1	1	1	1	1	1	1	1	1	1	1	1	1	1	1	1	1
protein. [1,2857]	0.09375318	0.7024754	0.575495879	0.042177084	0.01615281	0.324108362	0.831618723	0.683407765	0.572445067	0.234629404	0.01416483	0.275582886	0.739193333	0.05749557	0.006132841	2.94E-08	6.80E-13	6.84E-06	0.939896042	6.13E-15	0.072970432	0.2261647	0.6944608	0.07560392	0.390966226	0.09589695	0.011161779	0.840485	0.07137127	0.001473747	0.4358439	0.03417572	0.1582445	0.000542995	0.455651036	0.1710876	0.2321783	0.903852	0.08934621	0.09178393	0.389170909	0.106485119	0.066668806	0.362879807	0.080438502	0.34851359	0.3551899	0.176836214	0.7168155
protein.aa activation. [2,79]	1	0.3058465	0.15029717	0.555647203	1	1	1	1	1	0.114325357	0.051567492	0.432692643	0.658647533	1	0.003195852	1	0.6260767	1	0.821075209	0.08955854	0.446278834	0.3789622	0.5527578	0.108109	0.173713756	0.66978269	0.224484619	1	0.8819521	0.2815998	0.7161355	1	1	0.3291554	1	1	1	1	0.189568	1	1	1	1	1	1	1	1	1	1
protein.aa activation.alanine-tRNA ligase. [3,6]	1	1	1	1	1	1	1	1	1	1	1	1	1	1	0.004393776	1	1	1	1	1	1	1	1	1	1	1	1	1	1	1	1	1	1	1	1	1	1	1	1	1	1	1	1	1	1	1	1	1	1
protein.aa activation.arginine-tRNA ligase. [3,2]	1	1	1	1	1	1	1	1	1	1	1	1	1	1	1	1	1	1	1	1	1	1	1	1	1	1	1	1	1	1	1	1	1	1	1	1	1	1	1	1	1	1	1	1	1	1	1	1	1
protein.aa activation.asparagine-tRNA ligase. [3,3]	1	1	1	0.0075018	1	1	1	1	1	1	1	1	1	1	1	1	0.01025295	1	0.028132723	0.005014702	1	1	1	0.00244803	1	1	1	1	0.02186199	0.004811742	1	1	1	1	1	1	1	1	1	1	1	1	1	1	1	1	1	1	1
protein.aa activation.bifunctional aminoacyl-tRNA synthetase. [3,3]	1	1	1	1	1	1	1	1	1	1	1	1	1	1	0.002079745	1	1	1	1	1	1	1	1	1	1	1	1	1	1	1	1	1	1	1	1	1	1	1	1	1	1	1	1	1	1	1	1	1	1
protein.aa activation.cysteine-tRNA ligase. [3,2]	1	1	1	1	1	1	1	1	1	1	1	1	1	1	1	1	1	1	1	1	1	1	1	1	1	1	1	1	1	1	1	1	1	1	1	1	1	1	1	1	1	1	1	1	1	1	1	1	1
protein.aa activation.glutamate-tRNA ligase. [3,2]	1	1	1	1	1	1	1	1	1	1	1	1	1	1	1	1	1	1	1	1	1	1	1	1	1	1	1	1	1	1	1	1	1	1	1	1	1	1	1	1	1	1	1	1	1	1	1	1	1
protein.aa activation.glutamine-tRNA ligase. [3,2]	1	1	1	1	1	1	1	1	1	1	1	1	1	1	1	1	1	1	1	1	1	1	1	1	1	1	1	1	1	1	1	1	1	1	1	1	1	1	0.000640994	1	1	1	1	1	1	1	1	1	1
protein.aa activation.histidine-tRNA ligase. [3,2]	1	0.001469706	0.000674871	1	1	1	1	1	1	1	0.001307125	1	0.004733492	1	1	1	1	1	1	1	1	1	1	0.001018386	1	1	1	1	1	1	1	1	1	1	1	1	1	1	1	1	1	1	1	1	1	1	1	1	1
protein.aa activation.isoleucine-tRNA ligase. [3,2]	1	1	1	1	1	1	1	1	1	1	1	1	1	1	1	1	1	1	1	1	1	1	1	1	1	1	1	1	1	1	1	1	1	1	1	1	1	1	1	1	1	1	1	1	1	1	1	1	1
protein.aa activation.leucine-tRNA ligase. [3,2]	1	1	1	1	1	1	1	1	1	1	1	1	1	1	1	1	1	1	1	1	1	1	1	1	1	1	1	1	1	1	1	1	1	1	1	1	1	1	1	1	1	1	1	1	1	1	1	1	1
protein.aa activation.lysine-tRNA ligase. [3,2]	1	1	1	1	1	1	1	1	1	1	1	0.007975352	1	1	1	1	1	1	1	1	1	0.005846111	1	1	1	1	1	1	1	1	1	1	1	1	1	1	1	1	1	1	1	1	1	1	1	1	1	1	1
protein.aa activation.phenylalanine-tRNA ligase. [3,4]	1	1	1	1	1	1	1	1	1	0.002049021	1	1	1	1	1	1	1	1	1	1	1	1	1	1	1	1	0.002906167	1	1	1	1	1	1	1	1	1	1	1	1	1	1	1	1	1	1	1	1	1	1
protein.aa activation.proline-tRNA ligase. [3,1]	1	1	1	1	1	1	1	1	1	1	1	1	1	1	1	1	1	1	1	0	1	1	1	1	1	1	1	1	1	1	1	1	1	1	1	1	1	1	1	1	1	1	1	1	1	1	1	1	1
protein.aa activation.pseudouridylate synthase. [3,18]	1	1	1	1	1	1	1	1	1	1	0.030932205	0.153953276	1	1	0.02117616	1	0.2025526	1	1	0.123941	0.16474252	1	0.09047327	1	0.035840768	0.18012643	1	1	1	0.08967124	0.134324	1	1	1	1	1	1	1	1	1	1	1	1	1	1	1	1	1	1
protein.aa activation.threonine-tRNA ligase. [3,3]	1	1	1	1	1	1	1	1	1	1	1	1	1	1	0.002079745	1	1	1	1	1	0.015299061	0.009944822	1	1	1	1	1	1	1	1	1	1	1	1	1	1	1	1	1	1	1	1	1	1	1	1	1	1	1
protein.aa activation.valine-tRNA ligase. [3,4]	1	1	1	1	1	1	1	1	1	1	1	1	1	1	1	1	1	1	1	1	1	1	1	1	1	1	1	1	1	1	1	1	1	1	1	1	1	1	1	1	1	1	1	1	1	1	1	1	1
protein.assembly and cofactor ligation. [2,19]	1	1	1	0.116778833	1	1	1	1	1	1	1	1	1	1	1	0.08859439	0.01028975	1	0.247257096	0.003759365	0.046031922	1	7.67E-06	0.04502494	1	0.18786696	1	1.08E-05	0.09426175	0.000239438	3.18E-05	0.01483597	1	1	1	1	1	1	1	1	1	1	1	1	1	1	1	1	1
protein.degradation. [2,1126]	0.00216084	0.809666	0.776957495	0.24741481	0.9216639	0.272820917	0.8640817	0.128158722	0.254532753	0.241170684	0.041834116	0.513243278	0.697623084	0.146092484	0.000412168	0.4005183	0.9993712	0.1840948	0.516070386	0.9999985	0.021698506	0.3280042	0.9926386	0.918267	0.150070328	0.19712725	0.002906167	0.9826554	0.12742	0.5066061	0.9999979	0.6674796	0.3447111	3.29E-05	0.114126142	0.001418208	0.001347292	0.318122	0.001415839	0.001991487	0.097444212	0.042945743	0.015696912	0.052946384	0.006562916	0.049351964	0.04395595	0.000991845	0.0189255
protein.degradation.AAA type. [3,52]	0.00698366	0.1835324	0.085707519	1	1	1	1	0.008594705	0.038705854	0.061420371	1	0.48199872	0.203473438	1	0.01948238	0.3077349	0.6498449	0.1305979	0.390756986	0.4752806	0.489183685	1	1	0.1779348	1	0.5027085	0.031724036	1	0.7097983	1	1	1	1	0.06074691	0.114126142	0.003032424	0.007438709	0.06929352	0.02245399	0.002854882	0.057044757	0.03868065	0.015333784	0.041512455	0.008906154	0.003810973	0.001995186	0.001845137	0.006218125
protein.degradation.aspartate protease. [3,33]	1	1	0.052033192	0.072362649	1	0.028327026	1	1	1	1	1	1	1	1	1	1	1	1	0.086425451	1	1	1	0.2113011	1	1	1	0.071059788	0.4324844	0.5067571	1	0.097863	1	1	1	1	1	1	1	1	1	1	1	1	1	1	1	1	1	1
protein.degradation.autophagy. [3,18]	1	1	1	0.107957587	1	1	1	1	1	1	0.030932205	0.040546836	0.030883505	1	1	0.08174907	0.04920295	0.001729446	0.232280546	0.02186641	0.041800972	0.02902379	1	1	0.035840768	0.18012643	1	0.2154948	0.2734367	0.08967124	1	1	1	1	1	1	1	1	1	1	1	1	1	1	1	1	1	1	1
protein.degradation.cysteine protease. [3,46]	1	0.1614863	1	0.042177084	0.1028081	1	1	1	1	1	0.090069927	0.08302368	0.171164171	1	1	0.02234348	0.04615307	0.1107087	1	1	0.033531623	0.1867488	1	1	0.103645624	0.09589695	1	1	0.09389249	0.1098113	1	0.09010537	1	1	0.10163088	1	0.04510844	0.06108646	0.08993238	0.01948727	0.050751152	0.1306393	0.070284806	1	0.053738515	1	1	1	0.03656583
protein.degradation.metalloprotease. [3,56]	0.04970412	0.2039877	1	1	1	1	1	1	1	1	1	0.513243278	1	1	0.02121444	1	0.6863262	1	1	1	0.517001107	1	0.3867384	1	1	0.53028019	1	0.6853559	0.7472156	0.3867711	0.5304019	0.3111303	1	0.2151525	0.027828487	1	1	0.07739894	0.11714	1	1	0.163555814	0.090546235	0.043802379	0.010588199	0.031473219	1	1	1
protein.degradation.serine protease. [3,88]	0.003249439	1	1	0.189307075	0.5911808	1	1	1	1	1	0.192868383	0.745759343	1	0.200616006	0.01269464	0.5306143	0.6930684	0.2569013	1	0.4784732	0.076680145	0.2428042	0.05721978	1	1	1	1	0.06405516	0.4044015	0.1537295	0.134324	1	1	0.05741088	0.21544639	0.009681554	0.02358572	1	0.0657713	0.007778848	0.09864325	0.107475722	0.045988992	0.017278842	0.027770173	0.010363275	0.005706095	0.005701831	0.09758962
protein.degradation.subtilases. [3,52]	1	1	1	1	1	1	1	1	1	1	1	1	1	1	1	1	1	1	0.636962265	1	1	1	1	1	1	0.5027085	1	0.6411178	1	1	1	1	1	1	1	1	1	1	1	1	1	1	1	1	1	1	1	1	1
protein.degradation.ubiquitin. [3,676]	0.02533238	0.6008588	0.684496904	0.399428293	0.6024372	0.21871344	0.661016304	0.074377761	0.212593761	0.065372342	0.035159466	0.423809053	0.553753298	0.019092903	0.003509286	0.3721051	0.9921429	0.4651739	0.278825358	0.9999985	0.017206631	0.1973022	0.9989465	0.5039637	0.081739341	0.07784261	0.000480358	0.9953967	0.01968771	0.4082232	0.9999979	0.2803775	0.356095	3.29E-05	0.22404585	0.005702416	0.003516667	0.4709437	0.004099631	0.02828815	0.1167959	0.131351018	0.11028513	0.169871825	0.177278307	0.419280807	0.2971481	0.006336503	0.0342301
protein.degradation.ubiquitin.E1. [4,4]	1	1	1	1	1	1	1	1	1	1	1	1	1	1	1	1	1	1	1	1	1	1	1	1	1	1	0.002906167	1	1	1	1	1	1	1	1	1	1	1	1	1	1	1	1	1	1	1	1	1	1
protein.degradation.ubiquitin.E2. [4,32]	1	1	1	0.068338987	0.1985349	0.028327026	1	1	1	1	0.011177244	0.111855892	0.093959508	1	1	0.1789362	0.1616085	0.06961901	0.195796587	1	0.315275978	0.2694595	0.2037288	1	0.072234475	0.13397207	1	0.4219901	0.4982264	0.2052581	0.2920737	0.1701979	1	1	1	1	1	1	1	1	1	1	1	1	1	1	1	1	1
protein.degradation.ubiquitin.E3. [4,503]	0.2191677	0.4485895	0.681533102	0.534283805	0.9033556	0.219751808	0.497681778	0.027494331	0.217683772	0.04867458	0.06472655	0.275582886	0.429841581	0.018517443	0.2174887	0.5848496	0.9662528	0.8634197	0.140081665	0.9944856	0.075742428	0.1580213	0.9926386	0.9590005	0.239005658	0.0870388	0.089030553	0.9345326	0.01395567	0.5875169	0.9999979	0.4797685	0.2657654	0.2469353	0.264416748	0.2707118	0.03463741	0.2656918	0.2682731	0.009523679	0.216528734	0.446168099	0.266465723	0.173692713	0.160033122	0.514008409	0.4041797	0.076197611	0.2752353
protein.degradation.ubiquitin.E3.APC. [5,7]	1	1	1	1	1	1	0.003036165	0.003730378	0.002958913	0.004875955	1	1	1	1	1	1	1	1	1	1	1	1	1	1	1	1	0.006942578	1	1	1	1	1	1	1	1	1	1	1	1	1	1	1	1	1	1	1	1	1	1
protein.degradation.ubiquitin.E3.BTB/POZ Cullin3. [5,11]	1	1	1	1	1	0.004888263	1	1	1	1	1	0.08302368	0.073439856	0.013273391	0.009865753	1	1	1	0.132128045	1	0.017476448	1	1	1	1	0.09589695	1	1	0.03655656	1	1	1	1	1	1	1	1	1	1	1	1	1	1	1	1	1	1	1	1
protein.degradation.ubiquitin.E3.BTB/POZ Cullin3.BTB/POZ. [6,10]	1	1	1	1	1	0.004246929	1	1	1	1	1	0.074420782	0.062497626	0.011305471	0.009054244	1	1	1	0.113066057	1	0.015299061	1	1	1	1	1	1	1	0.02831349	1	1	1	1	1	1	1	1	1	1	1	1	1	1	1	1	1	1	1	1
protein.degradation.ubiquitin.E3.DCX. [5,1]	1	1	1	1	1	1	1	1	1	1	1	1	1	1	1	1	1	1	1	1	1	1	1	1	1	1	0	1	1	1	1	1	1	1	1	1	1	1	1	1	1	1	1	1	1	1	1	1	1
protein.degradation.ubiquitin.E3.RING. [5,318]	0.2062273	0.2415955	0.401006282	0.555647203	0.6454977	0.454003964	1	0.501077325	0.441248256	0.320906664	0.434721908	0.423809053	0.453724431	0.289076744	0.4626401	0.2782787	0.5163227	0.6068274	0.268227027	0.8985855	0.110257506	0.05056035	1	0.8033852	0.26764122	0.07815226	0.240066431	0.9618947	0.01045146	0.3614227	0.9999979	0.3262484	1	0.08983039	0.168462909	0.3169443	0.01617478	0.1906195	0.1608283	0.02863481	0.096552078	0.158428851	0.093347271	0.061311127	0.053738515	0.324814237	1	0.081535945	0.2431977
protein.degradation.ubiquitin.E3.SCF. [5,158]	0.1994861	0.6082819	1	0.311869893	0.8698668	0.19614163	1	0.005081732	0.204003681	0.031633666	0.008250561	0.214815149	0.432698216	0.00784706	0.1698681	0.8140546	1	1	0.132637184	0.9613447	0.35008933	0.5733914	0.2748003	1	0.173713756	0.35776561	0.241318819	0.4085266	0.4311654	0.6495445	0.6895105	0.5150381	0.05715842	0.6623881	1	0.1349956	0.2533378	0.3125794	0.4075512	0.02523913	1	1	1	1	1	1	0.08474932	0.095456595	0.2257155
protein.degradation.ubiquitin.E3.SCF.FBOX. [6,142]	0.1727565	0.5575803	1	0.619516473	1	0.170498418	1	0.05584261	0.177306675	0.243533672	0.140428191	0.781431857	0.909499867	0.052612719	1	0.7728016	1	1	0.088911469	0.9450174	0.282655113	0.5006659	0.2169734	1	0.150816639	0.30025012	0.45212384	0.3149923	0.3296073	0.6003785	0.5990757	0.4655111	0.04880052	1	1	0.1162459	0.22237	0.2824747	0.3655191	0.01948727	1	1	1	1	1	1	0.07521362	0.081535945	0.1953441
protein.degradation.ubiquitin.E3.SCF.RBX. [6,2]	1	1	1	1	1	1	1	1	1	1	1	1	1	1	1	1	1	1	1	1	1	1	1	1	1	1	1	1	1	1	1	1	1	1	1	1	1	1	1	1	1	1	1	1	1	1	1	1	1
protein.degradation.ubiquitin.E3.SCF.SKP. [6,6]	1	1	1	0.003849936	0.01625502	1	1	1	1	1	0.00769716	0.038378817	0.02959878	1	1	1	1	1	1	1	1	1	1	1	1	1	1	1	1	1	1	1	1	1	1	1	1	1	1	1	1	1	1	1	1	1	1	1	1
protein.degradation.ubiquitin.E3.SCF.cullin. [6,8]	1	1	1	1	1	1	1	0.000330222	1	0.000288289	0.001000677	0.000929688	0.005403921	0.00061212	0.000484782	1	1	1	1	1	1	1	1	1	1	1	0.008137008	1	1	1	1	1	1	0.01449628	1	1	1	1	1	1	1	1	1	1	1	1	1	1	1
protein.degradation.ubiquitin.E3.unspecified. [5,1]	1	1	1	1	1	1	1	1	1	1	1	1	1	1	1	1	1	1	1	1	1	1	1	1	1	1	1	1	1	1	1	1	1	1	0	1	1	1	1	1	1	1	1	1	1	1	1	1	1
protein.degradation.ubiquitin.proteasom. [4,58]	9.88E-05	1	1	1	0.3940627	1	1	1	1	1	1	1	1	1	7.50E-06	0.3446978	1	0.1519959	1	1	0.528559944	0.4756744	1	0.06297619	0.126363827	1	3.75E-05	1	1	1	1	1	1	0	1	4.37E-05	0.000217969	1	4.72E-07	1	0.066366667	0.002566225	0.004287363	0.043802379	0.07203955	0.031606888	0.02060772	0.000365376	0.001174642
protein.degradation.ubiquitin.ubiquitin protease. [4,19]	1	1	1	1	1	1	1	1	1	1	1	1	1	0.025533678	0.02150819	1	1	1	1	1	0.176925178	1	1	1	1	1	0.031724036	1	0.288484	0.09816074	1	1	1	1	1	1	1	1	1	1	1	1	1	1	1	1	1	1	1
protein.degradation.ubiquitin.ubiquitin. [4,24]	1	1	0.035486295	0.039276773	0.02780027	1	1	1	1	0.024075077	0.040700064	0.216419838	0.187582167	0.037669216	1	0.02196972	0.08988699	0.04387502	1	1	0.000806839	0.2061625	1	0.06361122	0.050710827	0.24729821	1	1	0.0144913	0.02739968	1	0.004404824	1	1	1	1	1	1	1	1	0.019771113	1	1	1	1	1	1	1	1
protein.folding. [2,56]	0.04970412	1	1	0.405490002	0.3832582	1	1	0.053831279	1	1	0.112034185	0.278392453	0.230678881	0.110175014	1	1	0.4119987	1	1	0.007467255	0.517001107	0.4689904	5.53E-08	0.01308613	0.125162488	0.53028019	1	1.31E-05	0.1541045	0.01470706	7.98E-06	0.1243318	1	0.06885022	0.126833122	1	0.0595143	1	1	0.02604067	1	0.163555814	0.090546235	0.043802379	0.07203955	1	1	1	1
protein.glycosylation. [2,50]	1	1	1	1	1	1	1	1	1	0.058143637	0.098634167	0.097744594	0.194671014	0.097816955	1	1	1	1	0.369340653	1	0.475162221	0.2091125	1	1	0.110614007	0.49394156	1	1	1	1	1	1	1	0.1841594	1	1	1	1	0.09930178	1	1	1	1	1	1	1	1	1	0.03935966
protein.glycosylation.UDP-glucose glycoprotein glucosyltransferase. [3,3]	1	1	1	1	1	1	1	1	1	1	1	1	1	1	1	1	1	1	1	1	1	1	1	1	1	1	1	1	1	1	1	1	1	1	1	1	1	1	1	1	1	1	1	1	1	1	1	1	1
protein.postranslational modification. [2,754]	0.8542477	0.1093701	0.292503369	0.37345708	0.1386305	0.083221438	0.056866762	0.533429723	0.266568844	0.191700162	0.051567492	0.074581267	0.453724431	0.037621449	0.5218041	0.1296639	0.8827093	0.8514455	0.279526473	0.9944856	0.458099674	0.242947	0.9989465	0.9291742	0.26764122	0.15299935	0.093949502	0.999384	0.5914034	0.898838	0.9999979	0.3105787	0.02323945	0.9877059	0.73433039	1	0.8024172	0.560439	0.59335	0.6827587	0.658127216	0.79528007	0.404375767	1	0.56659957	0.7059214	0.3546966	1	1
protein.synthesis. [2,522]	0.4530182	0.7800912	0.323076054	0.0075018	9.46E-08	0.698417795	1	1	0.6547468	0.824729397	0.910448104	0.99884638	0.967239215	0.793505188	0.7655542	0	0	0	0.9998736	0	0.336121232	0.506673	0.04830975	6.54E-06	0.932854875	0.19712725	0.448289311	0.04237232	0.06160853	9.19E-08	3.57E-06	0.005099103	0.2701802	0.006436676	0.63188538	0.5314762	1	0.8699733	0.9413171	1	0.431041209	0.040653945	0.471625125	0.182316686	0.536822222	0.288858684	1	1	1
protein.synthesis.elongation. [3,33]	1	1	1	1	1	1	1	1	1	1	1	1	1	1	0.05202415	0.1799967	0.1705485	0.07048586	0.434543331	0.285238	0.041800972	0.007873165	0.2113011	0.09516842	1	0.01708825	0.011161779	1	0.258857	0.05528089	0.3029064	0.1715494	1	0.02400612	1	1	1	1	1	1	1	0.016742246	1	0.022671618	1	0.015239587	1	1	1
protein.synthesis.initiation. [3,67]	0.0629533	1	0.033699388	0.038025564	0.07447556	1	1	1	1	1	0.140478998	0.6111816	1	1	0.1422625	0.00459479	0.1407056	0.1828577	1	0.1441573	0.365253926	0.5395757	0.4735163	0.08101031	1	1	1	0.5133181	0.2425328	0.2212335	0.3464732	0.05983089	1	0.267489	0.160927475	1	1	1	0.1514128	1	1	0.064162265	0.02423144	0.050375386	0.088006587	0.0391414	1	1	1
protein.synthesis.misc. [3,2]	1	1	1	1	1	1	1	1	1	1	1	0.007975352	0.004733492	1	1	1	1	1	1	1	1	1	1	1	1	1	1	1	0.01045146	1	1	1	1	0.001504852	1	1	1	1	1	1	1	1	1	1	1	1	1	1	1
protein.synthesis.release. [3,9]	1	1	1	0.041751614	0.03148245	1	1	1	1	1	1	1	0.053335936	1	1	0.02621095	0.000885632	0.007462562	1	1	0.066015121	0.05287622	1	1	1	1	1	1	0.1116983	1	1	1	1	0.01670644	1	1	1	1	1	1	1	1	1	1	1	1	1	1	1
protein.synthesis.ribosomal RNA. [3,1]	1	1	1	0	0	1	1	1	1	1	1	1	1	1	1	1	1	1	1	1	0	1	1	0	1	0	1	1	1	0	1	0	1	1	1	1	1	1	1	1	1	1	1	1	1	1	1	1	1
protein.synthesis.ribosomal protein. [3,350]	0.5099007	0.4614136	0.457229068	0.040780708	4.90E-05	1	1	1	0.482393295	0.64614938	1	0.9999006	0.960199131	1	1	5.94E-15	0	0	0.9998736	0	0.528559944	0.9749078	0.01998683	0.002169757	1	0.43309925	0.688720374	0.006460882	0.1061292	1.25E-08	1.16E-08	0.00840918	0.1709434	0.3443194	0.561345622	0.3499002	1	0.6839597	1	1	0.481416882	0.709143582	0.669869455	1	1	1	1	1	1
protein.synthesis.ribosomal protein.eukaryotic. [4,218]	0.296036	0.7758822	0.238644097	0.005690341	6.46E-07	1	1	1	1	1	1	1	0.986426443	1	1	2.16E-15	0	0	0.9998736	0	0.754786489	0.9002223	0.6944608	0.005886287	1	0.15299935	1	0.999384	0.12742	5.74E-07	0.5926228	0.01271223	0.09172942	0.5883488	0.300167598	0.1999135	1	1	1	1	0.29497939	0.67684623	1	1	1	1	1	1	1
protein.synthesis.ribosomal protein.eukaryotic.40S subunit. [5,83]	1	1	0.161493479	0.068602453	0.04571791	1	1	1	1	1	1	1	0.679574624	1	1	0.003618211	2.99E-14	3.35E-08	1	6.74E-15	0.473995076	0.6452386	0.3093213	0.03901994	1	0.07815226	1	0.8558662	0.05997766	6.62E-06	0.1144249	0.01114711	0.02323945	1	0.19819716	1	1	1	1	1	1	1	1	1	1	1	1	1	1
protein.synthesis.ribosomal protein.eukaryotic.40S subunit.S10. [6,2]	1	1	1	1	1	1	1	1	1	1	1	1	1	1	1	1	1	1	1	0.002092487	1	1	1	1	1	1	1	1	1	1	1	1	1	1	1	1	1	1	1	1	1	1	1	1	1	1	1	1	1
protein.synthesis.ribosomal protein.eukaryotic.40S subunit.S11. [6,3]	1	1	1	1	1	1	1	1	1	1	1	1	1	1	1	1	1	1	1	1	1	1	1	1	1	1	1	1	1	0.004811742	1	0.005099103	1	1	1	1	1	1	1	1	1	1	1	1	1	1	1	1	1
protein.synthesis.ribosomal protein.eukaryotic.40S subunit.S13. [6,8]	1	1	1	1	1	1	1	1	1	1	1	1	1	1	1	1	1	1	1	0.03300421	1	1	1	1	1	1	1	1	1	1	1	1	1	1	1	1	1	1	1	1	1	1	1	1	1	1	1	1	1
protein.synthesis.ribosomal protein.eukaryotic.40S subunit.S14. [6,3]	1	1	1	1	1	1	1	1	1	1	1	1	1	1	1	1	0.01025295	0.00086419	1	1	1	1	1	1	1	1	1	1	1	1	1	1	1	1	1	1	1	1	1	1	1	1	1	1	1	1	1	1	1
protein.synthesis.ribosomal protein.eukaryotic.40S subunit.S15. [6,2]	1	1	1	1	1	1	1	1	1	1	1	1	1	1	1	1	1	1	1	1	1	1	1	1	1	1	1	1	1	1	1	1	1	1	1	1	1	1	1	1	1	1	1	1	1	1	1	1	1
protein.synthesis.ribosomal protein.eukaryotic.40S subunit.S15A. [6,3]	1	1	1	1	1	1	1	1	1	1	1	1	1	1	1	1	0.000256315	0.00086419	1	0.005014702	1	1	1	1	1	0.01708825	1	1	0.02186199	1	1	1	1	1	1	1	1	1	1	1	1	1	1	1	1	1	1	1	1
protein.synthesis.ribosomal protein.eukaryotic.40S subunit.S16. [6,3]	1	1	1	1	1	1	1	1	1	1	1	1	1	1	1	1	0.01025295	1	1	0.005014702	1	1	1	1	1	1	1	1	0.02186199	0.004811742	0.006255194	0.005099103	1	1	1	1	1	1	1	1	1	1	1	1	1	1	1	1	1
protein.synthesis.ribosomal protein.eukaryotic.40S subunit.S17. [6,3]	1	1	1	1	1	1	1	1	1	1	1	1	1	1	1	1	0.01025295	1	1	0.005014702	1	1	1	1	1	1	1	1	1	1	1	1	1	1	1	1	1	1	1	1	1	1	1	1	1	1	1	1	1
protein.synthesis.ribosomal protein.eukaryotic.40S subunit.S18. [6,2]	1	1	1	1	1	1	1	1	1	1	1	1	0.004733492	1	1	1	1	0.000393223	1	1	1	1	1	1	1	1	1	1	1	1	1	1	7.07E-05	1	1	1	1	1	1	1	1	1	1	1	1	1	1	1	1
protein.synthesis.ribosomal protein.eukaryotic.40S subunit.S19. [6,2]	1	1	1	1	1	1	1	1	1	1	1	1	1	1	1	1	0.004321982	1	1	0.002092487	1	1	1	0.001018386	1	1	1	1	1	0.002152559	1	1	1	1	1	1	1	1	1	1	1	1	1	1	1	1	1	1	1
protein.synthesis.ribosomal protein.eukaryotic.40S subunit.S20. [6,2]	1	1	1	1	1	1	1	1	1	1	1	1	1	1	1	1	0.004321982	0.000393223	1	1	1	1	1	1	1	0.0115944	1	1	0.01045146	0.002152559	0.002511867	0.002240581	1	1	1	1	1	1	1	1	1	1	1	1	1	1	1	1	1
protein.synthesis.ribosomal protein.eukaryotic.40S subunit.S21. [6,2]	1	1	1	1	1	1	1	1	1	1	1	1	1	1	1	1	0.004321982	1	1	0.002092487	1	1	1	1	1	1	1	1	1	1	1	1	1	1	1	1	1	1	1	1	1	1	1	1	1	1	1	1	1
protein.synthesis.ribosomal protein.eukaryotic.40S subunit.S23. [6,3]	1	1	1	1	1	1	1	1	1	1	1	1	1	1	1	1	0.01025295	0.00086419	1	1	1	1	1	1	1	1	1	1	0.02186199	1	1	1	1	1	0.001838526	1	1	1	1	1	1	1	1	1	1	1	1	1	1
protein.synthesis.ribosomal protein.eukaryotic.40S subunit.S24. [6,2]	1	1	1	1	1	1	1	1	1	1	1	1	1	1	1	0.001927907	0	0.000393223	1	0	1	1	1	1	1	0.0115944	1	0.004881553	1	1	1	1	1	1	1	1	1	1	1	1	1	1	1	1	1	1	1	1	1
protein.synthesis.ribosomal protein.eukaryotic.40S subunit.S25. [6,3]	1	1	0.001649398	0.0075018	0.005232576	1	1	1	1	1	1	1	1	1	1	7.13E-05	0.000256315	1	1	8.57E-05	0.015299061	1	1	1	1	1	1	1	0.02186199	0.004811742	0.006255194	1	1	1	1	1	1	1	1	1	1	1	1	1	1	1	1	1	1
protein.synthesis.ribosomal protein.eukaryotic.40S subunit.S26. [6,2]	1	1	1	1	1	1	1	1	1	1	1	1	1	1	1	1	0.004321982	1	1	1	1	1	1	1	1	1	1	1	1	0.002152559	1	0.002240581	1	1	1	1	1	1	1	1	1	1	1	1	1	1	1	1	1
protein.synthesis.ribosomal protein.eukaryotic.40S subunit.S27. [6,2]	1	1	1	0.004463629	0.002207887	1	1	1	1	1	1	1	1	1	1	0.001927907	0.004321982	0.000393223	1	0	0.006922351	1	0.001562768	1	1	0.0115944	1	1	0.01045146	0.002152559	1	0.002240581	1	1	1	1	1	1	1	1	1	1	1	1	1	1	1	1	1
protein.synthesis.ribosomal protein.eukaryotic.40S subunit.S28. [6,3]	1	1	1	0.0075018	1	1	1	1	1	1	1	1	1	1	1	1	0	1	1	8.57E-05	1	1	1	1	1	1	1	1	1	1	1	1	1	1	1	1	1	1	1	1	1	1	1	1	1	1	1	1	1
protein.synthesis.ribosomal protein.eukaryotic.40S subunit.S29. [6,2]	1	1	1	1	1	1	1	1	1	1	1	1	1	1	1	1	0.004321982	1	1	0.002092487	1	1	0.001562768	1	1	1	1	1	1	0.002152559	0.002511867	1	1	1	1	1	1	1	1	1	1	1	1	1	1	1	1	1	1
protein.synthesis.ribosomal protein.eukaryotic.40S subunit.S3. [6,2]	1	1	1	0.004463629	0.002207887	1	1	1	1	1	1	1	1	1	1	0.001927907	0.004321982	1	1	0.002092487	1	1	1	0.001018386	1	1	1	1	1	0.002152559	1	1	1	1	1	1	1	1	1	1	1	1	1	1	1	1	1	1	1
protein.synthesis.ribosomal protein.eukaryotic.40S subunit.S30. [6,3]	1	1	1	1	0.005232576	1	1	1	1	1	1	1	1	1	1	0.003887325	0.000256315	0.00086419	1	0.005014702	1	1	1	1	1	1	1	1	1	0.004811742	1	1	1	1	1	1	1	1	1	1	1	1	1	1	1	1	1	1	1
protein.synthesis.ribosomal protein.eukaryotic.40S subunit.S3A. [6,2]	1	1	1	1	1	1	1	1	1	1	1	1	1	1	1	1	1	1	1	1	1	1	1	1	1	1	1	1	1	1	1	1	1	1	1	1	1	1	1	1	1	1	1	1	1	1	1	1	1
protein.synthesis.ribosomal protein.eukaryotic.40S subunit.S4. [6,3]	1	1	1	1	1	1	1	1	1	1	1	1	1	1	1	1	1	1	1	1	1	0.009944822	1	1	1	0.01708825	1	1	0.02186199	1	1	1	1	1	1	1	1	1	1	1	1	1	1	1	1	1	1	1	1
protein.synthesis.ribosomal protein.eukaryotic.40S subunit.S5. [6,3]	1	1	1	1	1	1	1	1	1	1	1	1	1	1	1	1	1	1	1	1	1	1	1	1	1	1	1	1	1	1	1	1	1	1	1	1	1	1	1	1	1	1	1	1	1	1	1	1	1
protein.synthesis.ribosomal protein.eukaryotic.40S subunit.S6. [6,4]	1	1	1	1	1	1	1	1	1	1	1	1	1	1	1	1	1	1	1	0.009359756	1	1	1	0.004209585	1	1	1	1	1	1	1	1	1	1	1	1	1	1	1	1	1	1	1	1	1	1	1	1	1
protein.synthesis.ribosomal protein.eukaryotic.40S subunit.S7. [6,2]	1	1	1	1	1	1	1	1	1	1	1	1	1	1	1	1	1	1	1	0.002092487	1	1	1	1	1	1	1	1	1	1	1	1	1	1	1	1	1	1	1	1	1	1	1	1	1	1	1	1	1
protein.synthesis.ribosomal protein.eukaryotic.40S subunit.S8. [6,3]	1	1	1	1	1	1	1	1	1	1	1	1	1	1	1	1	1	1	1	1	1	1	1	1	1	1	1	1	1	1	1	1	1	1	1	1	1	1	1	1	1	1	1	1	1	1	1	1	1
protein.synthesis.ribosomal protein.eukaryotic.40S subunit.S9. [6,2]	1	1	1	1	1	1	1	1	1	1	1	1	1	1	1	1	1	0.000393223	1	1	1	1	1	1	1	1	1	1	1	1	1	1	1	1	1	1	1	1	1	1	1	1	1	1	1	1	1	1	1
protein.synthesis.ribosomal protein.eukaryotic.60S subunit. [5,135]	0.1642138	0.5398007	0.29013909	0.010295146	6.98E-07	1	1	1	1	1	1	1	1	1	1	2.74E-14	0	3.44E-14	0.969065147	0	0.756920899	0.8629674	0.821073	0.01609253	1	0.39355049	1	0.9818525	0.4287825	0.005142631	0.9355876	0.1295263	1	0.3088388	0.338138891	0.1097384	1	1	1	1	0.169921286	0.446168099	1	1	1	1	1	1	1
protein.synthesis.ribosomal protein.eukaryotic.60S subunit.L10. [6,3]	1	1	1	1	1	1	1	1	1	1	1	1	1	1	1	1	1	1	1	0.005014702	1	1	1	1	1	1	1	1	1	1	1	1	1	1	1	1	1	1	1	1	1	1	1	1	1	1	1	1	1
protein.synthesis.ribosomal protein.eukaryotic.60S subunit.L10A. [6,2]	1	1	1	0.004463629	0.002207887	1	1	1	1	1	1	1	1	1	1	1	1	0.000393223	1	1	0.006922351	1	1	1	1	1	1	1	1	1	1	1	1	1	1	1	1	1	1	1	1	1	1	1	1	1	1	1	1
protein.synthesis.ribosomal protein.eukaryotic.60S subunit.L11. [6,3]	1	1	1	0.0075018	1	1	1	1	1	1	1	1	1	1	1	0.003887325	1	6.84E-06	1	1	1	1	1	1	1	1	1	1	1	1	1	1	1	1	0.001838526	1	1	1	1	1	1	0.002566225	1	1	1	1	1	1	1
protein.synthesis.ribosomal protein.eukaryotic.60S subunit.L12. [6,2]	1	1	1	1	1	1	1	1	1	1	1	1	1	1	1	1	0	1	1	0	1	1	0.001562768	0.001018386	1	1	1	1	0.01045146	0	0.002511867	0.002240581	1	1	1	1	1	1	1	1	1	1	1	1	1	1	1	1	1
protein.synthesis.ribosomal protein.eukaryotic.60S subunit.L13. [6,3]	1	1	1	1	1	1	1	1	1	1	1	1	1	1	1	1	0.01025295	1	1	8.57E-05	1	1	1	1	1	1	1	1	1	1	1	1	1	1	1	1	1	1	1	1	1	1	1	1	1	1	1	1	1
protein.synthesis.ribosomal protein.eukaryotic.60S subunit.L14. [6,4]	1	1	1	1	1	1	1	1	1	1	1	1	1	1	1	1	0.01807124	1	1	0.009359756	1	1	1	1	1	1	1	1	1	0.008375013	1	0.00840918	1	1	1	1	1	1	1	1	1	1	1	1	1	1	1	1	1
protein.synthesis.ribosomal protein.eukaryotic.60S subunit.L15. [6,3]	1	1	1	1	1	1	1	1	1	1	1	1	1	1	1	1	0.000256315	1	1	1	1	1	1	1	1	1	1	1	1	1	1	1	1	1	1	1	1	1	1	1	1	1	1	1	1	1	1	1	1
protein.synthesis.ribosomal protein.eukaryotic.60S subunit.L18. [6,3]	1	1	1	0.0075018	0.005232576	1	1	1	1	1	1	1	1	1	1	0.003887325	0.01025295	0.00086419	1	0.005014702	1	1	1	0.00244803	1	1	1	1	1	0.004811742	1	1	1	1	1	1	1	1	1	1	1	1	1	1	1	1	1	1	1
protein.synthesis.ribosomal protein.eukaryotic.60S subunit.L18A. [6,3]	1	1	1	1	1	1	1	1	1	1	1	1	1	1	1	1	0.01025295	1	1	0.005014702	1	1	1	1	1	1	1	1	1	1	1	1	1	1	1	1	1	1	1	1	1	1	1	1	1	1	1	1	1
protein.synthesis.ribosomal protein.eukaryotic.60S subunit.L19. [6,3]	0.0006404	1	1	1	0.005232576	1	1	1	1	1	1	1	1	1	1	0.003887325	0.01025295	1	1	1	1	1	1	1	1	1	1	1	1	1	1	1	1	0.004005684	1	0.000449476	1	1	1	1	0.001093366	1	1	1	1	1	1	1	1
protein.synthesis.ribosomal protein.eukaryotic.60S subunit.L21. [6,1]	1	1	1	1	1	1	1	1	1	1	1	1	1	1	1	0	0	0	1	0	1	1	1	1	1	0	1	1	0	0	1	0	1	1	1	1	1	1	1	1	1	1	1	1	1	1	1	1	1
protein.synthesis.ribosomal protein.eukaryotic.60S subunit.L22. [6,3]	1	1	1	1	0.005232576	1	1	1	1	1	1	1	1	1	1	0.003887325	0.01025295	0.00086419	1	0.005014702	1	1	1	1	1	1	1	1	1	1	1	1	1	1	1	1	1	1	1	1	1	1	1	1	1	1	1	1	1
protein.synthesis.ribosomal protein.eukaryotic.60S subunit.L23. [6,3]	1	1	1	1	1	1	1	1	1	1	1	1	1	1	1	0.003887325	0.000256315	0.00086419	1	0.005014702	1	1	1	1	1	1	1	1	1	1	1	1	1	1	1	1	1	1	1	1	1	1	1	1	1	1	1	1	1
protein.synthesis.ribosomal protein.eukaryotic.60S subunit.L23A. [6,3]	1	1	1	1	1	1	1	1	1	1	1	1	1	1	1	1	1	1	1	1	1	1	1	1	1	1	1	1	1	1	1	1	1	1	1	1	1	1	1	1	1	1	1	1	1	1	1	1	1
protein.synthesis.ribosomal protein.eukaryotic.60S subunit.L24. [6,4]	1	1	1	0.012121756	0.0003271	1	1	1	1	1	1	1	1	1	1	0.000264785	0.00090997	0.001632448	1	1	1	1	1	1	1	1	1	1	1	1	1	1	1	1	1	1	1	1	1	1	1	1	1	1	1	1	1	1	1
protein.synthesis.ribosomal protein.eukaryotic.60S subunit.L26. [6,2]	1	1	1	1	1	1	1	1	1	1	1	1	1	1	1	0.001927907	0.004321982	1	1	0.002092487	1	1	1	0.001018386	1	1	1	1	1	0.002152559	1	1	1	1	1	1	1	1	1	1	1	1	1	1	1	1	1	1	1
protein.synthesis.ribosomal protein.eukaryotic.60S subunit.L27. [6,3]	1	1	1	1	0.005232576	1	1	1	1	1	1	1	1	1	1	0.003887325	0	1	1	8.57E-05	1	1	1	1	1	1	1	1	1	1	1	1	1	1	1	1	1	1	1	1	1	1	1	1	1	1	1	1	1
protein.synthesis.ribosomal protein.eukaryotic.60S subunit.L27A. [6,2]	1	1	1	1	1	1	1	1	1	1	1	1	1	1	1	1	0.004321982	1	1	0.002092487	1	1	1	1	1	1	1	1	1	0.002152559	1	1	1	1	1	1	1	1	1	1	1	1	1	1	1	1	1	1	1
protein.synthesis.ribosomal protein.eukaryotic.60S subunit.L28. [6,2]	1	1	1	1	1	1	1	1	1	1	1	1	1	1	1	1	0.004321982	1	1	1	1	1	1	1	1	1	1	1	1	1	1	1	1	0.001504852	1	1	1	1	1	1	1	1	1	1	1	1	1	1	1
protein.synthesis.ribosomal protein.eukaryotic.60S subunit.L29. [6,2]	1	1	1	1	1	1	1	1	1	1	1	1	1	1	1	0.001927907	0	1	1	0	1	1	1	1	1	1	1	1	0.01045146	1	1	1	1	1	1	1	1	1	1	1	1	1	1	1	1	1	1	1	1
protein.synthesis.ribosomal protein.eukaryotic.60S subunit.L30. [6,2]	1	1	1	1	1	1	1	1	1	1	1	1	1	1	1	1	1	1	1	0	1	1	1	1	1	1	1	1	1	1	1	1	1	1	1	1	1	1	1	1	1	1	1	1	1	1	1	1	1
protein.synthesis.ribosomal protein.eukaryotic.60S subunit.L31. [6,2]	1	1	1	0.004463629	0	1	1	1	1	1	1	1	1	1	1	0.001927907	0	0.000393223	1	0	1	1	1	1	1	1	1	1	0.01045146	1	1	1	1	1	1	1	1	1	1	1	1	1	1	1	1	1	1	1	1
protein.synthesis.ribosomal protein.eukaryotic.60S subunit.L32. [6,2]	1	1	1	1	1	1	1	1	1	1	1	1	1	1	1	1	1	1	1	0.002092487	1	1	1	1	1	1	1	1	1	1	1	1	1	1	1	1	1	1	1	1	1	1	1	1	1	1	1	1	1
protein.synthesis.ribosomal protein.eukaryotic.60S subunit.L34. [6,10]	1	1	1	1	1	1	1	1	1	1	1	1	1	1	1	1	0.01160187	1	0.113066057	1	1	0.06235599	1	1	1	0.01708825	1	0.08730912	0.12742	1	1	1	1	1	1	1	1	1	1	1	1	1	1	1	1	1	1	1	1
protein.synthesis.ribosomal protein.eukaryotic.60S subunit.L35. [6,2]	1	1	1	1	1	1	1	1	1	1	1	1	1	1	1	0.001927907	0.004321982	0.000393223	1	0.002092487	1	1	1	1	1	1	1	1	1	1	1	1	1	1	1	1	1	1	1	1	1	1	1	1	1	1	1	1	1
protein.synthesis.ribosomal protein.eukaryotic.60S subunit.L35A. [6,2]	1	1	1	1	1	1	1	1	1	1	1	1	1	1	1	1	0.004321982	1	1	0.002092487	1	1	1	1	1	1	1	1	1	1	1	1	1	1	1	1	1	1	1	1	1	1	1	1	1	1	1	1	1
protein.synthesis.ribosomal protein.eukaryotic.60S subunit.L36. [6,2]	1	1	1	0.004463629	0.002207887	1	1	1	1	1	1	1	1	1	1	0.001927907	0.004321982	0.000393223	1	0	1	1	1	1	1	1	1	1	1	1	1	1	1	1	1	1	1	1	1	1	1	1	1	1	1	1	1	1	1
protein.synthesis.ribosomal protein.eukaryotic.60S subunit.L37. [6,2]	1	1	1	1	1	1	1	1	1	1	1	1	1	1	1	1	0	1	1	1	1	1	1	1	1	1	1	1	0.01045146	0.002152559	1	0.002240581	1	1	1	1	1	1	1	1	1	1	1	1	1	1	1	1	1
protein.synthesis.ribosomal protein.eukaryotic.60S subunit.L37A. [6,3]	1	1	1	1	1	1	1	1	1	1	1	1	1	1	1	0.003887325	0.000256315	0.00086419	1	8.57E-05	1	1	1	1	1	1	1	1	1	1	1	1	1	1	1	1	1	1	1	1	1	1	1	1	1	1	1	1	1
protein.synthesis.ribosomal protein.eukaryotic.60S subunit.L38. [6,2]	1	1	1	1	1	1	1	1	1	1	1	1	1	1	1	1	1	1	1	0.002092487	1	1	1	1	1	1	1	1	1	1	1	1	1	1	1	1	1	1	1	1	1	1	1	1	1	1	1	1	1
protein.synthesis.ribosomal protein.eukaryotic.60S subunit.L39. [6,3]	1	1	1	1	1	1	1	1	1	1	1	1	1	1	1	0.003887325	0.000256315	0.00086419	1	0.005014702	1	1	1	1	1	0.01708825	1	1	1	1	1	1	1	1	1	1	1	1	1	1	1	1	1	1	1	1	1	1	1
protein.synthesis.ribosomal protein.eukaryotic.60S subunit.L4/L1. [6,3]	1	1	1	1	1	1	1	1	1	1	1	1	1	1	1	1	1	1	1	1	1	1	1	0.00244803	1	1	1	1	1	1	1	1	1	1	1	1	1	1	1	1	1	1	1	1	1	1	1	1	1
protein.synthesis.ribosomal protein.eukaryotic.60S subunit.L40. [6,2]	1	1	1	1	1	1	1	1	1	1	1	1	1	1	1	1	0	1	1	0	1	1	1	1	1	1	1	1	1	1	1	1	1	1	1	1	1	1	1	1	1	1	1	1	1	1	1	1	1
protein.synthesis.ribosomal protein.eukaryotic.60S subunit.L44. [6,2]	1	1	1	0.004463629	1	1	1	1	1	1	1	1	1	1	1	1	0.004321982	0.000393223	1	1	0.006922351	1	1	1	1	1	1	1	1	1	1	1	1	1	1	1	1	1	1	1	1	1	1	1	1	1	1	1	1
protein.synthesis.ribosomal protein.eukaryotic.60S subunit.L5. [6,5]	1	1	1	1	1	1	1	1	1	1	1	1	1	1	1	1	0.02763695	1	1	1	1	1	1	1	1	1	1	1	1	1	1	1	1	1	1	1	1	1	1	1	1	1	1	1	1	1	1	1	1
protein.synthesis.ribosomal protein.eukaryotic.60S subunit.L6. [6,4]	1	0.005891493	0.00240875	1	0.008611927	1	1	1	1	1	1	1	1	1	1	1	0.01807124	1	1	0.009359756	1	1	1	1	1	1	1	1	1	1	1	1	1	1	1	1	1	1	1	1	1	1	1	1	1	1	1	1	1
protein.synthesis.ribosomal protein.eukaryotic.60S subunit.L7. [6,4]	1	1	1	1	0.008611927	1	1	1	1	1	1	1	1	1	1	0.006624676	1	1	1	1	1	1	1	1	1	1	1	1	1	1	1	1	1	1	1	1	1	1	1	1	1	1	1	1	1	1	1	1	1
protein.synthesis.ribosomal protein.eukaryotic.60S subunit.L7A. [6,6]	1	1	1	1	1	1	1	1	1	1	1	1	1	1	1	1	0.03761824	0.003433203	1	0.01992209	1	1	1	1	1	1	1	1	1	1	1	1	1	1	1	1	1	1	1	1	1	1	1	1	1	1	1	1	1
protein.synthesis.ribosomal protein.eukaryotic.60S subunit.L8. [6,2]	1	1	1	1	1	1	1	1	1	1	1	1	1	1	1	0.001927907	0.004321982	1	1	0.002092487	1	1	1	1	1	1	1	1	1	1	1	1	1	1	1	1	1	1	1	1	1	1	1	1	1	1	1	1	1
protein.synthesis.ribosomal protein.eukaryotic.60S subunit.L9. [6,2]	1	1	1	1	1	1	1	1	1	1	1	1	1	1	1	1	1	1	1	0.002092487	1	1	1	1	1	1	1	1	1	1	1	1	1	1	1	1	1	1	1	1	1	1	1	1	1	1	1	1	1
protein.synthesis.ribosomal protein.eukaryotic.60S subunit.P1. [6,2]	1	1	1	1	1	1	1	1	1	1	1	1	1	1	1	0.001927907	1	1	1	0.002092487	1	1	1	1	1	1	1	1	1	1	1	1	1	1	1	1	1	1	1	1	1	1	1	1	1	1	1	1	1
protein.synthesis.ribosomal protein.eukaryotic.60S subunit.P2. [6,3]	1	1	1	1	1	1	1	1	1	1	1	1	1	1	1	0.003887325	0.000256315	0.00086419	1	1	1	1	1	0.00244803	1	1	1	1	1	1	1	1	1	1	1	1	1	1	1	1	1	1	1	1	1	1	1	1	1
protein.synthesis.ribosomal protein.eukaryotic.60S subunit.P3. [6,1]	1	1	1	1	1	1	1	1	1	1	1	1	1	1	1	1	0	1	1	0	1	1	1	1	1	1	1	1	1	1	1	1	1	1	1	1	1	1	1	1	1	1	1	1	1	1	1	1	1
protein.synthesis.ribosomal protein.eukaryotic.60S subunit.unknown. [6,3]	1	1	1	0.0075018	8.85E-05	1	1	1	1	1	1	1	1	1	1	0.003887325	0.000256315	1	1	8.57E-05	1	1	1	1	1	1	1	1	1	1	1	1	1	1	1	1	1	1	1	1	1	1	1	1	1	1	1	1	1
protein.synthesis.ribosomal protein.prokaryotic. [4,120]	1	0.09905771	1	0.757454177	0.4947089	1	1	1	0.151343841	0.202691041	1	0.87423	0.643459152	1	1	0.01612656	2.19E-07	0.3703027	0.951032457	1.61E-15	0.321098321	1	0.000118091	0.09305601	1	0.85183735	0.153201374	3.04E-09	0.3246187	0.002770728	0	0.1008198	1	0.1126174	1	1	1	0.2232161	1	1	1	0.409493302	0.242130068	1	1	1	1	1	1
protein.synthesis.ribosomal protein.prokaryotic.chloroplast. [5,72]	1	0.0329217	1	1	1	1	1	1	1	1	1	1	0.609746663	1	1	0.08041431	7.47E-06	1	1	4.71E-15	0.39671123	1	5.81E-05	1	1	1	0.195666805	1.11E-09	0.6605214	0.009720205	0	0.1886933	1	1	1	1	1	0.1104903	1	1	1	1	1	1	1	1	1	1	1
protein.synthesis.ribosomal protein.prokaryotic.chloroplast.30S subunit. [6,21]	1	1	1	1	1	1	1	1	1	1	1	1	1	1	1	0.0996474	0.06796564	1	1	5.80E-09	0.198111485	1	0.01998683	1	1	1	1	0.000284136	1	0.01995777	1.66E-07	0.1008198	1	1	1	1	1	1	1	1	1	1	1	1	1	1	1	1	1
protein.synthesis.ribosomal protein.prokaryotic.chloroplast.30S subunit.PSRP3. [7,1]	1	1	1	1	1	1	1	1	1	1	1	1	1	1	1	1	1	1	1	0	0	1	0	1	1	1	1	0	1	0	0	0	1	1	1	1	1	1	1	1	1	1	1	1	1	1	1	1	1
protein.synthesis.ribosomal protein.prokaryotic.chloroplast.30S subunit.S10. [7,1]	1	1	1	1	1	1	1	1	1	1	1	1	1	1	1	1	1	1	1	1	1	1	1	1	1	1	1	0	1	1	0	1	1	1	1	1	1	1	1	1	1	1	1	1	1	1	1	1	1
protein.synthesis.ribosomal protein.prokaryotic.chloroplast.30S subunit.S12. [7,2]	1	1	1	1	1	1	1	1	1	1	1	1	1	1	1	0.001927907	0.004321982	1	1	0.002092487	1	1	1	1	1	1	1	0.004881553	1	0.002152559	0.002511867	1	1	1	1	1	1	1	1	1	1	1	1	1	1	1	1	1	1
protein.synthesis.ribosomal protein.prokaryotic.chloroplast.30S subunit.S13. [7,1]	1	1	1	1	1	1	1	1	1	1	1	1	1	1	1	1	0	1	1	0	1	1	1	1	1	1	1	1	1	1	1	1	1	1	1	1	1	1	1	1	1	1	1	1	1	1	1	1	1
protein.synthesis.ribosomal protein.prokaryotic.chloroplast.30S subunit.S2. [7,3]	1	1	1	1	1	1	1	1	1	1	1	1	1	1	1	1	1	1	1	0.005014702	1	1	1	1	1	1	1	1	1	1	1	1	1	1	1	1	1	1	1	1	1	1	1	1	1	1	1	1	1
protein.synthesis.ribosomal protein.prokaryotic.chloroplast.30S subunit.S20. [7,1]	1	1	1	1	1	1	1	1	1	1	1	1	1	1	1	1	1	1	1	0	1	1	1	1	1	1	1	1	1	1	0	1	1	1	1	1	1	1	1	1	1	1	1	1	1	1	1	1	1
protein.synthesis.ribosomal protein.prokaryotic.chloroplast.30S subunit.S3. [7,1]	1	1	1	1	1	1	1	1	1	1	1	1	1	1	1	1	1	1	1	0	1	1	1	1	1	1	1	1	1	1	1	1	1	1	1	1	1	1	1	1	1	1	1	1	1	1	1	1	1
protein.synthesis.ribosomal protein.prokaryotic.chloroplast.30S subunit.S5. [7,1]	1	1	1	1	1	1	1	1	1	1	1	1	1	1	1	1	1	1	1	0	1	1	1	1	1	1	1	1	1	1	0	1	1	1	1	1	1	1	1	1	1	1	1	1	1	1	1	1	1
protein.synthesis.ribosomal protein.prokaryotic.chloroplast.30S subunit.S6. [7,1]	1	1	1	1	1	1	1	1	1	1	1	1	1	1	1	1	1	1	1	0	1	1	0	1	1	1	1	0	1	1	0	1	1	1	1	1	1	1	1	1	1	1	1	1	1	1	1	1	1
protein.synthesis.ribosomal protein.prokaryotic.chloroplast.30S subunit.S9. [7,1]	1	1	1	1	1	1	1	1	1	1	1	1	1	1	1	1	1	1	1	1	1	1	1	1	1	1	1	0	1	1	0	1	1	1	1	1	1	1	1	1	1	1	1	1	1	1	1	1	1
protein.synthesis.ribosomal protein.prokaryotic.chloroplast.50S subunit. [6,51]	1	0.0130012	1	1	1	1	1	1	1	1	1	1	0.447020162	1	1	0.1146277	8.05E-06	1	1	2.46E-08	0.484522693	1	0.000281588	1	1	1	0.127100749	5.79E-07	0.461651	0.03845933	9.72E-12	0.2821086	1	1	1	1	1	0.06768284	1	1	1	1	1	1	1	1	1	1	1
protein.synthesis.ribosomal protein.prokaryotic.chloroplast.50S subunit.L1. [7,4]	1	1	1	1	1	1	1	1	1	1	1	1	1	1	1	1	1	1	1	1	1	1	1	1	1	1	1	1	1	1	1	1	1	1	1	1	1	1	1	1	1	1	1	1	1	1	1	1	1
protein.synthesis.ribosomal protein.prokaryotic.chloroplast.50S subunit.L10. [7,1]	1	1	1	1	1	1	1	1	1	1	1	1	1	1	1	1	1	1	1	0	1	1	1	1	1	1	1	1	1	1	1	1	1	1	1	1	1	1	1	1	1	1	1	1	1	1	1	1	1
protein.synthesis.ribosomal protein.prokaryotic.chloroplast.50S subunit.L11. [7,2]	1	1	1	1	1	1	1	1	1	1	1	1	1	1	1	1	0.004321982	1	1	0.002092487	1	1	1	1	1	1	1	1	1	1	0.002511867	1	1	1	1	1	1	1	1	1	1	1	1	1	1	1	1	1	1
protein.synthesis.ribosomal protein.prokaryotic.chloroplast.50S subunit.L12. [7,7]	1	1	1	1	1	1	1	1	1	1	1	1	1	1	1	0.01755082	0.004536591	1	1	8.28E-05	1	1	0.01998683	1	1	1	1	0.05210258	1	0.01995777	0.002511867	1	1	1	1	1	1	1	1	1	1	1	1	1	1	1	1	1	1
protein.synthesis.ribosomal protein.prokaryotic.chloroplast.50S subunit.L14. [7,5]	1	1	1	1	1	1	1	1	1	1	1	1	1	1	1	1	0.02763695	1	1	1	1	1	1	1	1	1	1	1	0.05028365	1	1	1	1	1	1	1	1	1	1	1	1	1	1	1	1	1	1	1	1
protein.synthesis.ribosomal protein.prokaryotic.chloroplast.50S subunit.L17. [7,1]	1	1	1	1	1	1	1	1	1	1	1	1	1	1	1	1	1	1	1	1	1	1	1	1	1	1	1	1	1	1	0	1	1	1	1	1	1	1	1	1	1	1	1	1	1	1	1	1	1
protein.synthesis.ribosomal protein.prokaryotic.chloroplast.50S subunit.L18. [7,1]	1	1	1	1	1	1	1	1	1	1	1	1	1	1	1	1	0	1	1	1	1	1	0	1	1	1	1	1	1	0	0	1	1	1	1	1	1	1	1	1	1	1	1	1	1	1	1	1	1
protein.synthesis.ribosomal protein.prokaryotic.chloroplast.50S subunit.L19. [7,2]	1	1	1	1	1	1	1	1	1	1	1	1	0.004733492	1	1	1	0.004321982	1	1	0.002092487	1	1	1	1	1	1	1	0.004881553	1	1	0.002511867	1	1	1	1	1	1	1	1	1	1	1	1	1	1	1	1	1	1
protein.synthesis.ribosomal protein.prokaryotic.chloroplast.50S subunit.L2. [7,5]	1	0.008023832	1	1	1	1	1	1	1	1	1	1	1	1	1	1	1	1	1	1	1	1	1	1	1	1	0.004278203	1	1	1	1	1	1	1	1	1	1	0.001812244	1	1	1	1	1	1	1	1	1	1	1
protein.synthesis.ribosomal protein.prokaryotic.chloroplast.50S subunit.L21. [7,2]	1	1	1	1	1	1	1	1	1	1	1	1	1	1	1	1	1	1	1	0.002092487	1	1	1	1	1	1	1	1	1	1	0.002511867	1	1	1	1	1	1	1	1	1	1	1	1	1	1	1	1	1	1
protein.synthesis.ribosomal protein.prokaryotic.chloroplast.50S subunit.L24. [7,2]	1	1	1	1	1	1	1	1	1	1	1	1	1	1	1	0.001927907	0.004321982	1	1	0.002092487	0.006922351	1	1	1	1	1	1	0.004881553	0.01045146	0.002152559	0.002511867	0.002240581	1	1	1	1	1	1	1	1	1	1	1	1	1	1	1	1	1
protein.synthesis.ribosomal protein.prokaryotic.chloroplast.50S subunit.L27. [7,2]	1	1	1	1	1	1	1	1	1	1	1	1	1	1	1	1	1	1	1	1	1	1	1	1	1	1	1	0.004881553	1	1	1	1	1	1	1	1	1	1	1	1	1	1	1	1	1	1	1	1	1
protein.synthesis.ribosomal protein.prokaryotic.chloroplast.50S subunit.L28. [7,1]	1	1	1	1	1	1	1	1	1	1	1	1	1	1	1	1	0	1	1	0	1	1	0	1	1	1	1	0	1	1	0	1	1	1	1	1	1	1	1	1	1	1	1	1	1	1	1	1	1
protein.synthesis.ribosomal protein.prokaryotic.chloroplast.50S subunit.L29. [7,1]	1	1	1	1	1	1	1	1	1	1	1	1	1	1	1	1	1	1	1	1	1	1	1	1	1	1	1	0	1	1	1	1	1	1	1	1	1	1	1	1	1	1	1	1	1	1	1	1	1
protein.synthesis.ribosomal protein.prokaryotic.chloroplast.50S subunit.L3. [7,2]	1	1	1	1	1	1	1	1	1	1	1	1	1	1	1	1	1	1	1	1	1	1	0.001562768	1	1	1	1	0.004881553	1	1	0.002511867	1	1	1	1	1	1	1	1	1	1	1	1	1	1	1	1	1	1
protein.synthesis.ribosomal protein.prokaryotic.chloroplast.50S subunit.L31. [7,1]	1	1	1	1	1	1	1	1	1	1	1	1	1	1	1	1	0	1	1	0	1	1	0	1	1	1	1	0	1	1	0	1	1	1	1	1	1	1	1	1	1	1	1	1	1	1	1	1	1
protein.synthesis.ribosomal protein.prokaryotic.chloroplast.50S subunit.L33. [7,1]	1	0	1	1	1	1	1	1	1	1	1	1	1	1	1	1	1	1	1	1	1	1	1	1	1	1	1	1	1	1	1	1	1	1	1	1	1	1	1	1	1	1	1	1	1	1	1	1	1
protein.synthesis.ribosomal protein.prokaryotic.chloroplast.50S subunit.L34. [7,1]	1	1	1	1	1	1	1	1	1	1	1	1	1	1	1	1	1	1	1	1	1	1	0	1	1	1	1	0	1	1	0	1	1	1	1	1	1	1	1	1	1	1	1	1	1	1	1	1	1
protein.synthesis.ribosomal protein.prokaryotic.chloroplast.50S subunit.L4. [7,1]	1	1	1	1	1	1	1	1	1	1	1	1	1	1	1	1	1	1	1	1	1	1	1	1	1	1	1	0	1	1	0	1	1	1	1	1	1	1	1	1	1	1	1	1	1	1	1	1	1
protein.synthesis.ribosomal protein.prokaryotic.chloroplast.50S subunit.L5. [7,1]	1	0	1	1	1	1	1	1	1	1	1	1	1	1	1	1	1	1	1	1	1	1	1	1	1	1	1	1	1	1	1	1	1	1	1	1	1	1	1	1	1	1	1	1	1	1	1	1	1
protein.synthesis.ribosomal protein.prokaryotic.chloroplast.50S subunit.L6. [7,1]	1	1	1	1	1	1	1	1	1	1	1	1	1	1	1	1	0	1	1	0	1	1	1	1	1	1	1	1	1	1	1	1	1	1	1	1	1	1	1	1	1	1	1	1	1	1	1	1	1
protein.synthesis.ribosomal protein.prokaryotic.chloroplast.50S subunit.PSRP6. [7,1]	1	1	1	1	1	1	1	1	1	1	1	1	1	1	1	1	1	1	1	1	1	1	1	1	1	1	1	0	1	1	0	1	1	1	1	1	1	1	1	1	1	1	1	1	1	1	1	1	1
protein.synthesis.ribosomal protein.prokaryotic.mitochondrion. [5,14]	1	1	1	1	1	1	1	1	0.006016338	0.010626726	1	1	1	1	1	1	1	1	1	1	1	1	1	1	1	1	0.019471115	1	1	1	1	1	1	0.005250862	1	1	1	1	1	1	1	1	0.013036233	1	1	1	1	1	1
protein.synthesis.ribosomal protein.prokaryotic.mitochondrion.50S subunit. [6,4]	1	1	1	1	1	1	1	1	0.001339416	0.002049021	1	1	1	1	1	1	1	1	1	1	1	1	1	1	1	1	0.002906167	1	1	1	1	1	1	0.006436676	1	1	1	1	1	1	1	1	0.002958577	1	1	1	1	1	1
protein.synthesis.ribosomal protein.prokaryotic.mitochondrion.50S subunit.L37. [7,2]	1	1	1	1	1	1	1	1	0.000392803	0.000540644	1	1	1	1	1	1	1	1	1	1	1	1	1	1	1	1	0.000826195	1	1	1	1	1	1	0.001504852	1	1	1	1	1	1	1	1	0.000745807	1	1	1	1	1	1
protein.synthesis.ribosomal protein.prokaryotic.mitochondrion.L51/S25/CI-B8. [6,1]	1	1	1	1	1	1	1	1	1	1	1	1	1	1	1	1	1	1	1	1	1	1	1	1	1	1	1	1	1	1	1	1	1	0	1	1	1	1	1	1	1	1	1	1	1	1	1	1	1
protein.synthesis.ribosomal protein.prokaryotic.unknown organellar. [5,34]	1	1	1	0.237321193	0.05484358	1	1	1	1	1	1	0.321955456	0.286116798	1	1	0.01026543	0.00076301	0.07340248	0.444733975	0.000900156	0.131399177	1	0.05721978	0.003906691	1	0.3434369	1	0.01759394	0.04209479	0.01352067	0.005920453	0.0497805	1	0.1160774	1	1	1	1	1	1	1	0.089946674	1	1	1	1	1	1	1
protein.synthesis.ribosomal protein.prokaryotic.unknown organellar.30S subunit. [6,11]	1	1	1	1	1	1	1	1	1	1	1	0.08302368	1	1	1	1	0.09916442	1	1	0.05697857	1	1	0.04029693	0.01955509	1	1	1	0.01748888	1	1	0.007490805	1	1	1	1	1	1	1	1	1	1	1	1	1	1	1	1	1	1
protein.synthesis.ribosomal protein.prokaryotic.unknown organellar.30S subunit.S1. [7,3]	1	1	1	1	1	1	1	1	1	1	1	1	1	1	1	1	1	1	1	1	1	1	1	1	1	1	1	0.01167391	1	1	0.006255194	1	1	1	1	1	1	1	1	1	1	1	1	1	1	1	1	1	1
protein.synthesis.ribosomal protein.prokaryotic.unknown organellar.30S subunit.S18. [7,1]	1	1	1	1	1	1	1	1	1	1	1	1	1	1	1	1	1	1	1	1	1	1	1	0	1	1	1	1	1	1	1	1	1	1	1	1	1	1	1	1	1	1	1	1	1	1	1	1	1
protein.synthesis.ribosomal protein.prokaryotic.unknown organellar.30S subunit.S21. [7,2]	1	1	1	1	1	1	1	1	1	1	1	1	1	1	1	1	0.004321982	1	1	0.002092487	1	1	0.001562768	1	1	1	1	0.004881553	1	1	0.002511867	1	1	1	1	1	1	1	1	1	1	1	1	1	1	1	1	1	1
protein.synthesis.ribosomal protein.prokaryotic.unknown organellar.30S subunit.S6. [7,2]	1	1	1	1	1	1	1	1	1	1	1	0.007975352	1	1	1	1	1	1	1	1	1	1	1	1	1	1	1	1	1	1	1	1	1	1	1	1	1	1	1	1	1	1	1	1	1	1	1	1	1
protein.synthesis.ribosomal protein.prokaryotic.unknown organellar.50S subunit. [6,22]	1	1	1	0.143351207	0.02302693	1	1	1	1	1	1	1	0.170555482	1	1	0.003217879	0.000447174	0.03906623	0.281791532	0.000900156	0.061772881	1	0.1226982	0.007365565	1	0.2259336	1	0.07749275	0.01045146	0.003947894	0.04048487	0.01866511	1	1	1	1	1	1	1	1	1	1	1	1	1	1	1	1	1
protein.synthesis.ribosomal protein.prokaryotic.unknown organellar.50S subunit.L18. [7,3]	1	1	1	1	1	1	1	1	1	1	1	1	1	1	1	1	1	1	1	1	1	1	1	1	1	1	1	1	1	1	1	1	1	1	1	1	1	1	1	1	1	1	1	1	1	1	1	1	1
protein.synthesis.ribosomal protein.prokaryotic.unknown organellar.50S subunit.L18/L5. [7,2]	1	1	1	1	1	1	1	1	1	1	1	1	1	1	1	0.001927907	0.004321982	0.000393223	0.016257067	0.002092487	0.006922351	1	1	1	1	0.0115944	1	1	0.01045146	0.002152559	1	0.002240581	1	1	1	1	1	1	1	1	1	1	1	1	1	1	1	1	1
protein.synthesis.ribosomal protein.prokaryotic.unknown organellar.50S subunit.L20. [7,1]	1	1	1	0	0	1	1	1	1	1	1	1	0	1	1	0	0	1	1	1	1	1	1	0	1	1	1	1	0	0	1	1	1	1	1	1	1	1	1	1	1	1	1	1	1	1	1	1	1
protein.synthesis.ribosomal protein.prokaryotic.unknown organellar.50S subunit.L28. [7,1]	1	1	1	1	1	1	1	1	1	1	1	1	1	1	1	1	0	1	1	1	1	1	1	0	1	1	1	1	0	0	1	1	1	1	1	1	1	1	1	1	1	1	1	1	1	1	1	1	1
protein.synthesis.ribosomal protein.prokaryotic.unknown organellar.50S subunit.L30. [7,1]	1	1	1	1	1	1	1	1	1	1	1	1	1	1	1	1	1	1	1	0	1	1	1	1	1	1	1	1	1	1	1	1	1	1	1	1	1	1	1	1	1	1	1	1	1	1	1	1	1
protein.synthesis.ribosomal protein.prokaryotic.unknown organellar.50S subunit.L33. [7,1]	1	1	1	1	1	1	1	1	1	1	1	1	1	1	1	1	1	1	1	0	1	1	1	1	1	1	1	1	1	1	1	1	1	1	1	1	1	1	1	1	1	1	1	1	1	1	1	1	1
protein.synthesis.ribosomal protein.prokaryotic.unknown organellar.50S subunit.L35. [7,3]	1	1	1	1	1	1	1	1	1	1	1	1	1	1	1	1	1	1	1	1	1	1	0.004242857	1	1	1	1	0.01167391	1	1	0.006255194	1	1	1	1	1	1	1	1	1	1	1	1	1	1	1	1	1	1
protein.synthesis.ribosomal protein.prokaryotic.unknown organellar.50S subunit.L36. [7,1]	1	1	1	1	0	1	1	1	1	1	1	1	1	1	1	0	0	1	1	0	1	1	1	1	1	1	1	1	1	1	1	1	1	1	1	1	1	1	1	1	1	1	1	1	1	1	1	1	1
protein.synthesis.ribosomal protein.prokaryotic.unknown organellar.50S subunit.L7/L12. [7,2]	1	1	1	1	1	1	1	1	1	1	1	1	1	1	1	1	0.004321982	1	1	1	0.006922351	1	1	1	1	1	1	0.004881553	0.01045146	1	0.002511867	0.002240581	1	1	1	1	1	1	1	1	1	1	1	1	1	1	1	1	1
protein.synthesis.ribosomal protein.prokaryotic.unknown organellar.unknown. [6,1]	1	1	1	1	1	1	1	1	1	1	1	1	1	1	1	1	1	1	1	1	1	1	1	1	1	1	1	1	1	1	1	1	1	0	1	1	1	1	1	1	1	0	1	1	1	1	1	1	1
protein.synthesis.ribosomal protein.unknown. [4,12]	1	1	1	1	1	1	1	1	1	1	1	0.091856032	0.081091425	1	1	1	0.1137565	1	0.140980486	0.06640623	0.093091598	0.08291005	1	0.02137304	1	1	1	1	0.1646397	1	1	1	1	1	1	1	1	1	1	1	1	1	1	1	1	1	1	1	1
protein.synthesis.ribosomal protein.unknown.large subunit. [5,4]	1	1	1	1	1	1	1	1	1	1	1	0.023658281	0.018783264	1	1	1	1	1	1	1	0.021640802	0.01616078	1	0.004209585	1	1	1	1	0.03655656	1	1	1	1	1	1	1	1	1	1	1	1	1	1	1	1	1	1	1	1
protein.synthesis.ribosomal protein.unknown.large subunit.L18. [6,1]	1	1	1	1	1	1	1	1	1	1	1	1	1	1	1	1	1	1	1	1	1	1	1	1	1	1	1	1	1	1	1	1	1	1	1	1	1	1	1	1	1	1	1	1	1	1	1	1	1
protein.synthesis.ribosomal protein.unknown.large subunit.L18/L5. [6,2]	1	1	1	1	1	1	1	1	1	1	1	0.007975352	0.004733492	1	1	1	1	1	1	1	0.006922351	0.005846111	1	0.001018386	1	1	1	1	0.01045146	1	1	1	1	1	1	1	1	1	1	1	1	1	1	1	1	1	1	1	1
protein.synthesis.ribosomal protein.unknown.small subunit.S4. [6,3]	1	1	1	1	1	1	1	1	1	1	1	1	1	1	1	1	1	1	0.028132723	1	1	1	1	1	1	1	1	1	1	1	1	1	1	1	1	1	1	1	1	1	1	1	1	1	1	1	1	1	1
protein.synthesis.ribosomal protein.unknown.unknown. [5,3]	1	1	1	1	1	1	1	1	1	1	1	1	1	1	1	1	0.01025295	1	1	0.005014702	1	1	1	1	1	1	1	1	1	1	1	1	1	1	1	1	1	1	1	1	1	1	1	1	1	1	1	1	1
protein.synthesis.ribosome biogenesis. [3,58]	1	1	1	0.198873684	0.001018845	0.051398405	1	1	1	1	1	0.291404319	0.504706559	0.027623616	1	0.01200801	0.4343326	0.1519959	0.681227071	0.2596071	1	0.1101248	0.401085	0.000909503	0.126363827	0.32036711	0.152633083	0.4356253	0.5297568	1	1	1	1	0.001178953	1	1	1	1	1	1	0.066366667	0.002566225	1	0.043802379	0.07203955	1	1	1	1
protein.synthesis.ribosome biogenesis.Assembly factors. [4,5]	1	1	1	0.017854131	0.000716698	1	1	1	1	1	1	1	0.023833099	1	1	0.000584593	1	1	1	1	1	0.02306785	1	1	1	1	1	1	1	1	1	1	1	1	1	1	1	1	1	1	1	0.005519266	1	1	1	1	1	1	1
protein.synthesis.ribosome biogenesis.Assembly factors.DExD-box helicases. [5,3]	1	1	1	0.0075018	8.85E-05	1	1	1	1	1	1	1	1	1	1	7.13E-05	1	1	1	1	1	1	1	1	1	1	1	1	1	1	1	1	1	1	1	1	1	1	1	1	1	1	1	1	1	1	1	1	1
protein.synthesis.ribosome biogenesis.Assembly factors.GTPases. [5,1]	1	1	1	1	1	1	1	1	1	1	1	1	1	1	1	1	1	1	1	1	1	0	1	1	1	1	1	1	1	1	1	1	1	1	1	1	1	1	1	1	1	1	1	1	1	1	1	1	1
protein.synthesis.ribosome biogenesis.Assembly factors.misc. [5,1]	1	1	1	1	1	1	1	1	1	1	1	1	0	1	1	1	1	1	1	1	1	1	1	1	1	1	1	1	1	1	1	1	1	1	1	1	1	1	1	1	1	0	1	1	1	1	1	1	1
protein.synthesis.ribosome biogenesis.BRIX. [4,5]	1	1	1	1	0.01299985	1	1	1	1	1	1	1	1	1	1	1	1	1	1	1	1	1	1	0.005966024	1	1	1	1	1	1	1	1	1	0.007560301	1	1	1	1	1	1	1	0.005519266	1	1	1	1	1	1	1
protein.synthesis.ribosome biogenesis.Pre-rRNA processing and modifications. [4,39]	1	1	1	0.098470528	0.00087292	0.031501128	1	1	1	1	1	0.15647925	1	0.013926169	1	0.003347197	0.5013486	0.08567303	0.511704168	0.3463609	1	0.0432007	0.2580759	0.001018386	0.081739341	0.18212659	0.089030553	0.5007753	0.5821626	1	1	1	1	0.007560301	1	1	1	1	1	1	0.039430258	0.023718365	1	0.029102556	0.044816816	1	1	1	1
protein.synthesis.ribosome biogenesis.Pre-rRNA processing and modifications.DExD-box helicases. [5,6]	1	1	1	1	0.01625502	1	1	1	1	1	1	1	1	1	1	0.01380158	1	1	1	1	1	1	1	1	1	1	1	1	1	1	1	1	1	1	1	1	1	1	1	1	1	1	1	1	1	1	1	1	1
protein.synthesis.ribosome biogenesis.Pre-rRNA processing and modifications.WD-repeat proteins. [5,6]	1	1	1	0.022645946	0.01625502	0.002213108	1	1	1	1	1	1	1	0.005668299	1	0.01380158	1	0.003433203	1	1	1	1	1	1	1	1	1	1	1	1	1	1	1	1	1	1	1	1	1	1	1	1	1	1	1	1	1	1	1
protein.synthesis.ribosome biogenesis.Pre-rRNA processing and modifications.methylotransferases. [5,15]	1	1	1	1	1	1	1	1	1	1	1	0.120817159	1	1	1	1	1	1	0.186443604	1	1	0.02229413	0.06792023	0.03069154	0.03027812	0.14571414	1	0.1659057	1	1	1	1	1	1	1	1	1	1	1	1	1	1	1	1	1	1	1	1	1
protein.synthesis.ribosome biogenesis.Pre-rRNA processing and modifications.misc. [5,7]	1	1	1	1	0.02079667	1	1	1	1	1	1	0.043704843	1	0.00681851	1	1	1	1	1	1	1	0.03792581	1	0.009182732	1	1	0.006942578	1	0.07870145	1	1	1	1	0.01198291	1	1	1	1	1	1	1	1	1	1	1	1	1	1	1
protein.synthesis.ribosome biogenesis.Pre-rRNA processing and modifications.snoRNPs. [5,5]	1	1	1	0.017854131	0.000716698	1	1	1	1	1	1	1	1	1	1	0.000584593	0.02763695	1	1	0.01447952	1	1	1	0.000250261	1	0.04024202	1	1	1	1	1	1	1	0.000348646	1	1	1	1	1	1	0.002265218	0.000179196	1	0.001497768	0.002701626	1	1	1	1
protein.synthesis.ribosome biogenesis.export from nucleus. [4,2]	1	1	1	1	1	1	1	1	1	1	1	0.007975352	1	0.000916067	1	1	1	1	1	1	1	1	1	1	1	1	0.000826195	1	1	1	1	1	1	1	1	1	1	1	1	1	1	1	1	1	1	1	1	1	1
protein.targeting. [2,251]	1	0.4084258	0.292503369	0.488314764	0.6024372	0.349997351	1	1	1	0.22835002	0.165111185	0.087086425	0.153076014	0.183877513	0.5994318	0.3526939	0.3492839	0.7145059	0.513092136	0.3978637	0.840804346	0.4561676	0.9394176	0.6622252	1	0.69794649	0.726034652	0.8342649	0.4378969	0.2950871	0.4280802	0.1075593	1	0.4641121	0.362533308	1	1	1	0.6320304	1	0.346758471	0.510602019	0.266465723	1	0.422357833	1	1	1	1
protein.targeting.chloroplast. [3,36]	1	1	1	0.252425358	1	1	1	1	1	1	1	0.139182413	0.306019	1	1	1	0.4604326	1	0.101363164	1	1	0.3090492	0.2350461	0.108109	1	0.36234309	1	0.07157768	0.5421127	1	0.031559	0.1902892	1	0.1256185	0.070761731	1	1	1	1	1	1	1	1	1	1	1	1	1	1
protein.targeting.mitochondria. [3,25]	1	0.07235217	1	1	0.1386305	1	1	1	1	1	1	0.222264316	0.195134754	1	1	0.1290768	1	1	1	0.0483768	0.246966543	0.2091125	1	0.06689004	1	0.25764995	1	1	0.01684898	0.005220081	0.2106473	0.02534197	1	0.07644472	1	1	1	1	1	1	0.020573808	1	0.029067707	1	1	1	1	1	1
protein.targeting.nucleus. [3,41]	1	1	1	1	1	1	1	1	1	1	1	1	1	1	1	1	0.5225242	1	1	0.3666292	1	0.3492357	1	1	1	1	0.093359246	1	0.6051709	0.2754679	1	0.2173978	1	1	1	1	1	1	1	1	1	0.113399567	1	1	1	1	1	1	1
protein.targeting.peroxisomes. [3,8]	1	0.01492636	0.006906004	1	0.02584157	1	1	1	1	1	1	1	1	1	1	1	1	1	0.023094864	1	1	1	1	1	1	1	1	1	1	1	1	1	1	1	1	1	1	1	1	1	1	1	1	1	1	1	1	1	1
protein.targeting.secretory pathway. [3,135]	1	0.5398007	0.29013909	0.229243827	0.5701397	0.163993467	1	1	1	0.07048467	0.045875256	0.038378817	0.049317659	0.046277358	0.3187759	0.153715	0.08302851	0.4181712	0.622168994	0.3463609	0.555070932	0.4722263	0.821073	1	1	0.55854897	1	0.7726845	0.5773459	0.5729423	0.5659534	0.2551507	1	0.5837914	0.15715111	1	1	1	0.3478143	1	1	0.446168099	0.266465723	1	0.199054647	1	1	1	1
protein.targeting.secretory pathway.ER. [4,12]	1	1	1	0.062758345	0.04571791	1	1	1	1	1	1	0.091856032	0.015789597	0.013926169	1	1	0.1137565	1	1	0.06640623	1	1	1	1	1	1	1	1	1	1	1	1	1	1	1	1	1	1	1	1	1	1	1	1	1	1	1	1	1
protein.targeting.secretory pathway.golgi. [4,13]	1	1	1	1	1	1	1	1	1	1	1	0.024053548	1	1	1	1	1	1	1	1	1	1	1	1	1	1	1	1	1	1	1	1	1	1	1	1	1	1	1	1	1	1	1	1	1	1	1	1	1
protein.targeting.secretory pathway.plasma membrane. [4,6]	1	1	1	0.022645946	1	1	1	1	1	1	1	1	1	1	1	1	1	1	1	1	1	0.02902379	1	1	1	1	1	1	0.06160853	1	1	1	1	0.009516058	1	1	1	1	1	1	1	1	1	1	1	1	1	1	1
protein.targeting.secretory pathway.unspecified. [4,79]	1	0.3058465	0.15029717	0.309146653	0.5443138	0.082923394	1	1	1	0.114325357	0.014929983	0.432692643	0.094037279	0.178511863	1	0.03054736	0.01574295	0.2216068	0.622310951	0.08955854	0.261949065	0.6214274	0.5527578	1	1	0.27596699	1	0.6182734	0.7097983	0.5460995	0.4358439	0.2138143	1	1	0.056783431	1	1	1	0.189568	1	1	0.251955326	0.143920784	1	0.105390565	1	1	1	1
protein.targeting.secretory pathway.vacuole. [4,25]	1	1	1	1	1	1	1	1	1	0.024830996	1	0.023658281	0.195134754	0.038341721	0.03375237	1	0.3135937	1	0.132637184	1	1	0.2091125	1	1	1	1	1	0.3220934	0.1601653	0.1465447	0.2106473	0.1243318	1	1	1	1	1	1	1	1	1	1	1	1	1	1	1	1	1
redox. [1,167]	1	0.381238	0.352844182	0.116346772	0.4877739	0.207684035	1	0.237598189	1	0.293634299	0.38950804	0.720438556	0.101095104	0.193838601	0.4006141	0.2495354	0.05909503	0.0392481	0.886890697	0.02227904	0.047744127	0.6168517	0.03438621	0.1943178	0.396242479	0.39139063	0.52722111	0.03084396	0.2482576	0.002195789	0.004618247	0.112588	1	0.2182705	1	1	1	0.3239365	1	1	1	0.537527901	1	1	1	1	1	0.099687199	0.2356512
redox.ascorbate and glutathione. [2,51]	1	1	0.084993927	0.055407563	0.3455044	1	1	1	1	1	1	0.47552097	0.199096846	1	0.09487388	0.3009827	0.3581095	0.1278035	0.380475423	1	0.041800972	0.4286371	0.3555414	0.1740051	1	0.50097549	1	0.3669916	0.258857	0.3535039	0.2209337	0.2821086	1	0.05920502	1	1	1	1	1	1	1	0.149012676	1	1	1	1	1	1	0.04030635
redox.ascorbate and glutathione.ascorbate. [3,19]	1	1	0.02682608	0.024182665	0.09312474	1	1	1	1	1	1	1	0.035476191	1	1	0.08859439	0.2182693	1	1	1	1	1	1	0.04502494	1	1	1	0.2309984	1	1	0.1450413	1	1	0.05505787	1	1	1	1	1	1	1	0.03868065	1	1	1	1	1	1	1
redox.ascorbate and glutathione.ascorbate.GDP-L-galactose-hexose-1-phosphate guanyltransferase. [4,1]	1	1	1	1	1	1	1	1	1	1	1	1	1	1	1	1	1	1	1	1	1	1	1	1	1	1	1	1	1	1	1	1	1	1	1	1	1	1	1	1	1	1	1	1	1	1	1	1	1
redox.ascorbate and glutathione.glutathione. [3,11]	1	1	1	1	1	1	1	1	1	1	1	1	1	1	0.009865753	1	1	1	0.132128045	1	0.002883961	0.07203194	0.04029693	1	1	0.09589695	1	0.103094	0.1470683	1	0.0618674	1	1	0.02400612	1	1	1	1	1	1	1	1	1	1	1	1	1	1	0.00434545
redox.dismutases and catalases. [2,11]	1	1	1	1	1	1	1	1	1	1	1	1	1	1	1	1	1	0.01105325	1	1	0.017476448	0.07203194	0.000233917	1	1	0.09589695	1	0.103094	0.000715432	1.24E-05	0.007490805	0.000297161	1	1	1	1	1	1	1	1	1	1	1	1	1	1	1	1	1
redox.glutaredoxins. [2,36]	1	1	1	0.086600509	0.06234187	0.030268479	1	0.029182307	1	0.0396891	0.06472655	0.340260552	0.11167131	1	1	0.05719067	0.2025526	0.07923497	1	0.107729	1	1	1	1	1	0.36234309	1	0.4712447	1	0.06686018	0.1173583	0.1902892	1	0.1256185	1	1	1	1	1	1	1	1	1	1	1	1	1	0.010729177	1
redox.heme. [2,6]	1	1	1	1	1	1	1	1	1	1	1	1	1	1	1	1	1	1	1	0.01992209	1	1	1	0.007270183	1	1	1	1	1	1	1	1	1	1	1	1	1	1	1	1	1	1	1	1	1	1	1	1	1
redox.misc. [2,6]	1	1	1	0.022645946	1	1	1	1	1	1	1	1	1	1	1	0.01380158	0.03761824	0.003433203	1	1	1	1	1	1	1	1	1	1	1	1	1	1	1	1	1	1	1	1	1	1	1	1	1	1	1	1	1	1	1
redox.peroxiredoxin. [2,6]	1	1	1	1	1	1	1	1	1	1	1	0.038378817	0.004733492	0.005668299	1	1	0.03761824	1	1	0.01992209	0.038390032	1	0.01628615	0.007270183	1	1	1	0.03986211	1	1	0.001612675	1	1	1	1	1	1	1	1	1	1	1	1	1	1	1	1	1	1
redox.peroxiredoxin.BAS1. [3,2]	1	1	1	1	1	1	1	1	1	1	1	1	0.004733492	1	1	1	1	1	1	1	0.006922351	1	0.001562768	0.001018386	1	1	1	0.004881553	1	1	0.002511867	1	1	1	1	1	1	1	1	1	1	1	1	1	1	1	1	1	1
redox.thioredoxin. [2,51]	1	0.05247382	1	1	1	1	1	1	1	1	1	1	0.447020162	0.099916082	1	1	0.06075995	1	0.627115893	0.005014702	0.255238763	0.4286371	0.1321793	1	0.112652938	0.27031824	0.127100749	0.005905669	0.461651	0.03845933	0.08080519	1	1	1	1	1	1	0.06768284	1	1	1	1	1	1	1	1	1	1	1
redox.thioredoxin.PDIL. [3,7]	1	1	1	1	1	1	1	1	1	1	1	1	1	1	1	1	0.04920295	1	1	0.02625062	1	1	1	1	1	0.060835	1	1	1	0.01995777	1	1	1	1	1	1	1	1	1	1	1	1	1	1	1	1	1	1	1
secondary metabolism. [1,313]	0.4530182	0.1310428	0.046652189	0.912300108	0.9999729	0.083501682	0.30127725	0.237598189	1	0.058143637	0.434214996	0.995327898	0.829024958	0.283191487	0.7000537	0.9906103	0.9993712	1	0.64432374	0.8905269	0.660021521	0.8845669	0.4915827	1	0.462692222	0.63634811	0.231481125	0.4869409	0.9258356	0.6332887	0.3877266	0.3209168	0.001441482	0.9323525	0.288222057	0.3150397	0.1251429	0.3572974	0.0295353	0.2820774	0.431041209	0.446168099	0.090546235	0.379992706	0.121434973	1	1	0.2335554	0.03520393
secondary metabolism.N misc. [2,12]	1	1	1	1	1	1	1	1	1	1	1	1	1	1	1	1	1	1	0.040754695	1	1	1	1	1	1	1	1	1	1	1	1	1	1	1	1	1	1	1	1	1	1	1	1	1	1	1	1	1	1
secondary metabolism.N misc.alkaloid-like. [3,10]	1	1	1	1	1	1	1	1	1	1	1	1	1	1	1	1	1	1	0.113066057	1	1	1	1	1	1	1	1	1	1	1	1	1	1	1	1	1	1	1	1	1	1	1	1	1	1	1	1	1	1
secondary metabolism.N misc.betaine. [3,1]	1	1	1	1	1	1	1	1	1	1	1	1	1	1	1	1	1	1	0	1	1	1	1	1	1	1	1	1	1	1	1	1	1	1	1	1	1	1	1	1	1	1	1	1	1	1	1	1	1
secondary metabolism.N misc.betaine.betaine-aldehyde dehydrogenase. [4,1]	1	1	1	1	1	1	1	1	1	1	1	1	1	1	1	1	1	1	0	1	1	1	1	1	1	1	1	1	1	1	1	1	1	1	1	1	1	1	1	1	1	1	1	1	1	1	1	1	1
secondary metabolism.flavonoids. [2,48]	1	0.1681414	1	0.3466372	0.3255698	0.005586588	1	1	1	0.055578654	0.093454828	0.44552351	0.427332289	0.018836354	0.08772386	0.2839573	0.608849	1	0.608708632	0.4374545	0.458099674	0.4131264	1	1	1	0.47420257	0.11654095	0.6046097	1	1	1	1	1	0.1769136	0.105425667	1	1	0.0635969	0.01928818	1	1	0.035443032	0.013036233	1	0.008033422	1	1	1	0.0374591
secondary metabolism.flavonoids.anthocyanins. [3,9]	1	1	1	1	1	0.003861626	1	1	1	0.005310165	1	1	0.053335936	0.009427383	0.007528616	1	1	1	1	1	1	0.05287622	1	1	1	1	0.009653335	1	1	1	1	1	1	0.01670644	1	1	1	1	1	1	1	1	1	1	1	1	1	1	1
secondary metabolism.flavonoids.anthocyanins.anthocyanin 5-aromatic acyltransferase. [4,8]	1	1	1	1	1	0.003227282	1	1	1	0.0051818	1	1	0.044956781	0.008291228	0.006562146	1	1	1	1	1	1	0.0465426	1	1	1	1	0.008137008	1	1	1	1	1	1	0.01449628	1	1	1	1	1	1	1	1	1	1	1	1	1	1	1
secondary metabolism.flavonoids.chalcones. [3,8]	1	1	1	0.034909658	0.02584157	1	1	1	1	1	1	1	1	1	1	1	1	1	1	1	1	1	1	1	1	1	1	1	1	1	1	1	1	1	1	1	1	1	1	1	1	1	1	1	1	1	1	1	1
secondary metabolism.flavonoids.dihydroflavonols. [3,20]	1	0.05247382	1	1	1	1	1	1	1	1	1	1	1	1	1	0.09548839	0.2327822	1	0.25674181	0.1441573	1	1	1	1	1	1	1	0.2431394	1	1	1	1	1	1	0.029070399	1	1	0.01567139	0.02777509	1	1	0.041161295	0.020237389	1	0.014664785	1	1	1	0.01063459
secondary metabolism.flavonoids.dihydroflavonols.dihydroflavonol 4-reductase. [4,17]	1	0.04477838	1	1	1	1	1	1	1	1	1	1	1	1	1	0.07728839	0.1886799	1	0.21695056	0.1158537	1	1	1	1	1	1	1	0.2000759	1	1	1	1	1	1	0.022791477	1	1	0.01257187	0.02245399	1	1	0.035443032	0.016341901	1	0.011356902	1	1	1	0.008384313
secondary metabolism.flavonoids.flavonols. [3,1]	1	1	1	1	1	0	1	1	1	1	0	0	1	0	1	1	1	1	1	1	1	1	1	1	1	1	1	1	1	1	1	1	1	1	1	1	1	1	1	1	1	1	1	1	1	1	1	1	1
secondary metabolism.flavonoids.isoflavones. [3,10]	1	1	1	1	1	1	1	1	1	1	1	1	1	1	1	1	1	1	1	1	0.072970432	1	1	1	1	0.08739273	1	1	1	1	1	1	1	1	1	1	1	1	0.00977206	1	1	0.016742246	0.007792118	1	0.005980259	1	1	1	1
secondary metabolism.flavonoids.isoflavones.isoflavone reductase. [4,10]	1	1	1	1	1	1	1	1	1	1	1	1	1	1	1	1	1	1	1	1	0.072970432	1	1	1	1	0.08739273	1	1	1	1	1	1	1	1	1	1	1	1	0.00977206	1	1	0.016742246	0.007792118	1	0.005980259	1	1	1	1
secondary metabolism.isoprenoids. [2,113]	1	0.08574177	0.02682608	1	1	1	1	0.035494099	1	0.013646301	1	0.850510414	0.605402226	1	1	1	0.9450597	1	0.818576359	0.4140733	0.287565929	0.7861161	0.2580759	1	0.26450086	0.46197533	0.04737135	0.4564454	0.749762	0.2576011	0.2498364	0.3469511	0.004835002	1	0.276038422	1	0.1598769	0.2051311	0.09930178	1	0.1376805	0.3816574	0.22607004	0.10526411	0.160123209	1	1	1	1
secondary metabolism.isoprenoids.carotenoids. [3,20]	1	0.008868562	0.028117913	1	1	1	1	0.014628943	1	1	1	1	1	1	1	1	0.2327822	1	0.25674181	0.02817727	0.187630674	1	0.01906265	1	1	1	1	0.06405516	1	1	0.1575852	1	1	1	1	1	1	1	1	1	1	1	1	1	1	1	1	1	1
secondary metabolism.isoprenoids.carotenoids.carotenoid beta ring hydroxylase. [4,2]	1	1	1	1	1	1	1	1	1	1	1	1	1	1	1	1	1	1	1	1	1	1	1	1	1	1	1	1	1	1	1	1	1	1	1	1	1	1	1	1	1	1	1	1	1	1	1	1	1
secondary metabolism.isoprenoids.carotenoids.carotenoid isomerase. [4,1]	1	1	1	1	1	1	1	1	1	1	1	1	1	1	1	1	1	1	0	1	1	1	1	1	1	1	1	1	1	1	1	1	1	1	1	1	1	1	1	1	1	1	1	1	1	1	1	1	1
secondary metabolism.isoprenoids.carotenoids.lycopene beta cyclase. [4,2]	1	0.001469706	0.000674871	1	1	1	1	0.000421108	1	1	1	1	1	1	1	1	0.004321982	1	1	0.002092487	1	1	1	1	1	1	1	1	1	1	1	1	1	1	1	1	1	1	1	1	1	1	1	1	1	1	1	1	1
secondary metabolism.isoprenoids.carotenoids.phytoene dehydrogenase. [4,3]	1	1	1	1	1	1	1	1	1	1	1	1	1	1	1	1	1	1	1	0.005014702	1	1	1	1	1	1	1	1	1	1	1	1	1	1	1	1	1	1	1	1	1	1	1	1	1	1	1	1	1
secondary metabolism.isoprenoids.carotenoids.phytoene synthase. [4,3]	1	0.003463511	1	1	1	1	1	1	1	1	1	1	1	1	1	1	1	1	1	1	1	1	1	1	1	1	1	1	1	1	1	1	1	1	1	1	1	1	1	1	1	1	1	1	1	1	1	1	1
secondary metabolism.isoprenoids.carotenoids.violaxanthin de-epoxidase. [4,2]	1	1	1	1	1	1	1	1	1	1	1	1	1	1	1	1	1	1	1	1	0.006922351	1	0.001562768	1	1	1	1	1	1	1	1	1	1	1	1	1	1	1	1	1	1	1	1	1	1	1	1	1	1
secondary metabolism.isoprenoids.mevalonate pathway. [3,14]	1	0.03405603	1	1	1	1	1	1	1	0.010626726	1	1	0.094037279	1	1	1	1	1	1	1	1	1	1	1	1	1	0.019471115	1	1	1	1	1	1	1	1	1	1	1	1	1	1	1	1	1	1	1	1	1	1
secondary metabolism.isoprenoids.mevalonate pathway.HMG-CoA reductase. [4,3]	1	1	1	1	1	1	1	1	1	1	1	1	1	1	1	1	1	1	1	1	1	1	1	1	1	1	0.002034559	1	1	1	1	1	1	1	1	1	1	1	1	1	1	1	1	1	1	1	1	1	1
secondary metabolism.isoprenoids.mevalonate pathway.HMG-CoA synthase. [4,1]	1	1	1	1	1	1	1	1	1	0	1	1	1	1	1	1	1	1	1	1	1	1	1	1	1	1	1	1	1	1	1	1	1	1	1	1	1	1	1	1	1	1	1	1	1	1	1	1	1
secondary metabolism.isoprenoids.mevalonate pathway.acetyl-CoA C-acyltransferase. [4,2]	1	1	1	1	1	1	1	1	1	1	1	1	1	1	1	1	1	1	1	1	1	1	1	1	1	1	1	1	1	1	1	1	1	1	1	1	1	1	1	1	1	1	1	1	1	1	1	1	1
secondary metabolism.isoprenoids.mevalonate pathway.isopentenyl pyrophosphate:dimethyllallyl pyrophosphate isomerase. [4,2]	1	0.001469706	1	1	1	1	1	1	1	1	1	1	1	1	1	1	1	1	1	1	1	1	1	1	1	1	1	1	1	1	1	1	1	1	1	1	1	1	1	1	1	1	1	1	1	1	1	1	1
secondary metabolism.isoprenoids.mevalonate pathway.mevalonate diphosphate decarboxylase. [4,1]	1	1	1	1	1	1	1	1	1	1	1	1	1	1	1	1	1	1	1	1	1	1	1	1	1	1	1	1	1	1	1	1	1	1	1	1	1	1	1	1	1	1	1	1	1	1	1	1	1
secondary metabolism.isoprenoids.mevalonate pathway.mevalonate kinase. [4,2]	1	1	1	1	1	1	1	1	1	1	1	1	0.004733492	1	1	1	1	1	1	1	1	1	1	1	1	1	1	1	1	1	1	1	1	1	1	1	1	1	1	1	1	1	1	1	1	1	1	1	1
secondary metabolism.isoprenoids.mevalonate pathway.phosphomevalonate kinase. [4,1]	1	1	1	1	1	1	1	1	1	1	1	1	1	1	1	1	1	1	1	1	1	1	1	1	1	1	1	1	1	1	1	1	1	1	1	1	1	1	1	1	1	1	1	1	1	1	1	1	1
secondary metabolism.isoprenoids.non-mevalonate pathway. [3,27]	1	1	0.040765662	1	1	1	1	0.022148974	1	0.027528703	1	0.248218286	0.211031792	1	1	1	1	1	1	1	1	1	0.1611068	1	1	1	0.007834667	0.3496241	1	1	0.0618674	1	0.004835002	1	1	1	1	1	1	1	1	1	1	1	1	1	1	1	1
secondary metabolism.isoprenoids.non-mevalonate pathway.CMS. [4,1]	1	1	1	1	1	1	1	1	1	1	1	1	1	1	1	1	1	1	1	1	1	1	1	1	1	1	1	1	1	1	1	1	1	1	1	1	1	1	1	1	1	1	1	1	1	1	1	1	1
secondary metabolism.isoprenoids.non-mevalonate pathway.DXS. [4,7]	1	1	1	1	1	1	1	0.003730378	1	0.004875955	1	1	1	1	1	1	1	1	1	1	1	1	1	1	1	1	0.006942578	1	1	1	1	1	0.000591076	1	1	1	1	1	1	1	1	1	1	1	1	1	1	1	1
secondary metabolism.isoprenoids.non-mevalonate pathway.HDR. [4,2]	1	1	1	1	1	1	1	1	1	1	1	1	1	1	1	1	1	1	1	1	1	1	1	1	1	1	0.000826195	1	1	1	1	1	1	1	1	1	1	1	1	1	1	1	1	1	1	1	1	1	1
secondary metabolism.isoprenoids.non-mevalonate pathway.MCS. [4,1]	1	1	1	1	1	1	1	1	1	1	1	1	1	1	1	1	1	1	1	1	1	1	1	1	1	1	1	1	1	1	0	1	1	1	1	1	1	1	1	1	1	1	1	1	1	1	1	1	1
secondary metabolism.isoprenoids.non-mevalonate pathway.geranylgeranyl pyrophosphate synthase. [4,5]	1	1	0.003155832	1	1	1	1	1	1	1	1	1	0.023833099	1	1	1	1	1	1	1	1	1	1	1	1	1	1	1	1	1	1	1	1	1	1	1	1	1	1	1	1	1	1	1	1	1	1	1	1
secondary metabolism.isoprenoids.terpenoids. [3,44]	1	1	1	1	1	1	1	1	1	0.050289975	1	1	1	1	1	1	1	1	0.564539953	1	0.075742428	0.3785443	1	1	0.099838328	0.08924191	1	1	0.1934322	0.1000962	1	0.08345393	0.00984329	1	1	1	1	1	0.08912096	1	1	1	1	1	1	1	1	1	1
secondary metabolism.isoprenoids.tocopherol biosynthesis. [3,8]	1	1	0.006906004	1	1	1	1	1	1	1	1	1	1	1	1	1	1	1	1	0.03300421	1	1	1	1	1	1	1	0.06405516	1	0.02509374	0.03799388	1	1	1	0.006777451	1	0.003064934	0.003496987	0.00696189	1	0.00359427	0.011936141	0.005819899	0.002561224	0.005618112	1	1	1	1
secondary metabolism.isoprenoids.tocopherol biosynthesis.homogentisate phytyltransferase. [4,1]	1	1	1	1	1	1	1	1	1	1	1	1	1	1	1	1	1	1	1	1	1	1	1	1	1	1	1	0	1	1	0	1	1	1	1	1	1	1	1	1	1	1	1	1	1	1	1	1	1
secondary metabolism.isoprenoids.tocopherol biosynthesis.hydroxyphenylpyruvate dioxygenase. [4,1]	1	1	1	1	1	1	1	1	1	1	1	1	1	1	1	1	1	1	1	1	1	1	1	1	1	1	1	1	1	1	1	1	1	1	0	1	0	0	1	1	1	1	1	1	1	1	1	1	1
secondary metabolism.isoprenoids.tocopherol biosynthesis.tocopherol methyltransferase. [4,1]	1	1	0	1	1	1	1	1	1	1	1	1	1	1	1	1	1	1	1	0	1	1	1	1	1	1	1	1	1	0	1	1	1	1	1	1	1	1	0	1	0	0	0	0	0	1	1	1	1
secondary metabolism.phenylpropanoids. [2,96]	0.1035367	0.1634521	0.19246153	0.648493687	1	0.106187604	0.072715283	1	1	1	0.212599478	0.781237561	0.504706559	0.224953442	1	1	0.9043955	1	0.227511856	1	0.542008627	0.4722263	0.3759093	1	0.21622228	0.55264492	1	0.3374708	0.64857	0.6289004	0.3303855	0.283198	0.02778761	1	1	0.07220993	0.02882312	1	0.07688269	0.05631185	1	1	0.190900011	1	1	1	1	0.0484436	0.02392618
secondary metabolism.phenylpropanoids.lignin biosynthesis. [3,43]	0.0377528	0.148729	0.068757566	0.309146653	1	0.03563255	1	1	1	1	1	1	0.374491547	0.080241583	1	1	1	1	0.556308882	1	0.411025215	1	1	1	1	0.43108318	1	0.2882892	0.3748553	0.287092	1	0.2328615	0.00984329	1	1	0.02489009	0.005114563	1	0.01612191	0.01911363	1	1	0.06694218	1	1	1	1	0.014144105	0.004322751
secondary metabolism.phenylpropanoids.lignin biosynthesis.4CL. [4,16]	1	0.0419449	1	0.094355537	1	1	1	1	1	1	1	1	1	1	1	1	1	1	0.201823141	1	1	1	1	1	1	0.15299935	1	0.1824142	1	1	1	1	1	1	1	1	1	1	1	1	1	1	1	1	1	1	1	1	1
secondary metabolism.phenylpropanoids.lignin biosynthesis.CAD. [4,6]	0.002222789	1	0.004070734	1	1	0.002213108	1	1	1	1	1	1	0.02959878	0.005668299	1	1	1	1	1	1	1	1	1	1	1	1	1	1	0.06160853	1	1	1	0.000528313	1	1	0.001395805	0.001936402	1	0.004186595	0.001147312	1	1	0.004715599	1	1	1	1	0.000908642	0.001621203
secondary metabolism.phenylpropanoids.lignin biosynthesis.COMT. [4,3]	1	1	1	1	1	1	1	1	1	1	1	1	1	1	1	1	1	1	1	1	0.015299061	1	1	1	1	1	1	0.01167391	0.02186199	0.004811742	1	0.005099103	1	1	1	1	1	1	1	1	1	1	1	1	1	1	1	1	1
secondary metabolism.phenylpropanoids.lignin biosynthesis.PAL. [4,14]	1	1	1	1	1	1	1	1	1	1	1	1	1	1	1	1	1	1	1	1	1	1	1	1	1	1	1	1	1	1	1	1	1	1	1	1	0.006906792	1	0.0173241	1	1	1	1	1	1	1	1	1	0.006218125
secondary metabolism.simple phenols. [2,21]	1	1	0.029398335	0.134495235	1	1	1	1	1	1	1	1	1	1	1	1	1	1	1	1	1	1	1	1	1	1	1	0.2603866	1	1	1	1	1	1	1	1	1	1	1	1	1	1	1	1	1	1	1	1	1
secondary metabolism.sulfur-containing. [2,6]	1	1	1	1	1	1	1	1	1	1	1	1	1	1	1	1	0.03761824	1	1	0.01992209	1	1	0.01628615	1	1	0.04768622	1	0.03986211	0.06160853	0.01658419	0.02345842	0.01512308	1	1	1	1	1	1	1	1	1	1	1	1	1	1	1	1	1
secondary metabolism.sulfur-containing.glucosinolates. [3,2]	1	1	1	1	1	1	1	1	1	1	1	1	1	1	1	1	1	1	1	0.002092487	1	1	1	1	1	1	1	1	1	1	1	1	1	1	1	1	1	1	1	1	1	1	1	1	1	1	1	1	1
secondary metabolism.sulfur-containing.glucosinolates.synthesis. [4,1]	1	1	1	1	1	1	1	1	1	1	1	1	1	1	1	1	1	1	1	0	1	1	1	1	1	1	1	1	1	1	1	1	1	1	1	1	1	1	1	1	1	1	1	1	1	1	1	1	1
secondary metabolism.sulfur-containing.glucosinolates.synthesis.aliphatic. [5,1]	1	1	1	1	1	1	1	1	1	1	1	1	1	1	1	1	1	1	1	0	1	1	1	1	1	1	1	1	1	1	1	1	1	1	1	1	1	1	1	1	1	1	1	1	1	1	1	1	1
secondary metabolism.sulfur-containing.glucosinolates.synthesis.aliphatic.methylthioalkylmalate isomerase small subunit (MAM-IS). [6,1]	1	1	1	1	1	1	1	1	1	1	1	1	1	1	1	1	1	1	1	0	1	1	1	1	1	1	1	1	1	1	1	1	1	1	1	1	1	1	1	1	1	1	1	1	1	1	1	1	1
secondary metabolism.wax. [2,13]	1	1	1	1	1	1	1	1	1	1	1	1	1	1	1	1	1	1	1	1	1	1	1	1	1	1	1	1	0.1847512	1	0.08182338	0.05115277	0.001558108	1	0.014399829	1	1	1	1	1	1	1	1	1	1	1	1	1	0.005639788
signalling. [1,1056]	0.703139	0.9502646	0.323076054	0.488314764	0.8017915	0.07567455	0.1447925	0.7732457	0.50122516	0.754573565	0.193925063	0.043704843	0.177181177	0.254690379	0.9609371	0.9623196	0.9999724	0.6605188	0.480583234	0.9999985	0.859002453	0.4722263	0.9989465	0.9590005	0.166906101	0.71338605	0.822689449	0.999384	0.999994	0.9581425	0.9999979	0.9891231	1	0.8472718	0.637011364	0.3084249	1	0.9804966	0.9774327	0.8367717	0.214828718	0.856381762	0.9685529	0.426598631	0.9737045	0.680314377	0.551707	0.347496397	0.9282438
signalling.14-3-3 proteins. [2,10]	1	1	1	0.047425863	0.03550688	1	1	1	1	1	1	1	1	1	1	1	1	1	0.113066057	0.0486334	0.072970432	1	0.03438621	1	1	0.01708825	1	0.08730912	1	1	1	1	1	1	0.009064581	1	1	1	1	1	1	1	1	1	1	1	1	1	1
signalling.G-proteins. [2,205]	0.2747827	0.7459819	1	0.0075018	0.03817504	0.031501128	0.014590455	1	0.266568844	0.162992963	0.045875256	0.023319098	0.022128601	0.269657107	1	0.5519563	0.5158958	0.1710507	0.669782285	0.9550483	0.111903253	0.0607096	0.8404774	0.2996034	0.066387253	0.67866098	0.624178335	0.9618947	0.5569859	0.0886531	0.8544402	0.1902892	1	0.1735899	0.274425848	0.1882152	1	1	1	0.1650288	0.273045185	0.2112679	0.2063824	0.074504078	1	0.189321058	0.1241886	1	1
signalling.MAP kinases. [2,21]	0.01297898	0.05565821	1	1	1	1	1	1	1	1	1	0.18467054	1	1	1	1	1	1	0.037207256	1	1	1	0.1138388	1	1	1	1	0.2603866	1	1	0.1683563	1	1	0.06077818	1	0.007574986	1	1	1	1	0.016547477	0.043044654	1	0.011506847	1	0.008403492	0.005385563	0.004956393	0.01147735
signalling.calcium. [2,191]	1	0.2578625	0.008473414	0.438984048	0.3921891	0.029624084	1	0.282363006	0.253881793	0.347118147	1	0.216840644	0.164440854	0.239552871	0.4626401	0.0996474	0.9406123	0.3139051	0.249792999	0.9394162	0.489183685	0.1606945	0.9588049	0.7441165	0.228700109	0.62441099	0.155348057	0.7341287	0.7366456	0.763278	1	0.8361592	1	0.7550663	0.115938393	0.1710876	1	1	0.4921331	1	0.096552078	0.369259437	1	0.208095696	1	1	1	0.029301907	0.2786573
signalling.in sugar and nutrient physiology. [2,59]	1	0.2201153	0.1020311	1	1	1	1	1	1	1	0.035159466	1	0.255571158	1	1	1	0.4381617	1	0.257209485	0.2661887	1	1	1	1	1	1	0.153201374	0.714821	0.5413419	0.4035963	1	0.3246326	1	1	1	1	1	1	1	1	1	1	1	1	1	1	1	1	1
signalling.in sugar and nutrient physiology.pyruvate dehydrogenase kinase. [3,2]	1	0.001469706	0.000674871	1	1	1	1	1	1	1	1	1	1	1	1	1	1	1	1	1	1	1	1	1	1	1	1	1	1	1	1	1	1	1	1	1	1	1	1	1	1	1	1	1	1	1	1	1	1
signalling.light. [2,70]	1	1	1	0.258168552	0.225167	1	1	1	1	1	1	0.040249974	0.16277714	0.040534232	1	1	1	0.1902323	0.342607045	1	0.213742147	0.163973	1	0.2664347	1	0.39168948	1	0.7891477	0.2612358	0.2336475	1	0.3841172	1	0.2831631	0.167627228	1	1	1	1	1	1	1	1	1	1	1	1	1	1
signalling.light.COP9 signalosome. [3,9]	1	1	1	1	1	1	1	1	1	1	1	0.01469905	0.053335936	0.009427383	1	1	1	1	1	1	1	1	1	1	1	1	1	0.07571158	1	1	1	1	1	1	1	1	1	1	1	1	1	1	1	1	1	1	1	1	1
signalling.lipids. [2,1]	1	1	1	1	1	1	1	1	1	1	1	1	1	1	1	1	1	1	1	1	1	1	1	1	1	1	1	1	1	1	1	1	1	1	1	1	1	1	1	1	1	1	1	1	1	1	1	1	1
signalling.misc. [2,12]	1	1	1	0.062758345	0.04571791	1	1	1	1	1	1	1	0.081091425	1	1	1	1	0.01269904	1	1	0.093091598	1	1	0.02137304	1	1	1	1	1	1	1	1	1	0.0263308	1	1	1	1	1	1	1	1	1	1	1	1	1	1	1
signalling.phosphinositides. [2,53]	1	1	0.087544309	0.170843654	1	0.045479671	1	1	1	1	0.10738026	0.019835243	0.090625477	0.104067567	0.1001037	0.3144192	1	1	0.64432374	1	0.498140959	1	0.3666537	1	1	0.51057932	1	1	0.4859675	0.3625303	0.2365642	1	1	1	1	1	1	1	1	1	1	1	1	1	1	1	1	1	1
signalling.phosphinositides.bis(5-nucleosyl)-tetraphosphatase. [3,3]	1	1	1	1	1	1	1	1	1	1	1	1	1	1	0.002079745	1	1	1	1	1	1	1	1	1	1	1	1	1	1	1	1	1	1	1	1	1	1	1	1	1	1	1	1	1	1	1	1	1	1
signalling.phosphinositides.phosphatidylinositol-4-phosphate 5-kinase. [3,20]	1	1	1	1	1	1	1	1	1	1	1	0.175054286	1	1	1	1	1	1	1	1	1	1	0.1051253	1	1	0.19712725	1	1	0.3076205	1	0.032637	1	1	1	1	1	1	1	1	1	1	1	1	1	1	1	1	1	1
signalling.phosphinositides.phosphoinositide phospholipase C. [3,4]	1	1	1	0.012121756	1	1	1	1	1	1	1	0.023658281	0.002018331	1	1	1	1	1	1	1	1	1	1	1	1	1	1	1	1	1	1	1	1	1	1	1	1	1	1	1	1	1	1	1	1	1	1	1	1
signalling.receptor kinases.Catharanthus roseus-like RLK1. [3,5]	1	0.008023832	1	1	1	1	1	1	1	1	0.005728351	0.0337961	1	1	1	1	1	1	1	1	1	1	1	1	1	1	1	1	1	1	1	1	1	1	1	1	1	0.001812244	0.003595111	1	1	1	1	1	0.002701626	1	1	1	1
signalling.receptor kinases.DUF 26. [3,143]	0.1727565	1	0.306999182	0.833113854	0.8281498	1	1	0.195146474	0.042077198	0.243539082	0.334926939	0.420906225	0.909499867	1	0.3385815	0.7728079	0.806822	0.4424083	0.975511138	0.9450174	0.920136734	0.3361258	0.6151638	0.597464	0.151179322	0.30286389	0.452945185	0.9345326	0.9591168	1	0.9506618	1	1	0.3328493	1	0.1162459	1	1	0.3655289	1	0.175565556	1	1	1	1	1	1	1	1
signalling.receptor kinases.S-locus glycoprotein like. [3,13]	1	1	1	1	1	1	1	1	0.005946566	1	1	0.024053548	0.090408208	0.015438815	1	1	1	1	0.156543529	1	1	1	1	1	1	1	1	1	1	1	1	1	1	1	1	1	1	1	1	1	1	1	1	1	1	1	1	1	1
signalling.receptor kinases.legume-lectin. [3,1]	1	1	1	1	1	1	1	1	1	1	1	1	1	1	1	1	1	1	1	1	0	1	1	1	1	1	1	1	1	1	1	1	1	1	1	1	1	1	1	1	1	1	1	1	1	1	1	1	1
signalling.receptor kinases.leucine rich repeat III. [3,33]	1	1	1	1	1	1	1	1	1	1	1	1	1	1	1	1	1	1	0.434543331	1	1	1	1	1	1	1	0.071059788	0.4324844	1	1	1	1	1	1	1	1	1	1	1	1	1	1	1	1	1	1	1	1	1
signalling.receptor kinases.leucine rich repeat XI. [3,156]	1	1	1	1	1	0.195152364	0.136505387	0.220888063	1	1	0.368429922	0.834082513	0.793729455	0.175302238	1	0.8115413	1	1	0.434543331	0.9609882	1	0.9002223	1	1	0.373884375	0.50115048	1	0.7206454	1	1	1	1	1	1	1	1	1	0.3096302	1	1	0.196514459	0.510602019	1	1	1	1	1	1	1
signalling.receptor kinases.wheat LRK10 like. [3,3]	1	1	1	1	1	1	1	1	1	1	1	1	1	1	1	1	1	1	1	1	1	1	1	1	1	1	1	1	1	1	1	1	1	1	1	1	1	1	1	1	1	1	1	1	1	1	1	1	1
signalling.unspecified. [2,3]	1	1	1	1	1	1	0.001311146	1	1	1	1	1	1	1	1	1	1	1	1	1	1	0.009944822	1	1	0.004044709	1	1	1	1	1	1	1	1	1	1	1	1	1	1	1	1	1	1	1	1	1	1	1	1
stress. [1,619]	0.557198	0.7800912	0.43771659	0.571538223	0.9528527	1	0.336867262	0.612354248	0.520605818	0.881233178	0.949381294	0.81512	0.986426443	0.737477978	0.7000537	0.888778	0.9977115	0.9277328	0.770137024	0.9613447	0.395443841	0.7253996	0.9926386	0.9590005	0.103645624	0.25764995	0.592291333	0.9546675	0.1308873	0.2227848	0.5304019	0.1362076	0.04284234	0.9877059	0.178832182	0.3583215	0.6798607	0.5913665	0.4075512	0.3127892	0.534933191	0.150632966	0.413476173	0.70837	0.43868916	0.615582471	0.2562768	1	0.848375
stress.abiotic. [2,344]	0.2333265	0.8068353	0.257788152	0.488314764	0.5722634	1	0.336135	1	1	1	1	0.50613802	0.673183567	0.55730983	1	0.4744202	0.732319	0.8541438	0.559507644	0.7431784	0.041800972	0.3785443	0.8759636	0.6714567	0.103645624	0.10767968	0.47517002	0.4946996	0.01045146	0.07093399	0.3718878	0.01512308	0.1709434	0.8640871	0.197683904	0.1410788	0.5833707	0.6791294	0.3478143	0.3127408	0.477067283	0.336487757	0.242130068	0.421890426	0.303413686	0.34851359	0.08193236	1	0.5456144
stress.abiotic.cold. [3,15]	1	1	1	1	1	1	1	1	1	1	1	1	1	1	1	1	0.1578039	1	1	0.09461463	1	1	1	0.03069154	1	1	1	1	1	1	1	1	1	1	1	1	1	1	1	1	1	1	1	1	1	1	1	1	1
stress.abiotic.drought/salt. [3,50]	1	1	0.083127384	0.154542615	0.1234667	1	1	1	1	1	1	1	1	1	1	0.2941645	1	1	0.043011027	1	1	0.4254252	0.3497918	1	0.110614007	0.26101562	1	0.62406	0.2544327	0.1306366	1	0.02862477	1	1	1	1	1	1	1	1	1	1	1	1	1	1	1	1	1
stress.abiotic.heat. [3,162]	0.06230328	0.6165128	0.34424535	0.700103486	0.6771152	1	0.136505387	1	1	1	1	0.040546836	0.094037279	0.183877513	1	0.8185722	0.8827093	0.4897984	0.951032457	0.6896681	0.076680145	0.08955855	1	0.3705829	0.035840768	0.52262021	0.25167913	0.5833852	0.08080618	0.2877471	0.3346517	0.335863	0.05762827	0.4012232	0.197683904	0.03679735	0.257636	0.318122	0.07582608	0.1154317	0.203145658	0.052134252	0.048007266	0.173542797	0.090424818	0.136369643	0.01840115	1	0.229682
stress.abiotic.light. [3,2]	1	1	1	1	1	1	1	1	1	1	1	1	1	1	1	1	1	1	1	1	1	1	1	1	1	1	0.000826195	1	1	1	1	1	1	1	1	1	1	1	1	1	1	1	1	1	1	1	1	1	1
stress.abiotic.touch/wounding. [3,14]	1	1	1	1	1	1	1	1	1	1	1	1	1	1	1	0.006538669	0.02763695	1	0.172269922	0.08641485	0.117590347	1	1	1	1	0.13397207	1	1	0.05592344	0.06230384	1	0.05586672	1	1	1	1	1	1	1	1	1	1	1	1	1	1	1	1	1
stress.biotic. [2,271]	1	0.4614136	0.575495879	0.555647203	0.9962862	1	0.263088514	0.187389355	0.165868707	0.521114664	0.605337386	0.888816734	0.996473795	0.662002048	0.2015868	0.9760119	0.9993712	0.753469	0.805362062	0.9613447	0.988858035	0.7950416	0.966017	1	0.206564891	0.6279863	0.531067904	0.999384	0.9056219	0.6543937	0.8005486	0.8361592	0.02742799	1	0.22404585	1	0.4814794	0.2999487	0.4075512	0.2392092	0.379801744	0.106564982	0.561885841	1	0.453637556	1	1	1	1
stress.biotic.PR-proteins.proteinase inhibitors. [4,5]	1	1	1	1	1	1	1	1	1	1	1	1	1	1	1	1	1	1	1	1	1	1	1	1	1	1	1	1	0.05028365	1	1	1	1	1	1	1	1	1	1	1	1	1	1	1	1	1	1	1	1
stress.biotic.PR-proteins.proteinase inhibitors.trypsin inhibitor. [5,5]	1	1	1	1	1	1	1	1	1	1	1	1	1	1	1	1	1	1	1	1	1	1	1	1	1	1	1	1	0.05028365	1	1	1	1	1	1	1	1	1	1	1	1	1	1	1	1	1	1	1	1
stress.biotic.respiratory burst. [3,10]	1	1	1	1	1	1	1	1	1	1	1	1	1	1	1	1	1	1	1	1	1	1	1	1	1	1	1	1	1	0.03645325	1	1	1	1	0.009064581	1	1	0.00509997	0.00977206	1	1	0.016742246	0.007792118	1	0.005980259	1	1	1	1
stress.biotic.signalling. [3,21]	1	0.05565821	1	0.134495235	1	1	1	1	0.010443521	1	0.037216364	0.18467054	0.164440854	1	0.003635558	1	0.2482206	1	0.268227027	0.03203973	0.198111485	1	1	1	1	0.21055386	0.037487332	1	0.3216484	0.1138234	0.1683563	0.1008198	1	1	1	1	1	1	1	1	1	0.000713753	1	1	1	1	1	1	1
stress.biotic.signalling.MLO-like. [4,15]	1	1	1	1	1	1	1	1	1	1	1	1	1	1	1	1	0.1578039	1	0.186443604	0.01438933	0.12787507	1	1	1	1	0.14571414	1	1	0.2222041	0.06845678	0.1031096	0.06130825	1	1	1	1	1	1	1	1	1	0.003365044	1	1	1	1	1	1	1
tetrapyrrole synthesis. [1,47]	1	0.1635782	1	0.340673688	0.3202441	1	1	1	1	1	1	1	1	1	1	0.09732292	0.000980074	0.1135597	0.078915159	0.00082473	0.234196775	0.1943226	4.33E-10	0.1579929	1	0.04557372	1	1.23E-10	0.001472857	0.002152559	1.04E-08	0.005738319	1	1	1	1	1	0.06195707	1	1	1	1	1	1	1	1	1	1	1
tetrapyrrole synthesis.ALA dehydratase. [2,1]	1	1	1	1	1	1	1	1	1	1	1	1	1	1	1	1	1	1	1	1	1	1	1	1	1	1	1	0	1	1	1	1	1	1	1	1	1	1	1	1	1	1	1	1	1	1	1	1	1
tetrapyrrole synthesis.GSA. [2,7]	1	1	1	1	1	1	1	1	1	1	1	1	1	1	1	1	1	1	0.074282458	1	1	1	0.01998683	1	1	1	1	0.05210258	1	0.01995777	0.03067368	0.01866511	1	1	1	1	1	1	1	1	1	1	1	1	1	1	1	1	1
tetrapyrrole synthesis.chlorophyll b synthase. [2,1]	1	1	1	1	1	1	1	1	1	1	1	1	1	1	1	1	1	1	1	1	1	1	0	1	1	1	1	0	0	1	0	1	1	1	1	1	1	1	1	1	1	1	1	1	1	1	1	1	1
tetrapyrrole synthesis.chlorophyll synthase. [2,1]	1	0	1	1	0	1	1	1	1	1	1	1	1	1	1	0	0	0	1	0	0	1	0	1	1	0	1	0	0	0	0	0	1	1	1	1	1	1	1	1	1	1	1	1	1	1	1	1	1
tetrapyrrole synthesis.ferrochelatase. [2,2]	1	1	1	1	1	1	1	1	1	1	1	1	1	1	1	1	1	1	0.016257067	1	1	1	1	1	1	1	1	1	1	1	1	1	1	1	1	1	1	1	1	1	1	1	1	1	1	1	1	1	1
tetrapyrrole synthesis.glu-tRNA reductase. [2,2]	1	1	1	1	1	1	1	1	1	1	1	1	1	1	1	1	1	1	1	1	1	1	0.001562768	1	1	1	1	0.004881553	1	1	0.002511867	1	1	1	1	1	1	0.000423385	1	1	1	1	1	1	1	1	1	1	1
tetrapyrrole synthesis.glu-tRNA synthetase. [2,3]	1	1	1	0.0075018	1	1	1	1	1	1	1	1	1	1	1	0.003887325	0.01025295	1	1	8.57E-05	1	1	1	1	1	0.01708825	1	1	0.02186199	1	1	1	1	1	1	1	1	1	1	1	1	1	1	1	1	1	1	1	1
tetrapyrrole synthesis.magnesium chelatase. [2,3]	1	1	1	1	1	1	1	1	1	1	1	1	1	1	1	1	0.000256315	1	1	8.57E-05	1	1	4.98E-05	1	1	0.01708825	1	0	0.02186199	0.004811742	9.36E-05	0.005099103	1	1	1	1	1	1	1	1	1	1	1	1	1	1	1	1	1
tetrapyrrole synthesis.magnesium protoporphyrin IX methyltransferase. [2,1]	1	1	1	1	1	1	1	1	1	1	1	1	1	1	1	1	1	1	1	1	1	1	1	1	1	1	1	0	1	1	1	1	1	1	1	1	1	1	1	1	1	1	1	1	1	1	1	1	1
tetrapyrrole synthesis.magnesium-protoporphyrin IX monomethyl ester (oxidative) cyclase. [2,1]	1	1	1	1	1	1	1	1	1	1	1	1	1	1	1	1	0	1	1	1	1	1	0	1	1	1	1	0	0	1	0	1	1	1	1	1	1	1	1	1	1	1	1	1	1	1	1	1	1
tetrapyrrole synthesis.porphobilinogen deaminase. [2,1]	1	1	1	1	1	1	1	1	1	1	1	1	1	1	1	1	1	1	1	1	1	1	0	1	1	1	1	0	1	1	1	1	1	1	1	1	1	1	1	1	1	1	1	1	1	1	1	1	1
tetrapyrrole synthesis.protochlorophyllide reductase. [2,2]	1	1	1	1	1	1	1	1	1	1	1	1	1	1	1	1	1	1	0.016257067	1	1	1	0	1	1	1	1	0	0.01045146	0.002152559	0	0.002240581	1	1	1	1	1	1	1	1	1	1	1	1	1	1	1	1	1
tetrapyrrole synthesis.regulation. [2,2]	1	1	1	1	1	1	1	1	1	1	1	1	1	1	1	1	0.004321982	1	1	0.002092487	1	0.005846111	0.001562768	1	1	1	1	0.004881553	1	1	0.002511867	1	1	1	1	1	1	1	1	1	1	1	1	1	1	1	1	1	1
tetrapyrrole synthesis.unspecified. [2,6]	1	1	1	1	1	1	1	1	1	1	1	1	1	1	1	1	1	1	0.059998051	1	0.038390032	0.02902379	1	0.007270183	1	0.04768622	1	1	0.01045146	0.01658419	0.02345842	1	1	1	1	1	1	1	1	1	1	1	1	1	1	1	1	1	1
tetrapyrrole synthesis.uroporphyrinogen decarboxylase. [2,2]	1	1	1	1	1	1	1	1	1	1	1	1	1	1	1	1	0.004321982	1	1	1	1	1	1	1	1	1	1	1	1	1	1	1	1	1	1	1	1	1	1	1	1	1	1	1	1	1	1	1	1
transport. [1,931]	0.9173658	0.0130012	0.328269357	0.9998289	0.9999729	0.163993467	0.353253721	0.515061556	0.254532753	0.664767482	0.534734906	0.995327898	0.863216654	0.640526028	0.9685717	0.9976296	0.9999724	0.9277328	0.270433212	0.4255271	0.988858035	0.9999481	0.9359851	0.850141	0.9784363	0.9970455	0.903299351	0.8385801	0.999994	0.9269552	0.9999979	0.9421783	0.2657654	0.9726489	0.639671432	1	0.9028071	0.7357413	0.09930178	0.555534	0.7747937	0.9866676	0.720470876	0.5255317	0.714041679	0.609666881	1	1	0.9673961
transport.ABC transporters and multidrug resistance systems. [2,137]	1	0.5454943	0.03906525	0.816080039	0.8092916	0.045479671	1	1	1	1	0.319176772	0.387091174	0.513017325	1	1	1	1	1	0.776564679	0.5593265	0.909359977	0.4756744	1	1	1	1	1	0.9159162	1	1	1	1	1	0.5883488	1	1	0.2126291	1	0.0500299	0.09344837	0.169921286	0.446168099	0.266465723	0.040192088	0.200996278	1	1	1	1
transport.Major Intrinsic Proteins. [2,37]	1	0.1216064	1	1	1	1	1	1	0.023206012	0.040283741	1	1	1	1	1	1	1	1	1	1	1	1	1	1	1	0.37468333	1	0.4861943	1	0.2424365	1	1	1	0.1303848	1	1	1	1	1	1	1	1	1	1	1	1	1	1	1
transport.Major Intrinsic Proteins.NIP. [3,9]	1	0.01796528	1	1	1	1	1	1	1	1	1	1	1	1	1	1	1	1	1	1	1	1	1	1	1	1	1	0.07571158	1	1	1	1	1	1	1	1	1	1	1	1	1	1	1	1	1	1	1	1	1
transport.Major Intrinsic Proteins.PIP. [3,16]	1	1	1	1	1	1	1	1	0.006866241	0.013067166	1	1	1	1	1	1	1	1	1	1	1	1	1	1	1	0.15299935	1	1	1	0.07590642	1	1	1	0.04269808	1	1	1	1	1	1	1	1	1	1	1	1	1	1	1
transport.Major Intrinsic Proteins.TIP. [3,9]	1	1	1	1	1	1	1	1	1	1	1	1	1	1	1	1	1	1	1	1	1	1	1	1	1	1	1	1	1	1	1	1	1	1	1	1	1	1	1	1	1	1	1	1	1	1	1	1	1
transport.NDP-sugars at the ER. [2,6]	1	1	1	1	1	1	1	1	1	1	1	1	1	1	1	1	1	1	1	1	1	1	1	1	1	1	1	0.03986211	1	1	1	1	1	1	1	1	1	1	0.004186595	1	1	1	1	1	1	1	1	1	1
transport.amino acids. [2,73]	1	0.03345606	1	1	1	0.016033786	1	0.075939153	1	1	0.154895987	0.652600338	0.615309543	1	1	1	1	0.1994065	0.583604875	0.1771079	1	1	1	1	1	1	1	0.8061558	1	1	1	1	0.02027323	1	1	1	1	0.02320529	1	1	1	1	1	1	1	1	1	1	1
transport.ammonium. [2,9]	1	1	1	1	1	1	1	1	1	1	1	1	1	1	1	1	1	1	1	1	1	1	1	1	1	1	1	1	1	1	1	1	1	1	1	1	1	1	1	1	1	1	1	1	1	1	1	1	1
transport.calcium. [2,15]	1	1	1	1	1	1	1	1	1	1	1	1	0.101095104	0.018517443	1	1	0.1578039	1	0.059998051	0.09461463	1	1	0.009562737	1	1	1	1	0.03665471	1	1	0.1031096	1	1	1	1	1	1	1	0.01889342	1	1	1	1	1	1	1	1	1	1
transport.cyclic nucleotide or calcium regulated channels. [2,18]	1	0.04719798	1	1	1	1	1	1	1	1	1	1	1	1	1	1	1	1	0.232280546	1	1	0.145194	1	1	1	1	1	1	0.2734367	1	1	1	1	1	1	1	1	1	0.0241009	1	1	1	1	1	1	1	1	1	1
transport.metabolite transporters at the envelope membrane. [2,23]	1	0.0625993	1	1	1	1	1	1	1	1	1	1	1	1	1	1	1	1	0.294940497	1	1	1	0.1285994	1	1	1	1	0.08583498	1	1	0.189699	1	1	1	1	1	0.01538759	1	1	1	1	1	1	1	1	1	1	1	1
transport.metabolite transporters at the mitochondrial membrane. [2,65]	1	0.02506588	0.115211125	0.468366236	0.44324	1	0.042552711	1	1	1	0.03869082	0.340260552	0.135990356	1	1	0.3887851	1	0.1758564	0.301427735	0.3131069	0.582164112	1	1	0.245139	1	0.58262071	0.175315468	1	1	1	1	1	1	0.259755	1	1	1	1	1	1	1	1	0.11028513	1	1	1	1	1	1
transport.metal. [2,88]	0.09637655	0.3496671	0.174135211	0.359462755	0.3265413	1	0.013972522	0.004807189	0.003083563	0.007193135	1	1	1	1	0.2015868	1	0.8827093	1	0.678230749	0.1228	0.315275978	1	0.3397946	0.1320978	1	0.51057932	0.006793816	0.8805291	0.4044015	0.05949214	0.5046093	0.2532269	1	0.05741088	0.070761731	1	1	0.1521754	0.003595111	0.05036503	0.09864325	0.107475722	0.045988992	0.074504078	0.027770173	0.061446208	1	1	1
transport.misc. [2,100]	1	0.3980831	1	0.666211261	1	1	1	1	1	1	0.220678187	0.110734475	0.166077763	0.021451702	0.2219624	0.5848496	0.9137069	0.30226	0.391887741	0.1730469	0.794412841	0.7288956	0.6692804	0.06297619	0.227339802	0.57122048	1	0.3669916	0.502909	0.644758	0.8243639	0.3025613	0.02847719	1	0.242065028	1	1	1	1	1	1	1	1	1	1	1	1	1	1
transport.nitrate. [2,4]	1	0.005891493	1	1	0.008611927	1	1	1	1	1	1	1	1	1	1	0.006624676	0.01807124	1	1	1	1	1	1	1	1	1	1	1	1	1	1	1	1	1	1	1	1	1	1	1	1	1	1	1	1	1	1	1	1
transport.nucleotides. [2,13]	1	1	1	1	1	1	1	1	1	1	1	1	0.090408208	1	1	0.005400976	0.004131153	1	1	0.009548822	1	1	1	1	1	1	1	1	0.1847512	0.05528089	0.08182338	0.05115277	1	1	1	1	1	1	1	1	1	1	1	1	1	1	1	1	1
transport.p- and v-ATPases. [2,41]	1	0.03614018	1	0.297739801	1	1	1	1	0.026950069	1	1	1	0.142009353	0.074714512	1	1	0.5225242	1	0.132637184	0.03921435	0.395443841	1	1	1	1	1	1	1	1	1	1	0.2173978	1	1	1	1	1	1	1	1	1	1	1	1	1	1	1	1	1
transport.p- and v-ATPases.H+-transporting two-sector ATPase. [3,12]	1	1	1	0.062758345	1	1	1	1	1	1	1	1	0.081091425	0.013926169	1	1	1	1	1	1	0.093091598	1	1	1	1	1	1	1	1	1	1	0.04569588	1	1	1	1	1	1	1	1	1	1	1	1	1	1	1	1	1
transport.p- and v-ATPases.H+-transporting two-sector ATPase.subunit D. [4,1]	1	1	1	0	1	1	1	1	1	1	1	1	0	0	1	1	1	1	1	1	1	1	1	1	1	1	1	1	1	1	1	1	1	1	1	1	1	1	1	1	1	1	1	1	1	1	1	1	1
transport.peptides and oligopeptides. [2,90]	1	0.1480982	0.178774223	1	1	0.026317004	1	1	1	1	1	0.754491692	0.72264275	1	1	1	0.8898796	1	0.194953997	1	0.321098321	0.6808354	0.3497918	1	0.206564891	0.33464511	1	0.298227	0.7785071	0.6003785	0.7836702	1	1	1	0.221106684	1	1	1	1	1	1	1	1	1	1	1	1	1	1
transport.phosphate. [2,25]	1	1	1	1	1	1	1	1	1	1	1	1	1	1	1	1	1	1	0.324144592	0.0483768	0.246966543	1	0.02956393	1	1	0.25764995	1	0.02761012	1	0.1465447	0.05316968	1	1	1	0.042417154	1	1	1	0.03872436	1	1	1	1	1	1	1	1	1	0.01525393
transport.porins. [2,3]	1	1	1	1	1	1	1	1	1	1	1	1	1	1	1	1	1	1	1	0.005014702	1	1	1	1	1	1	1	1	1	1	1	1	1	1	1	1	1	1	1	1	1	1	1	1	1	1	1	1	1
transport.potassium. [2,38]	1	1	1	1	1	1	1	1	1	1	1	0.358843551	1	1	1	1	1	1	0.008272007	1	1	1	0.07297139	1	1	1	1	0.2309984	1	0.249574	0.1311777	1	1	1	1	1	1	1	1	1	1	1	1	1	1	1	1	1	1
transport.sugars. [2,68]	1	1	1	1	1	1	1	1	1	1	1	1	0.579961242	0.146092484	1	1	0.7724002	0.1840948	0.186443604	1	0.36943337	1	0.4771228	1	1	0.59939114	1	0.3078466	0.6269006	0.4691208	0.354467	0.1715494	1	1	1	1	1	0.1021774	1	1	1	1	1	1	1	1	1	1	1
transport.sugars.sucrose. [3,3]	1	1	1	1	1	1	1	1	1	1	1	1	1	1	1	1	0.01025295	1	1	1	0.015299061	1	0.004242857	1	1	0.01708825	1	0.01167391	0.02186199	0.004811742	0.006255194	0.005099103	1	1	1	1	1	1	1	1	1	1	1	1	1	1	1	1	1
transport.sulphate. [2,12]	1	0.02842778	1	1	1	1	1	1	1	1	0.017332271	1	1	1	1	1	1	1	0.140980486	1	1	1	1	1	1	0.10767968	1	1	1	1	1	1	1	1	1	1	1	1	1	1	1	1	1	1	1	1	1	1	1
transport.unspecified anions. [2,17]	1	1	1	1	1	1	1	1	1	1	1	0.144959584	0.124688044	1	1	1	1	1	1	1	0.038390032	1	1	0.004780303	1	1	1	1	0.258857	0.08349279	1	0.07580609	1	1	1	1	1	1	1	1	1	1	1	1	1	1	1	1	1
transport.unspecified anions.arsenite-transporting ATPase. [3,2]	1	1	1	1	1	1	1	1	1	1	1	0.007975352	0.004733492	1	1	1	1	1	1	1	1	1	1	1	1	1	1	1	1	1	1	1	1	1	1	1	1	1	1	1	1	1	1	1	1	1	1	1	1
transport.unspecified cations. [2,43]	1	0.04054519	0.068757566	0.309146653	0.2887325	1	1	1	1	1	1	1	1	1	1	0.2514209	0.2790884	1	1	1	1	1	1	0.1374065	1	1	1	0.5499399	1	1	1	1	1	1	0.093785326	1	1	1	1	1	1	1	1	1	1	0.023495424	1	1	1
[truncated: 28 more columns]
