# Supplementary material for: Systems approach for exploring the intricate associations between sweetness, color and aroma in melon fruits
Source: BMC Plant Biol. 2015 Mar 3;15:71. doi: 10.1186/s12870-015-0449-x (PMC4448286; doi:10.1186/s12870-015-0449-x)
Supplement: Additional file 4: — Is a table listing results from one-way ANOVA and Broad-sense heritability (H 2 ) analyses for the 77 metabolic traits. Asterisks indicate a square root transformation of the raw data. [file 12870_2015_449_MOESM4_ESM.txt]

full name	Compound	Source	DF	Sum of Squares	F Ratio	Prob > F	V.gen	V.env	V.pheno	h^2 Broad	group
TE1: S-methylthio acetate	S-methylthio acetate	RIL no	96	213900.021	14.00792767	0.000	687.6628827	159.1003978	846.7632805	0.81	TE
AP7: ?-(E)-damascenone	B(E)-DAMASCENONE	RIL no	96	1684007.431	13.56592044	0.000	5384.930618	1293.312618	6678.243236	0.81	AP
H1: ethylene	ethylene (ppm/kg/hour)	RIL no	96	4413923.335	4.684786149	0.000	0.3069651	0.090742446	0.397707546	0.77	H
AE2: benzyl acetate	Benzyl acetate	RIL no	96	1430741623	9.485733957	0.000	4408458.313	1571460.421	5979918.734	0.74	AE
AP3: àionone	ALPHA IONONE	RIL no	96	63287.40014	8.72370189	0.000	193.358522	75.59103639	268.9495584	0.72	AP
T2: ?-tocopherol	g-tocopherole mg/g F.W.	RIL no	96	9.268793625	4.888449326	0.000	12.24044817	6.05515817	18.29560634	0.67	T
C3: ?-carotene	z-Carotene mg/g F.W.	RIL no	96	63.27156005	6.971477353	0.000	6.577820841	3.385187486	9.963008327	0.66	C
AP1: 6-methyl-5-hepten-2-one (MHO)	MHO	RIL no	96	89446.03544	6.712765847	0.000	258.463479	138.7330886	397.1965677	0.65	AP
T1: ë-tocopherol	d-tocopherole	RIL no	96	5.90108E-05	2.32111244	0.000	8.16962376	4.491554978	12.66117874	0.65	T
AE3: phenethyl acetate	Phenethyl acetate	RIL no	96	149710292.7	6.386807318	0.000	435054.0806	244254.1157	679308.1963	0.64	AE
S2: glucose	glucose	RIL no	96	5732.633251	10.08283976	0.000	96.53347041	55.52750826	152.0609787	0.63	S
C1: lutein	Lutein	RIL no	96	34.93461003	7.185732645	0.000	0.008695359	0.005056636	0.013751995	0.63	C
ALD6: 2,6-(E,Z)-nonadienal	2,6-Nonadienal, (E,Z)	RIL no	96	2855559.904	6.065710292	0.000	8174.108153	4904.058558	13078.16671	0.63	ALD
ALD3: phenylacetaldehyde	Phenylacetaldehyde	RIL no	96	1073217.532	6.011451742	0.000	3084.528538	1860.41189	4944.940428	0.62	ALD
S1: sucrose	sucrose	RIL no	96	43790.92593	8.358792536	0.000	0.009903112	0.006093651	0.015996763	0.62	S
ALD4: (E)-cinnamaldehyde	Cinnamaldehyde	RIL no	96	353166.6799	5.557450024	0.000	1002.624731	662.4380293	1665.06276	0.60	ALD
ALD5: hexanal	Hexanal	RIL no	96	20348091.83	5.529843955	0.000	57635.35628	38354.76143	95990.11771	0.60	ALD
ME2: methyl cinnamate	Methyl cinnamate	RIL no	96	71388.77373	5.452239523	0.000	201.8965601	136.4950377	338.3915978	0.60	ME
PD4: cinnamyl alcohol	Cinnamyl alcohol	RIL no	96	14919.92755	5.375012566	0.000	41.94974547	28.93187059	70.88161606	0.59	PD
A2: 2-(methylthio)ethanol	2-(methylthio)ethanol	RIL no	96	1215.371731	5.244275524	0.000	3.396652175	2.415522757	5.812174931	0.58	A
TEE3: methyl 3-(methylthio)propionate	methyl 3-(methylthio)propaonate	RIL no	96	74305.69786	5.221248139	0.000	207.9966112	148.3612789	356.3578901	0.58	TEE
AE1: cinnamyl acetate	Cinnamyl acetate	RIL no	96	1456953.905	5.12262878	0.000	4053.373466	2964.719723	7018.093189	0.58	AE
S3: fructose	fructose	RIL no	96	3911.335578	9.093496383	0.000	0.125083532	0.09169111	0.216774642	0.58	S
AP2: ?-cyctocitral	B-CYCTOCITRAL	RIL no	96	351807.6638	4.974833213	0.000	953.8369446	736.067315	1689.90426	0.56	AP
AE4: 3-phenyl-1-propanol acetate	3-Phenyl-1-propanol acetate	RIL no	96	35936966.16	4.888733831	0.000	98497.14288	76609.21677	175106.3596	0.56	AE
A3: 3(methylthio)propanol	3-(methylthio)propanol	RIL no	96	8256.614789	4.861594126	0.000	22.60179858	17.69978227	40.30158084	0.56	A
pH: pH	pH	RIL no	96	143.9951196	18.44948286	0.000	0.062948205	0.049428815	0.11237702	0.56	pH
A4: benzyl alcohol	Benzyl alcohol	RIL no	96	11750814.67	4.836807291	0.000	32007.70045	25311.85088	57319.55133	0.56	A
AP6: ?-ionone epoxide	B-IONONE EPOXIDE	RIL no	96	3232652.891	4.769731665	0.000	8809.580319	7063.740198	15873.32052	0.55	AP
AE8: hexyl acetate	Hexyl acetate	RIL no	96	338915503.1	4.362073685	0.000	899157.4173	809710.4295	1708867.847	0.53	AE
PD1: benzenacetonitrile	Benzenacetonitrill	RIL no	96	556279.1883	4.832207712	0.000	1295.192284	1179.855152	2475.047436	0.52	PD
ALD2: benzaldehyde	Benzaldehyde	RIL no	96	23350514.21	4.154330037	0.000	61236.67258	58599.92416	119836.5967	0.51	ALD
TEE1: methyl 2-methylthio acetate	methyl 2-methylthio acetate	RIL no	96	168452.7011	4.038581524	0.000	432.9440275	434.3517031	867.2957305	0.50	TEE
ALD1: 3-(methylthio)propanal	3-(methylthio)propanal	RIL no	96	1503.649069	3.849485193	0.000	3.824409645	4.070366974	7.894776619	0.48	ALD
AE6:2-methylpropyl acetate	2-methylpropyl acetate	RIL no	96	13247523.17	3.770910945	0.000	33550.62271	36622.12698	70172.74969	0.48	AE
AP5: ?-ionone	B-IONONE	RIL no	96	3886224.79	3.725760451	0.000	9686.026508	10857.61491	20543.64142	0.47	AP
T3: à-tocopherol	a-tocopherole	RIL no	96	0.024865046	3.773939083	0.000	0.0167159	0.018909211	0.035625111	0.47	T
AE7: butyl acetate	Butyl acetate	RIL no	96	18341345.56	3.617175677	0.000	45626.90762	52844.54488	98471.4525	0.46	AE
C5: phytoene	Phytoene	RIL no	96	4.95910466	8.05938039	0.000	8178.88777	9570.8863	17749.77407	0.46	C
AE5: 2-methylbutyl acetate	2-methylbutyl acetate	RIL no	96	174296435.1	3.570739759	0.000	430757.3557	508606.2117	939363.5674	0.46	AE
AP4: geranyl acetone	GERANYL ACETONE	RIL no	96	9562600.438	3.555735192	0.000	23554.33145	28015.92154	51570.25299	0.46	AP
TEE6: 2-(methylthio) ethyl acetate	2-(methylthio) ethyl acetate	RIL no	96	44421.45739	3.405922994	0.000	107.9314084	135.9411121	243.8725206	0.44	TEE
E1: benzyl propanoate	Benzyl propanoate	RIL no	96	13169.71234	3.411172039	0.000	31.8609571	40.21080377	72.07176086	0.44	E
TE2: S-methyl propanethioate	S-methyl propanethioate	RIL no	96	6325.209974	3.366952336	0.000	15.30858396	19.58382985	34.89241382	0.44	TE
VA2: cinnamic acid	Cinnamic acid	RIL no	96	310293.9284	3.309045983	0.000	746.6370548	977.7959408	1724.432996	0.43	VA
EE13/TEE4: ethyl 3-methylthio)propanoate	ethyl 3-(methylthio)propanoate	RIL no	96	494203.0437	3.269812325	0.000	1176.258432	1574.611384	2750.869816	0.43	EE/TEE
PD3: phenetyl alcohol	Phenetyl alcohol	RIL no	96	1249044.124	3.211443069	0.000	2904.644713	4041.575458	6946.220172	0.42	PD
A5: benzenepropanol	Benzenpropanol	RIL no	96	1775693.326	3.176299525	0.000	4183.818159	5827.213752	10011.03191	0.42	A
C2: ?-carotene	b-Carotene	RIL no	96	3032.992482	9.04856171	0.000	4.64521E-05	6.56377E-05	0.00011209	0.41	C
TEE5: 3-(methylthio)propyl acetate	2-nonenal	RIL no	96	6147672.567	3.017753536	0.000	14180.97365	21249.33969	35430.31334	0.40	TEE
TL1: methanethiol	methanethiol	RIL no	96	227.6619053	2.955568096	0.000	0.51598368	0.802365729	1.318349409	0.39	TL
TE5: S-methyl 2-methylbutanethioate	S-Methyl 2-methylbutanethioate	RIL no	96	3246180.31	2.801252399	0.000	7200.822887	12090.83997	19291.66285	0.37	TE
VA1: benzoic acid	Benzoic acid	RIL no	96	155084.8378	2.762127769	0.000	341.1689303	585.7971211	926.9660515	0.37	VA
EE2: ethyl propanoate	Ethyl propanoate	RIL no	96	534572.5141	2.726350061	0.000	1148.19784	2037.288363	3185.486203	0.36	EE
TE3: S-methyl 2-methylpropanethioate	S-methyl 2-methylpropanethioate	RIL no	96	208791.5713	2.682287826	0.000	451.558987	812.2568554	1263.815842	0.36	TE
PD2: eugenol	Eugenol	RIL no	96	373.5079435	2.6623597	0.000	0.770709045	1.446322845	2.217031889	0.35	PD
EE1: ethyl acetate	Ethyl acetate	RIL no	96	9321689.514	2.536959363	0.000	18887.56363	37969.24783	56856.81146	0.33	EE
ME3: methyl-2-methylbutanoate	methyl-2-methylbutanoate	RIL no	96	2133575.493	2.477686377	0.000	4377.44425	8983.377745	13360.822	0.33	ME
ME1: methyl benzoate	Methyl benzoate	RIL no	96	387371.4044	2.461984994	0.000	791.4695665	1641.579741	2433.049307	0.33	ME
EE9: ethyl octanoate	Ethyl octanoate	RIL no	96	793433.6988	2.22920467	0.000	1503.099652	3714.402761	5217.502413	0.29	EE
EE4: ethyl butanoate	Ethyl butanoate	RIL no	96	10418094.46	2.227543353	0.000	19681.29754	48740.62197	68421.91951	0.29	EE
EE3: ethyl 2-methyl propanoate	Ethyl 2-methyl propanoate	RIL no	96	271773.5665	2.224254008	0.000	508.0878559	1265.693548	1773.781404	0.29	EE
EE5: ethyl 2-methylbutanoate	Ethyl 2-methylbutanoate	RIL no	96	13163109.52	2.217035274	0.000	24506.99263	61430.19732	85937.18995	0.29	EE
EE16: ethyl cinnamate	Ethyl cinnamate	RIL no	96	24478.21685	2.167503342	0.000	44.38428822	115.9634737	160.3477619	0.28	EE
TE4: S-methyl thiobutanoate	S-methyl thiobutanoate	RIL no	96	11230.54062	2.114441419	0.000	20.29933802	55.393541	75.69287902	0.27	TE
C4: à-carotene	à-Carotene	RIL no	96	4.410839429	8.160196616	0.000	8.27852E-08	2.49455E-07	3.3224E-07	0.25	C
EE7: ethyl hexanoate	Ethyl hexanoate	RIL no	96	6014467.248	1.980891857	0.000	10201.74175	31625.70156	41827.44331	0.24	EE
A1 :ethanol	Ethanol	RIL no	96	146158.2071	1.862566916	0.000	232.702953	812.7963401	1045.499293	0.22	A
EE12/TEE2: ethyl (methylthio) acetate	ethyl (methylthio) acetate	RIL no	96	2332779.22	1.850094098	0.000	3689.257226	13048.95946	16738.21668	0.22	EE/TEE
EE6: ethyl pentanoate	Ethyl pentanoate	RIL no	96	50603.88625	1.849627351	0.000	79.83537343	283.9666933	363.8020667	0.22	EE
EE11: ethyl decanoate	Ethyl decanoate	RIL no	96	15951.70787	1.759062831	0.000	23.58093231	94.45889153	118.0398238	0.20	EE
EE8: ethyl heptanoate	Ethyl heptanoate	RIL no	96	17700.16324	1.72835906	0.001	25.52395614	106.742557	132.2665131	0.19	EE
EE14: ethyl tiglate	Ethyl tiglate	RIL no	96	51944.76501	1.654102526	0.002	73.96217243	319.4231333	393.3853057	0.19	EE
SD2: dimethyl trisulfide*	dimethyl trisulfide	RIL no	96	565.5610765	1.612010124	0.003	0.736467633	3.653063214	4.389530847	0.17	SD
EE15: ethyl phenyl acetate	Ethyl phenyl acetate	RIL no	96	203606.3084	1.507300161	0.008	247.2841967	1388.873	1636.157196	0.15	EE
SD1: dimethyl disulfide*	dimethyl disulfide	RIL no	96	398.3323423	1.458108307	0.014	0.43016799	2.843783431	3.27395142	0.13	SD
EE10: ethyl benzoate	Ethyl benzoate	RIL no	96	219925.8328	1.361277225	0.036	193.8270742	1689.887565	1883.714639	0.10	EE
