# Supplementary material for: Systems approach for exploring the intricate associations between sweetness, color and aroma in melon fruits
Source: BMC Plant Biol. 2015 Mar 3;15:71. doi: 10.1186/s12870-015-0449-x (PMC4448286; doi:10.1186/s12870-015-0449-x)
Supplement: Additional file 5: — Is a table listing the level of metabolites’ accumulation across RILs. The full names of the metabolites are listed in Table 1. [file 12870_2015_449_MOESM5_ESM.txt]

RIL	ALD2	A4	ALD3	ME1	PD3	PD1	AE2	VA1	A5	AE3	E1	ALD4	PD4	PD2	AE4	ME2	VA2	AE1	EE10	EE15	EE16	A1	EE1	EE2	EE3	EE4	EE5	EE6	EE14	AP1	EE7	EE8	EE9	AP2	AP7	EE11	AP3	AP4	AP5	AP6	AE6	ME3	ALD5	AE7	AE5	AE8	ALD6	TL1	TE1
	ng compound / gr sample	ng compound / gr sample	ng compound / gr sample	ng compound / gr sample	ng compound / gr sample	ng compound / gr sample	ng compound / gr sample	ng compound / gr sample	ng compound / gr sample	ng compound / gr sample	ng compound / gr sample	ng compound / gr sample	ng compound / gr sample	ng compound / gr sample	ng compound / gr sample	ng compound / gr sample	ng compound / gr sample	ng compound / gr sample	ng compound / gr sample	ng compound / gr sample	ng compound / gr sample	ng compound / gr sample	ng compound / gr sample	ng compound / gr sample	ng compound / gr sample	ng compound / gr sample	ng compound / gr sample	ng compound / gr sample	ng compound / gr sample	ng compound / gr sample	ng compound / gr sample	ng compound / gr sample	ng compound / gr sample	ng compound / gr sample	ng compound / gr sample	ng compound / gr sample	ng compound / gr sample	ng compound / gr sample	ng compound / gr sample	ng compound / gr sample	ng compound / gr sample	ng compound / gr sample	ng compound / gr sample	ng compound / gr sample	ng compound / gr sample	ng compound / gr sample	ng compound / gr sample	ng compound / gr sample	ng compound / gr sample
1	249.92	119.28	96.97	7.24	90.88	2.35	36.83	5.15	3.65	67.24	1.14	5.42	0.26	0	1.06	6.47	11.92	0	13.74	49.93	34	28.06	59.69	57.04	50.58	375.37	459.38	34.77	20.72	15.44	279.62	11.23	42.1	35.31	9.38	10.78	3.41	130.82	102.27	55.29	208.42	177.71	213.84	92.58	377.4	261.01	235.3	3.3	15.42
2	78.53	140.59	76.63	12.93	252.92	253.14	534.51	8.97	31.73	990.19	0.2	2.63	6.55	4.41	83.2	8.3	14.21	16.32	9.36	75.47	14.98	62.41	630.17	121.26	86.68	306.26	644.66	7.25	53.86	54.08	104.07	10.79	45.55	59.34	25.63	8.87	12.44	447.91	174.12	84.16	370.93	128.72	52.75	90.32	699.02	346.39	89.01	2.75	2.99
3	196.69	101.29	222.56	10.29	90.61	14.47	246.38	47.81	40.59	114.14	3.31	2.64	0.6	0	21.04	4.9	21.25	0	16.21	2.03	0.91	8.08	14.43	29.49	19.88	152.95	140.78	5	1.82	49.41	36.48	1.37	4.8	51.16	23.52	0.48	9.32	322.12	123.98	64.46	180.98	150.29	76.36	87.24	484.49	241.37	89.84	2.93	94.47
4	146.95	204.73	174.22	9.9	191.6	3.35	165.04	5.68	12.1	263.4	1.02	4.62	1.64	2.1	7.14	1.9	17.18	1.93	0.78	0.62	0.41	3.15	17.79	7.09	5.24	47.78	32.52	0	0	37.25	5.57	0	0	48.74	1.23	0	8.59	403.26	153.12	59.49	471.21	181.56	184.7	210.73	1271.8	472.84	50.13	1.41	10.31
5	1179.2	546	315.02	31.79	25.71	6.29	892.97	17.21	267.24	63.72	7.75	302.62	33.88	3.22	100.22	2.93	15.58	5.22	35.48	23.65	4.18	20.87	306.61	95.94	58.24	729.43	382.81	44.04	1.22	48.22	362.65	2.55	3.24	74.73	0	1.98	13.38	672.99	263.09	89.02	817.79	251.76	0	720.5	2015.39	1769.54	109.01	1.73	2.27
6	261.73	518.8	125.58	8.62	195.33	73.61	1121.73	48.55	55.85	673.97	5.57	18.37	15.03	0	83.22	8.92	55.32	15.09	6.89	7.53	5.52	8.91	60.61	46.29	6.05	267.15	294.01	17.49	3.2	56.86	69.79	2.79	5.53	107.13	5.5	0.78	19.42	680.34	364.52	137.04	490.08	169.22	118.76	375.19	2154.52	1453.88	295.87	2.74	38.16
7	41.4	232.84	26.06	7.08	184.72	45.66	3162.69	0	56.96	1263.42	6.49	2.1	5.49	0.96	577.89	1.54	4.61	36.15	2.35	36.09	4.8	23.44	304.26	64.77	14.97	382.5	221.05	28	2.16	39.12	252.28	10.25	26.19	66.17	7.74	2.69	17.95	443.58	231.1	79.96	967.67	123.73	0	1012.48	3630.93	3304.51	537.5	2.73	2.79
9	331.08	423.45	86.69	10.85	98.69	1.12	77.66	43.03	57.5	85.04	0.54	11.77	2.77	0.21	6.18	2.84	19.65	0	0.53	0	0	2.6	3.48	0.69	0.23	28.49	2.32	0	0	34.29	0	0	0	102.3	6.28	0	23.52	305.36	357.58	213.42	294.14	39.04	655.91	81.94	514.25	186.29	281.39	1.34	0.31
10	107.4	155.44	12.16	15.34	121.8	13.51	1509.25	66.86	39.74	1249.99	1.86	2.37	5.51	1.36	344.27	6.39	19.42	38.35	2.95	19	1.57	11.94	70.25	16.86	10.56	101.67	133.42	5.42	3.43	48.11	25.56	5.36	10.32	108.23	79.87	1.33	6.48	436.54	304.57	106.71	490.49	91.5	51.58	233.15	1466.02	833.74	49.68	3.57	1.11
11	318.36	162.25	81.57	21.92	41.76	8.88	244.78	46.94	34.34	172.33	1.99	8.41	3.11	1.12	54.1	13.5	126.51	5.88	0.82	0	0.72	1.43	11.69	3.49	2.29	14.27	36.15	0	0	27.81	2.04	0	0.13	50.6	16.61	0	7.77	230.68	155.59	64.95	53.44	265.27	73.26	23.61	359.3	148.06	110.09	2.62	1.3
12	180.87	257.74	91.1	28.07	197.84	24.99	214.02	25.72	117.82	391.78	2.44	4.93	6.85	3.24	136.05	10.26	96.22	7.34	2.93	0.36	0.96	1.45	27.39	5.91	3.68	36.29	27.1	0.47	0	38.84	4.51	0	0	69.73	36.73	0	14.43	389.29	191.06	103.91	154.93	162.64	163.64	168.3	657.86	427.42	81.15	3.58	44.77
13	74.23	200.58	11.32	53.73	118.69	61.72	7261.27	0	47.55	2984.06	9.91	1.42	6.1	1.5	1402.42	7.72	32.25	213.91	0	3.32	1.04	4.62	68.62	12.97	6.32	49.78	14.68	2.55	0.72	29.29	41.81	2.13	8.38	82.38	298.65	0.64	6.24	438.01	265.28	73.87	335.46	83.38	23.37	225.31	883.68	1323.63	15.69	5.41	10.31
14	169.66	356.35	24.72	13.41	69.86	22.06	1211.15	2.87	71.86	228.31	20	0.97	1.74	0.45	210.01	13.51	26.36	1.58	0.61	0	0.41	1.41	2.75	4.67	3.12	25.53	22.31	0.27	0	36.28	3.74	0	2.24	74.41	39.22	0	7.84	444.92	308.11	84.95	132.47	140.83	131.8	72.65	566.06	602.43	97.83	2.7	2.38
15	61.15	125.84	6.08	4.31	91.82	6.06	3837.37	0	50.05	1256.87	3.83	3.51	10.19	1.04	846.83	4.94	28.23	92.61	15.08	106.89	27.67	136.29	872.11	166.1	89.63	686.13	654.5	39.93	7.6	35.72	924.44	32.24	98.48	109.17	289.18	22.92	12.67	895.76	351.1	90.69	559.79	110.48	62.77	474.04	2294.41	2810.34	35.94	2.98	24.59
16	75.13	248.1	10.78	27.74	257.01	15.11	2013.44	8.65	44.4	751.22	5.38	1.51	1.24	0	131.32	3.46	25.17	0.39	9.09	1.97	0.49	7.51	20.41	10.46	7.15	148.1	125.6	4.7	7.47	27.63	28.58	2.72	16.92	96.88	148.85	0.68	5.88	324.09	287.5	76.22	208.32	67.04	191.61	126.42	756.68	526.18	31.85	3.65	4.19
17	53.25	165.45	7.26	4.18	112.29	9.84	2709.52	0	20.32	773.95	30.82	3.3	0.96	0	164.18	13.04	46.78	5.79	36.32	0.18	0.18	1.41	18.19	18.18	4.8	42.2	45.44	0	2.64	33.86	3.85	0	0.48	89.53	220.44	0	10.23	517.84	236.72	58.47	460.61	119.15	0	311.54	1667.09	1949.25	51.67	4.48	103.77
18	181.97	377.78	93.55	15.14	182.33	33.27	178.43	4.3	43.38	146.28	7.18	2.59	0	0.55	23.75	3.78	12.93	0	2.53	0.64	0.38	3.48	23.62	19.6	10.74	94.75	125.72	4.02	1.07	53.98	16.76	0.34	1.39	62.51	37.2	0.35	12.83	277.99	179.49	93.46	231.77	350.7	110.4	163.46	697.14	612.34	34.96	2.8	1.97
19	92.02	318.94	10.3	7.37	35.45	9.38	1423.94	0	21.2	220.82	4.53	3.95	3.35	0.57	80.35	6.42	8.55	18.91	0.64	0.16	0.28	2.04	4.98	2.46	0.98	25.43	8.97	0	0	57.33	3.4	0.11	0.27	100.3	5.43	0	21.04	429.8	331.84	205.79	176.11	58.65	419.09	87.46	704.65	518.7	60.63	2.16	6.05
20	36.47	54.46	2.96	5.98	27.18	0.81	1099.96	6.86	4.23	505.36	0.86	1.71	1.28	0	87.23	1.55	9.28	0.82	17.71	15.56	1.68	20.74	137	31.67	29.11	160.7	313.16	14.9	59.33	40.7	80.92	18.09	58.13	122.56	56.15	5.79	14.72	208.04	337.21	84.5	266.3	25.05	209.64	58.79	632.57	415.13	13.26	0.79	0.86
21	75.91	68.37	22.86	3.48	129.67	4.7	157.66	6.47	10.05	241.8	1.49	2.61	1.41	0	30.07	1.18	8.81	0	0	0	0.33	0.85	9.14	1.16	0.95	54.53	5.21	0	0	39.45	0.35	0	0	98.05	0	0	65.11	62.7	235.05	395.36	111.75	7.55	1303.21	29.17	223.87	135.35	166.82	1.11	5.52
22	78.42	306.95	4.45	12.84	22.01	11.51	5285.64	2.13	54.67	314.29	7.27	4.89	10.16	0	897.21	5.66	99.74	213.96	0	0	0.91	2.91	149.8	13.65	5.34	142.65	46.88	1.94	0.73	45.77	53.6	0.55	3.86	170.61	72.81	0	22.89	486.17	618.3	212.5	301.44	60.23	100.01	365.38	1167.83	1362.34	170.22	2.54	59.25
23	108.93	174.44	10.31	10.51	132.3	9.68	3414.61	1.43	53.64	973.22	4.12	3.39	2.02	0	432.56	9.45	91.61	18.61	11.43	75.25	18.64	82.21	370.74	144.16	52.02	461.71	426.17	25.48	21.81	18.16	438.32	43.09	179.82	56.06	144.71	22.67	1.21	258.71	157.86	41.56	404.72	91.67	0	223.49	1007.9	995.93	90.3	2.76	46.56
24	263.35	281.86	45.92	33.79	87.06	10.15	325.62	6.62	26.24	240.81	5.32	2.61	0	0	21.34	3.2	13.68	0	0	20.43	0	1.89	3.23	4.05	2.31	33.78	32.35	0	15.53	45.89	1	0	0	100.09	0	0	30.36	195.92	271.12	134.39	101.58	103.35	387.06	29.32	568.42	147.47	284.63	2.09	2.4
25	52.67	182.07	6.66	58.97	104.48	29.45	2489.04	4.34	70.45	622.33	19.98	2.37	0.62	0	382.44	19.41	17.34	3.03	36.02	77.57	2.13	14.08	28.66	53.37	62.53	199.95	244.77	17.25	3.49	26.03	114.27	11.19	16.77	77.25	36.08	2.49	5.15	241.77	223.22	69.69	380.22	197.14	154.58	119.83	890.64	667.83	179.82	3.44	75.16
26	495.17	468.81	181.84	13.61	115.35	48.54	831.1	3.32	244.22	239.81	16.21	7.61	2.3	0.37	260.13	4.79	7.63	2.51	72.9	39.22	5.17	69.54	240.51	233.25	194.21	1046.12	1147.65	83.29	29.09	58.89	501.58	19.5	123.85	114.4	22.96	21.36	14.62	631.89	331.82	154.26	615.36	188.27	0	422.74	1042.51	1350.3	266.59	2.56	12.57
27	209.25	375.76	52.18	48.55	189.05	39.08	892.02	38.89	43.13	740.7	5.76	2.51	2.43	0	195.88	6.64	55.46	5.41	4.08	0.39	0.31	2.24	32.15	23.17	16.91	78.31	122.83	0	9.09	41.44	2.54	0	0	113.32	35.77	0	13.64	170.22	287.19	144.76	412.78	114.26	406.69	167.44	1057.54	791.44	105.4	1.83	12.45
28	500.75	187.65	52.85	12.43	46.51	140.39	44.38	5.03	20.73	2.79	0.37	8.09	1.26	1.09	0.98	1.27	0.79	0	0	0	0	2.32	1.44	3.03	0	35.87	3.12	0	0	39.63	0	0	0	82.23	0	0	41.76	101.04	212.59	299.53	151.52	51.4	680.33	57.69	220.9	91.49	249.95	0.89	0.06
30	93.99	235.25	28.71	23.81	131.81	1.39	43.44	44.45	15.5	9.06	2.13	3.57	5.42	0	2.87	4.26	31.07	0	0.78	0	0	2.05	0.36	0.52	0.33	17.06	9.7	0	0.27	20.9	0.92	0	0	69.57	5.15	0	4.14	101.07	221.03	93.57	2.59	43.61	208.93	19.9	14.78	5.39	126.28	1.04	0.55
31	58.52	118.35	7.98	5.27	90.63	34.69	1829.23	1.25	10.04	738.31	9.49	2.09	0	0.17	156.08	1.05	11.71	11.73	0	1.33	0.86	7.56	9.8	6.11	3.52	100.12	89.25	6.33	0.77	47.6	48.84	3.1	6.66	87.27	88.53	1.03	13.96	198.07	244.89	74.73	187.43	29.73	219.6	93.57	737.33	880.98	17.2	2.15	3.13
32	264.89	632.42	29.61	44.89	297.82	14.83	587.44	5.55	125.26	609.26	4.91	3.08	0	0	98.56	15.25	57.95	2.45	23.56	9.83	4.5	11.11	80.78	89.86	37.82	306.49	451.65	11.5	19.27	48.58	68.41	3.07	29.13	93.74	18.08	1.61	32.09	226.16	311.84	201.95	563.68	211.63	0	248.85	1492.06	681.34	85.67	1.55	3.32
34	1152.83	495.07	110.41	118.82	178.52	32.15	802.76	14.5	214.4	282.08	25.04	133.72	31.12	0.17	103.94	6.66	40.95	34.11	32.92	3.41	0	3.86	106.14	42.25	25.83	249.85	211.29	11.28	2.06	58.78	56.92	0.67	3.78	160.72	8.51	0.45	51.19	301.25	599.67	626.59	172.91	100.65	221.42	170.8	460.51	419.6	168.29	1.15	6.05
35	974.49	799.72	92.07	23.41	56.09	17.25	430.74	4.96	312.47	76.68	13.1	72.42	22.14	0	90.59	11.48	76.78	2.92	42.09	3.05	4.35	12.61	18.16	47.18	14.9	316.81	270.05	17.72	3.29	31.54	105.02	5.25	100.35	78.73	4.1	6.22	27.25	222.62	212.33	117.38	108.39	132.09	217.2	61.15	468.03	348.82	162.59	2.12	13.67
36	83.19	390.28	16.21	45.45	192.2	18.9	44.95	10.46	73.43	181.29	3.01	2.74	0	1.03	6.2	5.64	20.53	0	43.87	8.69	5.93	22.97	113.43	86.14	30.67	561.06	498.58	38.47	28.37	30.78	181.37	5.4	11.06	77.33	36.17	2.86	34.01	332.51	177.69	88.19	309.62	222.05	0	237.8	475.31	447.48	59.33	4.74	73.26
37	36.66	58.94	7.65	11.59	192.14	3.23	287	0	2.63	518.95	4.61	0.99	0.38	0	10.19	2.75	5.73	2.05	0.83	2.46	0.15	6.18	1.42	8.91	5.06	61.83	72.87	2.3	0.85	25.79	15.12	2.61	11.31	38.51	117.83	0.65	10.94	156.07	109.04	27.43	119.42	38.89	92.3	24.83	354.98	192.18	24.24	1.91	3.4
38	161.49	436.76	43.24	23.08	190.88	11.68	1818.6	0	40.98	590.61	8.09	3.45	4.42	0.27	173.56	24.34	109.3	11.89	15.53	21	19.78	33.65	98.86	81.82	27.94	465.85	342.39	18.14	10.18	31.12	155.09	8.7	31.97	57.75	9.38	5.88	2.94	349.12	163.99	59.49	255.55	98.17	0	162.02	721.76	504.47	61.98	2.48	3.82
39	192.67	137.07	111.2	14.23	118.31	97.29	341.38	25.58	51.83	222.84	3.02	8.11	2.9	3.04	43.52	4.95	33.31	0.88	10.12	2.88	0	4.15	9.59	20.54	6.94	155.87	141.71	6.06	0	33.28	27.45	0.9	2.3	79.77	7.22	0	5.88	198.62	210.41	80.96	236.16	242.3	250.12	126.59	775.35	359.4	85.46	2.76	11.24
40	107.89	322.96	42.39	8.27	157.86	28.89	16.63	22.57	19.67	21.76	2.21	1.71	0	0	1.41	2.92	12.86	0	1.94	1.77	0.31	4.4	45.76	23.32	10.26	126.59	194.1	3.8	4.05	78.27	10.94	0	2.38	145.39	2.32	0	19.5	580.79	381	206.8	294.76	249.06	164.54	220.59	354.37	142.43	112.82	2.09	0.6
41	233.72	320.74	94.22	20.46	94.5	20.72	137.4	33.55	91.6	44.79	6.48	4.38	1.43	1.9	26.61	4.33	13.24	0	17.04	1.56	1.4	8.7	49.04	51.24	16.4	298.34	233.01	5.68	2.62	36.12	38.32	0.69	11.72	51.96	27.55	0.62	2.33	340.08	121.86	69.26	281.08	187.83	0	235.89	856.27	773.34	225.65	3.33	14.05
42	121.44	371.66	4.38	3.9	64.67	8.27	5666.01	0	54.68	541.19	15.87	1.69	1.08	0	391.36	1.28	8.97	5.97	22.35	8.66	1.31	26.72	185.75	75.13	50.2	297.38	383.84	14.54	19.48	37.79	82.27	7.94	23.3	78.28	108.9	3.35	2.68	428.74	164.25	50.23	378.37	62.75	0	156.27	866.48	1099.21	20.06	2.85	17.55
43	831.4	405.17	157.54	9.26	78.92	12.05	693.19	4.11	120.65	613.4	3.57	36.22	5.35	2.85	198.24	11.61	20.26	9.58	5.46	22.03	10.58	23.14	380.49	41.29	19.71	225.79	129.4	22.42	1.84	82.28	148.19	6.5	9.95	116.82	11.54	1.72	44.91	766.19	332.37	139.84	848.87	121.88	114.74	773.6	2483.15	2342.44	459.86	2.86	1.01
44	43.3	171.15	12.42	8.98	76.05	52.39	2213.69	0	37.03	784	12.32	0.58	5.05	0	358.82	0.89	2.78	26.6	0	0	0.68	4.51	10.46	7.24	1.3	38.68	22.49	0	0.14	37.09	1.13	0	0	10.14	86.98	0	3	27.58	29.32	9.99	650.01	56.94	209.84	523.16	2695.04	2466.74	55.42	2.83	4.52
45	171.86	135.42	7.43	21.28	163.35	6.48	2463.37	0	21.57	1486.3	5.87	3.7	0	0	208.45	103.12	66.81	17.42	32.16	21.82	22.09	42.3	56.23	36.69	27.25	444.15	410.58	19.15	23.81	66.96	203.76	17.35	124.74	164.41	126.69	33.35	66.87	557.77	491.18	137.14	517.21	26.83	0	333.78	1473.68	1955.27	66.16	2.42	3.37
46	64.24	234.42	4.8	37.46	117.07	41.15	7917.75	0	16.39	2113.88	18.95	1.84	0	1.28	479.48	9.21	10.87	18.8	4.02	6.37	0.81	7.57	57.25	15.15	6.31	45.96	36.97	2.54	0.96	42.25	41.03	1.93	5.88	84.87	60.5	0.8	4.57	510.75	195.83	85.85	568.11	111.67	38.55	177.44	1473.74	1219.61	62.51	3.45	12.18
48	216	381.5	27.82	15.09	60.51	22.34	338.71	1.19	103.84	191.86	7.45	4.8	3.8	0	96.15	99.47	133.42	2.66	3.49	0.16	1.52	4.43	55.15	49.44	17.56	137.25	196.16	2.32	5.18	28.72	14.63	0.63	11.78	43.99	8.53	0.47	2.47	229.08	149.46	51.47	286.03	380.1	0	213.47	969.59	876.53	261.8	2.24	5.31
50	853.75	455.9	61.26	11.24	13.05	0.42	192.36	1.22	154.24	45.68	2.25	60.85	12.52	1.27	66.36	9.35	39.38	19.28	7.85	2.39	1.3	7.31	120.24	16.42	5.73	137.84	49.86	6.93	1.66	47.8	71.6	0.71	1.09	70.6	4.34	0.42	2.64	359.84	152	84.96	172.57	193.76	93.02	156.66	325.72	256.25	153.14	1.63	1.93
51	75.3	222.01	11.06	5.76	121.89	25.52	5253.91	0	22.97	1258.43	4.76	2.79	0	0	498.34	7.14	32.6	28.41	0.58	16.54	2.75	28.4	556.34	49.75	13.22	280.12	106.92	11.46	6.11	63.36	207.44	6.93	19.52	103.77	152.18	6.27	11.45	353.03	262.33	124.64	487.57	61.73	81.5	569.03	1536.35	2077.57	171.31	3.62	79.8
52	328.25	278.21	77.69	65.71	75.19	1.76	1002.98	20.73	44.28	207.38	5.64	5.08	0	1.02	126.36	8.86	35.32	3.95	6.12	20.1	3.19	7.55	50.32	38.65	14.32	192.43	172.22	7.2	4.07	35.69	49.33	0	2.66	56.85	22.87	0.64	7.43	191.37	137.04	69.24	217.29	168.97	246.94	147.15	571.06	389	57.57	2.49	6.78
53	22.2	77.55	6.17	6.26	43.12	4.86	3253.69	0	5.37	977.19	7.81	1.53	3.3	0.65	215.35	1.45	8.03	43.89	0	9.21	0.86	7.89	93.1	25.07	11.18	119.89	55.85	5.85	2.74	25.59	96.56	7.08	15.45	78.57	223.33	1.59	5.35	263.92	211	51.17	523.19	107.09	245.2	368.09	1532.26	1862.07	46.97	3.19	9.23
54	58.72	80.47	6.05	7.98	50.39	0.69	847.87	1.68	5.17	270.96	2.15	1.01	0	0.17	107.89	3.69	23.81	13.02	0	28.35	0.34	4.8	23.33	11.84	4.56	92.27	100.64	11.09	6.08	22.07	112.28	4.74	1.99	45.73	123.18	1.15	2.41	150.28	118.94	26.97	201.47	40.41	102.41	103.97	1025.2	821.85	37.48	2.02	4.49
55	228.53	486.66	6.97	103.05	168.4	22.55	2665.53	171.28	85.11	1008.64	18.7	3.48	4.02	0.42	889.62	14.49	35.53	63.18	28.49	8.84	6.52	7.5	52.38	8.3	3.55	51.42	31.82	2.4	0.59	50.8	66.31	3.1	16.61	98.6	264.56	1.23	4.88	563.36	260.97	66.67	132.7	15.4	19.57	108.41	627.03	622.58	6.65	2.68	89.96
61	313.84	671.63	47.43	73.54	182.92	23.12	4892.93	0	325.94	959.16	5.84	9.51	12.02	0.75	1625.94	24.19	109.14	54.11	153.96	49.98	1.64	4.63	20.13	6.85	2.39	74.07	33.73	2.39	0	43.34	18.21	0	0	126.22	29.45	0	8.29	254.01	380.68	180.45	368.28	96.46	179.42	422.88	2121.87	1370.81	183.2	2.3	8.61
62	911.81	381.38	243.09	7.3	34.14	178.04	33.88	14.48	114.03	6.14	2.19	20.89	2.63	0.28	13.5	1.82	1.62	0	6.92	0.49	0.62	4.4	74.87	12.77	9.77	133.71	73.61	4.27	1.15	81.16	29.38	0.25	0.51	159.8	6.03	0.28	22.19	279.22	357.13	284.4	579.19	71.49	960.26	481.81	766.57	564.94	86.67	1.66	1.48
63	191.95	161.1	71.07	193.87	159.38	39.9	164.09	70.25	34.71	118.01	0.35	1.94	0	1.22	43.25	55.67	106.53	0	4.17	1.21	7.43	7.68	135.29	26.86	17.29	93.55	120.8	3.99	4.09	42.97	12.23	0.45	1.64	59.9	10.26	0.38	10.82	232.89	182.15	109.34	99.65	127.49	296.74	34.35	77.87	65.83	95.36	1.51	2.57
64	57.87	93.42	6.68	2.66	23.81	83.93	3677.76	0	4.5	1207.71	8.71	3.84	3	0.67	324.48	0.44	14.09	160.11	0	0	0	3.51	6.33	1.78	0.39	17.23	4.8	0.57	0	81.51	1.08	0	0	136.91	226.09	0	10.26	793.93	404.15	92.86	539.28	37.26	253.45	400.66	1502.4	1889.03	39.44	1.86	28.81
65	475.96	774.13	81.86	8.13	181.55	49.8	699.82	58.19	110.58	600.44	11.3	20.18	16.07	0.3	98.75	8.31	50.09	16.96	5.2	0.9	1.63	5.91	6.49	6.69	2.39	69.29	67.05	3.5	0	80.43	24.12	1.33	5.32	141.99	10.23	0.49	23.51	486.72	366.72	177.34	301.21	92.85	204.87	167.12	1143.76	920.68	133.34	1.87	18.14
66	60.49	69.32	8.6	46.67	77.09	42.8	1698.86	1.8	10.96	1362.21	7.39	2.6	0	2.22	195.19	8.59	13.61	6.61	1.82	7.93	2.24	9.06	21.34	19.5	8.88	122.98	98.48	6.37	2.92	28.56	58.27	11.5	78.62	53.77	251.69	8.68	6.13	370.59	170.32	36.98	294.18	118.28	0	247.7	870.62	1347.98	23.6	3.03	46.75
68	195.05	452.21	33.71	9.77	138.05	17.86	266.72	4.33	88.86	54.78	2.79	4.09	5.55	2.14	47.03	11.85	59.86	0.51	3.2	20.8	7.54	17.66	199.56	43.25	14.45	277.47	181.01	22.19	3.37	47.25	173.58	2.82	2.4	77.29	14.25	1.07	6.78	307.27	198.13	89.28	434.13	168.2	0	407.24	1434.84	634.95	40.34	2.02	2.74
69	803.6	300.03	79.71	9.85	13.02	23.5	399.28	21.99	163.38	111.83	5.03	35.3	0	0.16	144.34	29.05	109.68	2.15	49.42	100.87	59.25	74.53	133.81	190.34	127.48	319.79	830.54	31.68	32.23	40.64	401.69	30.79	316.6	131.86	10.24	47.71	11.45	482.85	451.55	182.12	421.37	186.08	0	149.11	950.01	480.52	314.66	1.39	0.71
71	69.42	76.09	8.8	4.68	123.08	41.8	1549.99	0	5.36	2628.86	1.67	2.9	0	0	265.15	5.62	24.57	36.13	0	16.73	1.02	5.95	25.53	9.66	4.33	60.95	26.15	2.94	0.65	33.48	64.19	3.63	5.08	128.46	74.03	1.01	5.61	450.66	342.69	95.67	201.73	48.84	163.06	80.74	488.04	510.98	36.69	2.19	6.45
72	302.18	577.09	78.66	15.87	127.41	39.53	1165.05	1.48	204.77	127.42	12.65	22.84	10.65	5.19	204.06	3.06	11.44	3.11	2.35	0.7	0.28	3.59	42.34	41.7	12.15	208.91	138.84	4.56	0.74	72.64	17.25	0	1.21	109.35	3.62	0	21.14	716.37	389.68	177.45	474.03	277.66	236.9	551.29	1296.53	1519.24	114.4	1.99	2.1
73	1057.43	296.92	102.53	24.68	33.1	17.61	73.4	35.58	128.17	1.47	5.01	17.21	0	0.26	7.81	13.45	33.69	0	57.32	15.35	20.46	84.07	136.96	77.77	44.8	497.2	609.06	17.52	15.85	49.47	238.9	19.01	232	90.48	1.64	21.11	7.25	352.09	306.91	189.92	165.94	109.51	97.43	99.66	461.91	114.31	185.6	1.26	3.27
74	808.83	340.41	62.91	32.13	33.41	7.86	922.7	16.89	255.41	34.08	9.24	7.64	0.53	0	226.48	25.71	46.3	0	36.74	18.6	8.01	24.54	79.78	81.67	34.39	727.17	589.74	37.31	4.47	36.09	310.13	18.99	210.49	94.8	1.98	9.57	11.6	156	273.26	147.09	539.5	196.6	0	467.49	1724.61	1077.55	135.56	2.13	0.86
76	83.96	285.23	9.46	6.87	287.26	53.55	2237.62	2.94	74.66	1837.56	7.7	1.76	0	0.94	427.82	1.38	6.72	3.48	2.72	2.4	0.85	4.73	35.98	24.28	6.42	170.2	139.41	10.19	0.77	53.59	27.08	1.57	3	132.61	76.67	0.26	19.83	305.99	357.53	129.28	368.82	102.55	236.81	185.97	1021.28	692.6	17.11	2.27	32.57
77	565.53	872.73	161.57	11.38	258.1	3.54	157.18	18.9	306.55	34.31	5.83	25.03	18.38	3.23	64.81	5.92	14.28	1.92	2.6	7	3.57	6.52	90.44	45.02	17.19	198.94	71.61	6.52	0	103.55	62.53	1.6	4.48	106.75	4.09	0.44	41.93	455.51	237.89	154.99	333.68	79.7	110.29	430.74	420.18	511.73	224.16	1.59	5.24
79	100.93	218.17	18.82	9.15	110.34	55.6	1726	0	12.55	1517.34	3.65	8.35	0	0	328.67	0	8.45	61.91	0	0.43	0	3.07	2.99	0.89	0.46	22.94	8.19	0	0	58.45	1.07	0	0	121.66	64.92	0	12.89	171.98	426.05	149.76	609.44	13.41	478.72	196.74	2561.17	952.61	44.65	1.67	16.35
80	519.88	514.37	35.22	12.42	35.65	0.63	887.41	0	59.74	182.46	4.06	61.25	14.35	0.18	148.73	2.07	6.38	55.45	0.4	0.67	0	2.44	19.79	5.31	1.63	43.11	10.63	0.93	0	48.27	10.85	0	0	102.95	9.01	0	29.62	228.04	303.11	166.22	300.82	93.6	437.96	309.28	1071.8	1141.95	162.56	1.53	2.85
81	192.38	962.74	7.78	9.95	165.4	12.25	9624.86	0	80.01	3444.3	12.11	7.79	8.23	4.31	1106.36	6.43	22.44	324.36	0	5.65	1.23	13.16	473.21	55.18	23.2	246.71	112.69	9.25	1.33	56.41	108.19	2.97	3.28	119.54	130.27	1.15	5.99	406.07	369.41	113.59	706.35	217.42	0	679.38	2447.45	3109.36	30.41	2.24	74.95
82	230.62	410.4	87.34	15.52	175.87	10.05	521.61	7.89	116.93	57.75	15.87	13.82	6.79	0	98.04	0.68	0.71	1.25	0	0	1	2.71	24.2	4.63	3.01	84.67	23.12	0.57	0	55.99	6.38	0	0	160.05	5.88	0	64.21	183.46	539.33	590.14	418.96	15.21	1352.82	347	899.48	1162.32	128.67	1.37	4.07
83	108.11	361	4.37	17.87	88.34	23.53	11337.02	0	43.51	1722.54	35.96	4.85	7.46	1.3	1397.39	10.94	20.01	307.26	140.33	0.73	0	3	34.61	9.1	4.2	37.54	16.63	0.51	0	17.42	6.52	0	0.14	55.18	128.83	0	1.22	232.46	159.47	38.19	322.49	303.88	12.34	424.04	1665.11	1484.03	0	2.52	8.19
84	1166.54	339.7	184.44	11.1	61.18	16.62	97.26	1.74	185.88	175.04	6.37	28.5	0	0	51.42	11.61	129.55	0.68	2.35	1	1.44	2.53	11.23	56.24	126.55	112.64	286.25	3.5	4.07	87.64	11.46	0	4.88	152.72	3.57	0	41.78	454.49	532.9	300.43	359.92	157.7	89.98	129.34	1632.49	410.15	76.16	0.75	0.86
85	85.12	104.64	13.28	172.81	198.36	22.99	2886.09	9.63	27.47	2464.7	2.49	3.84	0	0	604.5	11.84	17.13	17.57	21.69	150.82	12.05	41.35	735.05	145.31	65.8	522.86	551.28	30.36	40.8	29.22	440.97	25.83	73.48	66.08	130.91	9.69	4.08	380.76	150.96	47.69	513.43	168.02	14.16	205.93	1048.77	1277.21	36.89	3.21	109.15
87	504.47	775.97	59.88	5.18	189.43	37.22	543.09	7	354.07	1056.57	2.2	9.2	5.03	1.27	213.47	8.26	41.47	8.99	6.35	30.38	32.94	66.38	809.5	56.53	18.83	514.94	235.36	27.27	2.56	58.73	350.22	5.44	8.9	120.33	45	2.98	7.58	314.67	303.19	141.86	556.18	89.43	0	692.47	1064.31	1197.6	44.88	1.87	16.6
88	51.47	355.26	4.5	8.61	85.33	17.24	7151.96	0	81.9	1898.92	24.26	3.2	12.05	0	1690.15	6.05	7.91	278.99	101.44	1.56	0.67	5.53	188.68	23.77	10.21	121.01	83.83	3.59	0.5	31.25	31.25	0.75	2.48	105.72	195.79	0	7.29	325.24	283.21	84.83	1132.97	306.89	172.25	1042.58	4111.59	4999.76	29.95	3.01	5.79
89	464.6	162.55	112.54	17.57	93.03	188.15	262.46	6.36	44.08	171.62	1.14	10.8	0	0.4	43.11	3.78	2.84	1.32	0	0.56	0	3.22	26.26	5.45	3.78	37.32	18.66	0.39	0	71.4	2.42	0	0	109.61	22.1	0	14.35	241.03	395.45	372.62	471.16	142.02	658.22	149.36	1488.02	474.8	99.26	1.46	30.14
91	80.08	217.53	6.58	14.07	127.37	6.15	1595.1	5.52	38.26	828.9	5.63	5.69	2.56	0.51	315.63	4.29	37.06	17.68	0	0.31	0	3.51	3.58	1.08	1.57	20.8	13.36	0	0	44.93	0.81	0	0	128.97	34.81	0	7.86	208.7	384.28	166.02	374.55	128.17	433.17	155.02	1896.47	991.85	39.49	1.62	3
92	38.04	39.71	1.42	6.62	13.98	0.21	1132.57	0	0.2	341.65	2.86	4.95	0	1.42	11.08	0.65	2.97	5.58	0	0.16	0	2.61	3.89	1.55	1.12	29.64	2.17	0	0	60.35	1.3	0	0	102.08	64.14	0	5.65	428.48	314.15	108.59	240.66	4.88	611.08	59.21	510.68	345.33	23.03	1.28	12.85
93	80.43	97.14	8.2	18.18	151.85	17.2	1482.01	0	19.02	1047.01	6.07	3.36	4.24	0.26	296.53	20.28	6	26.55	0	3.84	0.32	4.14	27.42	11.17	4.95	52.63	38.69	1.63	0.19	38.82	10.45	0.75	1.42	64.86	63.51	0	8.36	112.76	204.24	73.88	259.98	73.92	444.77	120.57	939.8	496.92	59.62	1.61	3.93
94	61.37	238.03	11.13	12.03	87.12	19.5	1228.05	0	16.85	305.22	4.29	2.34	1.15	0	143.83	10.7	6.02	13.45	1.72	0	1.43	4.62	11.1	12.05	12.85	131.48	87.6	3.96	2.44	42.44	23.97	1.3	10.57	58.1	67.44	0.2	10.56	346.09	193.05	62.21	491.8	183.4	0	495.61	1684.62	1990.35	315.12	3.13	62.12
96	131.72	140.97	42.73	7.49	71.22	57.71	210.58	1.63	19.78	30.71	3.31	4.75	0	0	15.95	13.52	4.98	2.51	0	1.99	2.48	5.9	35.51	11.08	6.22	79.42	71.65	2.73	0.89	69.65	34.83	0.69	2.77	77.32	7.76	0.54	17.81	456.76	235.63	153.43	527.31	251.48	180.08	357.72	1778.33	1074.79	230.87	1.53	1.02
97	107.65	274.71	8.61	5.65	73.76	9.1	2876.79	2.37	38.44	995.67	6.98	3.38	8.64	2.34	260.2	6.83	8.72	240.5	5.37	40.06	8.34	32.67	256.78	49.31	21.58	324.11	202.35	18.58	7.08	69.92	265.89	13.2	33.91	133.8	100.41	8.63	12.96	678.28	341.76	119.1	509.12	43.73	0	623.8	1611.86	2145.16	48.35	1.86	27.62
98	66.4	208.72	4	11.31	146.97	0.43	5182.25	2.29	32.49	2093.14	7.42	3.78	12.35	0	1092.55	22.08	14.13	262.97	1.99	13.9	6.89	15.91	152.31	48.21	29.44	354.16	166.47	22.3	3.59	12.38	351.91	9.34	14.8	8.73	334.98	6.3	5.77	67.05	31.73	5.19	1098.49	221.46	0	1582.2	3635.32	7982.54	10.61	3.56	10.72
99	59.63	486.29	2.52	5.45	47.84	1.4	5851.36	0	39.91	366.62	11.29	3.76	14.52	1.36	328.16	2.13	4.37	92.93	0	0.36	0.9	7.28	61.55	3.18	1.47	42.76	12.02	2.73	0.26	53.67	23.61	1.28	2.88	127.94	54.35	0.35	4.82	571.54	389.03	132.58	465.73	28.62	152.1	375.17	2032.45	1714.31	17.73	2.21	2.03
100	59.52	180.85	4.68	5.8	29.96	2.93	746.31	0.98	34.44	22.51	4.73	1.94	2.15	0	103.54	2.04	2.1	1.6	2.54	3.49	0.9	11.23	36.91	21.41	9.35	74.65	72.33	5.6	1.45	27.7	75.22	2.78	6.89	34.01	37.17	0.71	18.54	55.57	126.83	41.74	261.05	49.64	0	182.33	744.64	762.42	93.01	1.54	4.13
101	104.72	259.39	6.4	217.52	131.24	18.53	2830.3	1.03	69.32	916.24	12.56	4.88	6.22	0	390.86	35.5	9.44	13.31	4.12	12.83	3.13	7.54	68.93	76.7	22.42	167.97	226.46	7.38	9.77	29.52	43.95	4.51	21.48	58.88	132.34	1.44	2.78	403.62	174.02	36.96	409.79	155.22	0	133.24	1014.09	840.56	7.05	2.67	4.85
102	59.11	56.42	4.27	2.92	84.99	26.18	1361.7	0.95	7.52	1532.55	2.94	3.09	1.12	0.41	281.49	7.45	2.98	89.49	1.99	44.27	2.32	13.39	45.58	28.28	7.08	121.98	85.88	7.53	6.66	21.78	109.07	5.92	7.3	47.2	84.68	2.74	1.84	337.01	150.99	34.15	466.15	107.66	95.94	375.25	2042.03	1509.52	31.86	2.01	12.95
103	135.33	87.64	26.69	8.52	63.32	3.45	295.01	4.75	14.06	84.05	0.97	4.46	0	0	11.78	1.42	3.17	0.63	5.47	9.13	0.97	11.91	99.16	24.96	15.87	142.03	153.67	6.52	10.03	42.81	53.88	3.08	12.93	62.88	28.66	1.7	28.51	104.48	208.95	133.3	150.25	18.51	0	57.58	369.17	164.9	46.11	1.23	2.22
107	68.42	157.55	9.03	12.35	78.86	33.87	3123.67	0	11.01	1409.05	6.25	5.73	2.41	0.26	393.18	2.51	3.71	147.15	0	2.74	0.3	2.94	45.32	8.05	4.19	39.57	22.22	1.7	0	42.09	20.23	0.82	1.95	96.86	49.17	0.39	8.3	201.54	351.59	150.31	473.76	12	400.7	145.53	1094.29	854.44	36.4	1.16	24.15
108	69.54	156.67	3.09	55.32	70.25	2.26	4319.85	0	7.44	1534	8.68	3.89	0	0	183.98	19.75	7.35	0.94	4.36	2.37	1.87	7.57	102.32	45.69	14.77	216.36	160.21	8.66	2.48	34.76	69.57	4.87	32.32	91.27	161.62	0.78	6.52	573.49	262.6	62.83	244.17	360.43	0	102.82	617.09	642.1	21.81	2.6	103.82
110	166.08	663.35	30.64	8.9	204.75	5.85	1976.55	0	101.65	496.26	5.42	19.08	34.57	0.35	266.03	10.81	9.68	72.78	1.43	8.92	4.02	12.19	445.63	59.97	17.18	344.64	162.68	13.45	1.83	62.88	158.74	2.24	3.37	112.27	15.92	1.56	5.5	455.91	391.72	273.81	698.58	95.76	260.37	673.98	2079.94	1915.25	155.57	1.81	7.42
111	650.89	673.42	166.77	6.28	80.84	13.02	123.37	5.17	92.25	25.09	4.14	62.03	22.43	0.73	16.19	1.81	2.37	1.59	0	0	0	1.68	3.11	1.21	16.34	35.81	8.55	0.3	0	72.05	0.91	0	0	97.29	6.84	0	18.91	244.46	312.73	224.07	571.85	4.88	722.24	448.88	1396.27	719.35	164.8	1.14	0.35
112	64.96	202.08	4.94	5.72	66.49	2.24	2638.95	0	30.95	454.32	7.7	2.92	3.72	0	306.62	0.4	3.41	5	2.86	2.44	0.76	5.69	38.87	34.87	12.83	221.94	174.59	8.49	6.8	46.31	50.77	4.1	16.55	64.91	53.18	0.8	25.55	146.6	215.79	55.71	399.77	52.25	69.17	312.3	1315.99	1175.02	29.01	1.68	5.8
113	56.71	97.12	11.94	11.42	58.11	21.12	2333.02	0	5.89	858.9	4.91	4.01	2.93	0.5	233.88	6.73	5.25	87.26	0	0.93	0.15	2.86	29.09	3.87	2.34	15.27	13.67	0.65	0	51.87	4.76	0.98	0.44	104.2	90.61	0	23.32	358.67	282.46	90.19	303.58	237.87	124.55	83.64	653.26	465.59	31.95	2.04	73.84
114	120.4	516.53	10.49	6.97	147.03	13.04	2599.62	19.98	51.13	931.57	6.43	2.99	0	0	292.58	2.97	9.92	4.77	9.24	5.08	1.36	16.04	61	40.74	20.92	317.61	318.99	18.25	7.45	52.19	141.39	12.1	65.86	77.9	44.32	5.03	25.99	126.5	221.54	82.59	472.15	89.93	61.5	330.5	1373.89	1462.76	44.91	2.17	5.22
115	89.7	102.92	7.13	6.25	147.98	28.06	684.14	2.18	6.84	345.7	3.51	4.6	1.45	0	31.67	0.72	2.76	2.8	0	0.27	0.16	1.89	4.8	6.04	4	56.17	28.19	0.36	0.2	49.15	3.55	0.26	1.7	69.71	14.54	0.11	18.76	67.06	178.36	197.85	122.14	21.32	960.72	25	276.74	124.89	25.68	0.98	1.57
116	131.48	271.15	22.32	22.19	140.28	11.05	35.49	58.29	81	9.63	2.36	7.32	0	0	2.05	6.22	5.27	1.79	106.68	62.75	11.73	52.89	34.51	57.34	57.79	374.43	729.8	29.94	73.87	40.12	273.81	16.61	95.35	110.84	3.28	14	15.72	284.28	435.51	399.28	86.22	157.81	328.19	15.4	161.1	39.46	132.11	0.61	1.59
117	209.02	113.28	4.62	9.48	110.64	25.16	1390.24	3.01	6.77	891.37	4.71	2.28	0	0	56.48	2.77	4.96	3.75	3.06	1.82	0.76	5.5	38.23	23.86	11.93	311.24	249.14	9.05	6.99	37.34	78.53	2.44	22.71	67.61	63.06	1.26	18.41	62.08	182.7	61.97	464.77	151.62	164.73	309.07	1356.78	1188.83	12.02	1.87	3.83
[truncated: 28 more columns]
