# Supplementary material for: Systems approach for exploring the intricate associations between sweetness, color and aroma in melon fruits
Source: BMC Plant Biol. 2015 Mar 3;15:71. doi: 10.1186/s12870-015-0449-x (PMC4448286; doi:10.1186/s12870-015-0449-x)
Supplement: Additional file 6: — Is a table listing the level of genes’ expression (RPKM) across RILs. [file 12870_2015_449_MOESM6_ESM.txt]

gene	RIL-1	RIL-2	RIL-3	RIL-4	RIL-5	RIL-6	RIL-7	RIL-9	RIL-10	RIL-11	RIL-12	RIL-13	RIL-14	RIL-15	RIL-16	RIL-17	RIL-18	RIL-19	RIL-20	RIL-21	RIL-22	RIL-23	RIL-24	RIL-25	RIL-26	RIL-27	RIL-28	RIL-30	RIL-31	RIL-32	RIL-34	RIL-35	RIL-36	RIL-37	RIL-38	RIL-39	RIL-40	RIL-41	RIL-42	RIL-43	RIL-44	RIL-45	RIL-46	RIL-48	RIL-50	RIL-51	RIL-52	RIL-53	RIL-54
MELO3C000001	0	0	0	0	0	0	0	0	0	0	0	0	0	0	0	0	0	0	0	0	0	0	0	0	0	0	0	0	0	0	0	0	0	0	0	0	0	0	0	0	0	0	0	0	0	0	0	0	0
MELO3C000002	0	0	0	0	0	0	0	0	0	0	0	0	0	0	0	0	0	0	0	0	0	0	0	0	0	0	0	0	0	0	0	0	0	0	0	0	0	0	0	0	0	0	0	0	0	0	0	0	0
MELO3C000003	103.06	55.35	51.94	80.51	80.49	103.81	94.89	80.32	63.54	71.56	69.5	111.96	100.62	83.76	141.64	82.44	78.43	68.78	54.85	51.01	66.28	68.35	71.04	66.22	227.26	150.06	109.66	74.34	101.94	166.57	126.52	111.45	128.56	90.7	121.41	131.38	171.19	146.63	103.8	175.48	119.3	81.73	122.43	112.79	177.74	157.11	153.58	99.32	79.63
MELO3C000004	0	0	0	0	0	0	0	0	0	0	0	0	0	0	0	0	0	0	0	0	0	0	0	0	0	0	0	0	0	0	0	0	0	0	0	0	0	0	0	0	0	0	0	0	0	0	0	0	0
MELO3C000005	0	0	0	0	0	0	0	0	0	0	0	0	0	0	0	0	0	0	0	0	0	0	0	0	0	0	0	0	0	0	0	0	0	0	0	0	0	0	0	0	0	0	0	0	0	0	0	0	0
MELO3C000006	0	0	0	0	0	0	0	0	0	0	0	0	0	0	0	0	0	0	0	0	0	0	0	0	0	0	0	0	0	0	0	0	0	0	0	0	0	0	0	0	0	0	0	0	0	0	0	0	0
MELO3C000007	0	0	0	0	0	0	0	0	0	0	0	0	0	0	0	0	0	0	0	0	0	0	0	0	0	0	0	0	0	0	0	0	0	0	0	0	0	0	0	0	0	0	0	0	0	0	0	0	0
MELO3C000008	0	0	0	0	0	0	0	0	0	0	0	0	0	0	0	0	0	0	0	0	0	0	0	0	0	0	0	0	0	0	0	0	0	0	0	0	0	0	0	0	0	0	0	0	0	0	0	0	0
MELO3C000009	12.82	14.53	4.85	15.5	16.78	7.85	9.04	17.76	16.48	14.22	10.79	8.18	13.48	9.9	16.99	12.39	16.31	8.72	7.48	12.46	14.92	12	27.59	13.65	5.6	9.33	5.97	3.53	17.35	4.02	6.4	13.11	4.69	11.49	11.95	10.94	6.02	6.37	7.09	9.09	5.58	17.05	7.48	17.28	10.4	5.23	5.82	10.9	12.28
MELO3C000010	0	0	0	0	0	0	0	0	0	0	0	0	0	0	0	0	0	0	0	0	0	0	0	0	0	0	0	0	0	0	0	0	0	0	0	0	0	0	0	0	0	0	0	0	0	0	0	0	0
MELO3C000011	0	0	0	0	0	0	0	0	0	0	0	0	0	0	0	0	0	0.73	0	0	0	0	0	0	0	0	0	0	0	0	0	0	0	0	0	0	0	0	0	0	0	0	0	0	0	0	0	0	0
MELO3C000012	0	0	0.84	0	0	0	0	0	0	0	0	1.21	5.09	1.21	1.41	0	0	0	0	0	0	0	0	0	0	0	0	1.61	0	0	0	2.79	0	0	0	0	0	0	0	0	0	0	0	0	0	0	0	0	7.85
MELO3C000013	0	0	0	0	0	0	0	0	0	0	0	0	0	0	0	0	0	0	0	0	0	0	0	0	0	0	0	0	0	0	0	0	0	0	0	0	0	0	0	0	0	0	0	0	0	0	0	0	0
MELO3C000014	14.58	7.33	7.14	5.2	8.25	7.01	9.24	8.28	7.07	10.99	10.35	7.34	17.13	22.27	10.77	8.33	6.4	15.87	8.1	6.05	13.94	14.62	9.28	7.23	16.33	10.36	19.34	11.05	12.41	10.47	12.64	13.77	9.46	11.64	11.02	10.61	9.05	14.68	15.36	16.71	13.86	8.42	13.69	13.32	8.42	20.66	20.06	18.52	9.08
MELO3C000015	0	0	0	0	0	0	0	0	0	0	0	0	0	0	0	0	0	0	0	0	0	0	0	0	0	0	0	0	0	0	0	0	0	0	0	0	0	0	0	0	0	0	0	0	0	0	0	0	0
MELO3C000016	70.3	18.97	1.38	9.64	7.88	0.97	1.67	3.2	3.24	8.74	50.51	122.47	2.59	1.42	0.66	0.87	24.73	1.22	2.12	4.52	3.96	7.86	3.24	11.65	0.95	1.44	0.47	3.02	0.44	1.32	3.22	3.14	4.55	6.4	1.85	0.21	1.5	12.07	3.78	3.5	1.3	2.2	0	13.51	6.48	0.79	4.16	2.05	0.29
MELO3C000017	0	0	0	0	0	0	0	0	0	0	0	0	0	0	0	0	0	0	0	0	0	0	0	0	0	0	0	0	0	0	0	0	0	0	0	0	0	0.31	0	0	0	0	0	0	0	0	0	0	0
MELO3C000018	0	0	0	0	0	0	0	0	0	0	0	0	0	0	0	0	0	0	0	0	0	0	0	0	0	0	0	0	0	0	0	0	0	0	0	0	0	0	0	0	0	0	0	0	0	0	0	0	0
MELO3C000019	1.01	0	0.71	1.51	0.95	0.14	0.36	0.66	0.22	0	0.31	0.62	0	0	0.96	1.89	0.19	0.58	0	1.14	0	1.34	0.29	0.84	0.14	0.35	1.6	0	0	0	0	0.57	0.29	0.33	0	0	0.9	2.11	0	0	0.4	0.32	0	3.77	0.56	0.57	0.16	1.48	0.07
MELO3C000020	0	0	0	0	0	0	0	0	0	0	0	0	0	0	0	0	0	0	0	0	0	0	0	0	0	0	0	0	0	0	0	0	0	0	0	0	0	0	0	0	0	0	0	0	0	0	0	0	0
MELO3C000021	0	0	0	0	0	0	0	0	0	0	0	0	0	0	0	0	0	0	0	0	0	0	0	0	0	0	0	0	0	0	0	0	0	0	0	0	0	0	0	0	0	0	0	0	0	0	0	0	0
MELO3C000022	0	0	0	0	0	0	0	0	0	0	0	2.46	0.86	1.23	2.87	0	0	0	0	0	0	0	0	0	0	0	0	4.9	0	0	0.77	2.84	0	0	0	0	0	0	0	0	0	0	0	0.94	0	1.14	0	0	0
MELO3C000023	0	0	0	0	0	0	0	0	0	0	0	0	0	0	0	0	0	0	0	0	0	0	0	0	0	0	0	0	0	0	0	0	0	0	0	0	0	0	0	0	0	0	0	0	0	0	0	0	0
MELO3C000024	0	0	0	0	0	0	0	0	0	0	0	0	0	0	0	0	0	0	0	0	0	0	0	0	0	0	0	0	0	0	0	0	0	0	0	0	0	0	0	0	0	0	0	0	0	0	0	0	0
MELO3C000025	0	0	0	0	0	0	0	0	0	0	0	0	0	0	0	0	0	0	0	0	0	0	0	0	0	0	0	0	0	0	0	0	0	0	0	0	0	0	0	0	0	0	0	0	0	0	0	0	0
MELO3C000026	0.46	0	0	0.48	0.43	0	0	0	0	0	0	2.29	0	0	0	0	0	0	0	0	0	0	0	1.34	0	0	0	0.29	0	0	0.41	0	0	0	0	0.98	0.57	0.42	0	0	0	0	0.66	0	0	0.61	0	0	0
MELO3C000027	64.88	41.25	26.02	36.68	50.74	30.24	46.54	34.42	19.09	59.13	64.47	58.9	67.19	91.84	58.04	58.8	57.18	47.29	15.38	19.3	48.66	53.57	17.28	38.11	54.87	34.26	34.89	58.71	26.05	31.47	63.62	61.52	31.56	44.21	41.63	29.48	29.08	52.59	21.54	49.79	24.62	27.61	49.76	42.48	54.57	36.41	21.17	41.12	63.61
MELO3C000028	0	0	0	0	0	0	0	0	0	0	0	0	0	0	0	0	0	0	0	0	0	0	0	0	0	0	0	0	0	0	0	0	0	0	0	0	0	0	0	0	0	0	0	0	0	0	0	0	0
MELO3C000029	0	0	0	0	0	0	0	0	0	0	0	0	0	0	0	0	0	0	0	0	0	0	0	0	0	0	0	0	0	0	0	0	0	0	0	0	0	0	0	0	0	0	0	0	0	0	0	0	0
MELO3C000030	7.95	2.71	10.15	7.11	8.63	15.71	4.01	5	6.76	6.03	5.37	5.94	0.99	3.22	8.44	1.97	3.83	13.47	6.9	7.35	1.62	3.07	4.72	5.35	3.49	3.16	5.48	1.87	2.61	6.02	8.1	3.43	7	4.09	3.06	7.55	3.7	6.99	2.17	8.66	3.29	2.49	1.42	6.47	4.4	3.36	2.32	3.82	5.28
MELO3C000031	0.98	0	0.48	0	0	0	0.41	0	0.38	0.52	0	0	0	0	0	0	0	0	0	0	0	0	0	0	0	0.39	0	0	0	0	0	0	0	0.75	0	0	0	0	0	0	0	0	0	0	0.64	0	0	0	0
MELO3C000032	9.63	12.49	8.38	15.63	13	10.29	4.44	12.16	7.39	5.68	11.55	48.49	48.82	42.41	21.2	12.08	15.09	4.32	5.65	7.22	8.89	11.02	10.78	7.75	10.12	13.59	4.21	52.93	14.94	14.1	25.72	43.27	30.59	14.6	18.66	18.2	25.23	21.44	11.34	23.3	19.82	5.87	10.69	16.25	12.42	11.24	11.65	9.93	44.94
MELO3C000033	0	0	0	0	0	0	0	0	0	0	0	0	0	0	0	0	0	0	0	0	0	0	0	0	0	0	0	0	0	0	0	0	0	0	0	0	0	0	0	0	0	0	0	0	0	0	0	0	0
MELO3C000034	0	0	0	0	0	0	0	0	0	0	0	0	0	0	0	0	0	0	0	0	0	0	0	0	0	0	0	0	0	0	0	0	0	0	0	0	0	0	0	0	0	0	0	0	0	0	0	0	0
MELO3C000035	3.63	0	0	6.73	0	0	0	9.16	9.6	0	0	0	0	0	0	11.2	0.52	0	15.32	0	10.46	4.98	10.16	10.52	1.14	9.92	0	0	0	11.76	0	0	0	7.34	0	7.72	0	0	23.74	0	0	18.59	0	18.81	0	0	7.46	4.12	0.39
MELO3C000036	28.89	22.71	14.66	12.28	18.99	28.82	16	21.88	9.86	15.89	24.25	50.77	50.94	51.49	24.73	20.43	20.58	22.67	11.29	22.88	17.77	25.34	16.17	18.61	19.23	15.29	22.75	54.27	24.38	10.07	29.53	46.06	32.7	34.08	19.76	35.27	21.24	21.44	18.9	23.3	16.85	11.74	19.85	12.77	24.85	22.49	34.96	23.83	48.04
MELO3C000037	0	0	0	0	0	0	0	0	0	0	0	0	0	0	0	0	0	0	0	0	0	0	0	0	0	0	0	0	0	0	0	0	0	0	0	0	0	0	0	0	0	0	0	0	0	0	0	0	0
MELO3C000038	0	0	0	0	0	0	0	0	0	0	0	0	0	0	0	0	0	0	0	0	0	0	0	0	0	0	0	0	0	0	0	0	0	0	0	0	0	0	0	0	0	0	0	0	0	0	0	0	0
MELO3C000039	51.59	30.93	33.84	43.34	49.89	51.37	48.01	41.92	25.75	60.49	47.34	8.4	19.45	17.53	17.89	48.82	34.74	46.07	33.76	31.36	34.55	51.54	36.13	61.32	48.07	36.86	32.92	6.46	16.88	26.95	22.51	21.54	23.14	21.52	29.91	16.18	27.53	27.96	25.22	43.82	24.14	19.54	30.56	20.99	32.95	29.48	26.69	26.34	15.57
MELO3C000040	0	0	0	0	0	0	0	0	0	0	0	0	0	0	0	0	0	0	0	0	0	0	0	0	0.84	0	0	0	0	0	0	0	0	0	0	0	0	0	0	0	0	0	0	0	0	0	0	0	0
MELO3C000041	0	0	0	0	0	0	0	0	0	0	0	0	0	0	0	0	0	0	0	0	0	0	0	0	0	0	0	0	0	0	0	0	0	0	0	0	0	0	0	0	0	0	0	0	0	0	0	0	0
MELO3C000042	0	0	0	0	0	0	0	0	0	0	0	0	0	0	0	0	0	0	0	0	0	0	0	0	0	0	0	0	0	0	0	0	0	0	0	0	0	0	0	0	0	0	0	0	0	0	0	0	0
MELO3C000043	0	0	0	0	0	0	0	0	0	0	0	5.08	5.93	15.24	2.96	0	0	0	0	0	0	0	0	0	0	0	0	0.37	0	0	0	19.9	0	0	0	0	0	0	0	0	0	0	0	0	0	0	0	0	7.51
MELO3C000044	2.65	4.57	4.86	3.8	3.4	8.28	3.58	4.89	2.54	10.89	4.29	28.61	16.1	8.44	44.29	6.9	5.95	6.35	3.84	6.34	6.53	6.82	6.67	8.16	14.72	13.14	5.48	7.47	8.52	12.47	8.55	18.36	16	6.28	5.1	13.03	13.56	6.03	8.58	2.88	5.83	4.73	4.25	11.14	9.83	3.91	3.97	3.38	19.19
MELO3C000045	0	0	0	0	0	0	0	0	0	0	0	0	0	0	0	0	0	0	0	0	0	0	0	0	0	0	0	0	0	0	0	0	0	0	0	0	0	0	0	0	0	0	0	0	0	0	0	0	0
MELO3C000046	0	0	0	0	0.23	0	0	0	0	0	0	0	0	0	0	0.22	0	0	0	0.28	0	0	0	0	0	0	0.39	0	0	0	0	0	0	0	0	0	0	0	0	0	0	0	0	0	0	0	0	0	0
MELO3C000047	0	0	0	0	0	0	0	0	0	0	0	0	0	0	0	0	0	0	0	0	0	0	0	0	0	0	0	0	0	0	0	0	0	0	0	0	0	0	0	0	0	0	0	0	0	0	0	0	0
MELO3C000048	0	0	0	0	0	0	0	0	0	0	0	0.5	0	0	0	0	0	0	0	0	0	0	0	0	0	0	0	0	0	0	0	0	0	0	0	0	0	0	0	0	1.97	0	0	0	0	0	0	0	0
MELO3C000049	0	0	0	0	0	0	0	0	0	0	0	0	0	0	0	0	0	0	0	0	0	0	0	0	0	0	0	0	0	0	0	0	0	0	0	0	0	0	0	0	0	0	0	0	0	0	0	0	0
MELO3C000050	0	0	0.28	0	0.27	0	0	0	0	0	0	0	0	0	0	0	0	0.59	0	0	0.3	0.3	0	0	0.27	0	0	0	0.21	0	0	0	0.29	0	0	0	0	0.79	0	0	0	0	0	0	1.5	0	0	0	0
MELO3C000051	0.69	1.46	0.67	0.72	0.64	0.66	3.42	0	0	0.73	1.48	12.65	21.12	20.42	11.34	1.19	0	0	0	0.77	2.14	0.71	0.69	0	0	0	0.54	14.63	0	0.65	1.22	25.99	0	0	0.7	0.73	0	0	0.81	0	1.91	0.75	0	1.49	0.89	0.9	0.75	0.64	26.86
MELO3C000052	0	0	0	0	0	0	0	0	0	0	0	0	0	0	0	0	0	0	0	0	0	0	0	0	0	0	0	0	0	0	0	0	0	0	0	0	0	0	0	0	0	0	0	0	0	0	0	0	0
MELO3C000053	0	0	0	0	0	0	3.47	2.37	4.17	0	3.6	0	0	0	0	3.62	0	0	1.32	0	5.2	2.58	0	0	3.16	0.66	0	0	3.07	0	2.6	1.09	3.7	1.58	2.57	1.33	2.59	0	1.97	2.73	0	0.46	2.38	0	1.61	0	2.73	2.32	0.2
MELO3C000054	0	0	0	0	0	0	0	0	0	0	0	0	0	0	0	0	0	0	0	0	0	0	0	0	0	0	0	0	0	0	0	0	0	0	0	0	0	0	0	0	0	0	0	0	0	0	0	0	0
MELO3C000055	0	0	0	0	0	0	0	0	0	0	0	0	0	0	0	0	0	0	0	0	0	0	0	0	0	0	0	0	0	0	0	0	0	0	0	0	0	0	0	0	0	0	0	0	0	0	0	0	0
MELO3C000056	0	0	0	0	0	0	0	0	0	0	0	0	0	0	0	0	0	0	0	0	0	0	0	0	0	0	0	0	0	0	0	0	0	0	0	0	0	0	0	0	0	0	0	0	0	0	0	0	0
MELO3C000057	0	0	0	0	0	0	0	0	0	0	0	0	0	0	0	0	0	0	0	0	0	0	0	0	0	0	0	0	0	0	0	0	0	0	0	0	0	0	0	0	0	0	0	0	0	0	0	0	0
MELO3C000058	0	0	0	0	0	0	0	0	0	0	0	0	0	0	0	0	0	0	0	0	0	0	0	0	0	0	0	0	0	0	0	0	0	0	0	0	0	0	0	0	0	0	0	0	0	0	0	0	0
MELO3C000059	0	0	0	0	0	0	0	0	0	0	0	0	0	0.62	0	0	0	0	0	0	0	0	0	0	0	0	0	0	0	0	0	0	0	0	0	0	0	0	0	0	0	0	0	0	0	0	0	0	0
MELO3C000060	0	0	0	0	0	0	0	0	0	0	0	0	0	0	0	0	0	0	0	0	0	0	0	0	0	0	0	0	0	0	0	0	0	0	0	0	0	0	0	0	0	0	0	0	0	0	0	0	0
MELO3C000061	115.01	98.26	66.97	56	69.43	79.43	76.44	88.46	69.75	110.14	98.03	77.69	71.96	60.11	39.92	123.91	75.64	92.24	66.59	84.96	101.63	123.91	83.2	59.84	119.37	60.4	58.07	76.46	60.7	70.5	81.4	60.78	53.5	50.09	67.77	52.68	68.06	62.86	81.27	50.09	69.39	40.78	88.37	74.87	73.81	77.47	61.02	79.92	60.08
MELO3C000062	6.51	15.55	43.57	58.05	34.74	8.62	11.73	13.57	17.72	38.3	20.8	32.87	28	25.74	86.03	9.42	71.35	40.25	28.92	10.69	39.16	32.42	9.02	5.9	1.8	36.84	6.41	6.46	101.36	18.14	41.57	25.85	52.44	8.85	3.9	67.24	33.68	30.9	10.55	8.27	8.3	11.62	5.42	7.07	37.81	39.57	47.29	12.09	51.49
MELO3C000063	0	0	0	0	0	0	0	0	0	0	0	0	1.63	0	0	0	0	0	0	0	0	0	0	0	0	0	0	0	0	0	0	0	0	0	0	0	0	0	0	0	0	0	0	0	0	0	0	0	0.79
MELO3C000064	0	1.38	6.37	0.9	0.41	1.67	30.62	5.91	0	0	0	0.61	2.58	0	0	0	0	11.37	5.49	0	0	0	1.75	0	0.41	16.86	7.17	11.67	0	4.9	0	0	0	4.6	0	1.38	5.92	0	0	28.32	4.42	34.74	0	8.47	0	4.56	0.47	0	0
MELO3C000065	103.79	95.06	101.2	118.47	92.42	83.9	102.56	93.72	82.17	104.36	92.33	138.43	190.72	149.69	131.57	78.38	73.62	76.19	70.57	110.7	85.48	89.39	81.56	48.06	76.29	69.57	88.67	143.44	55.1	70.68	81.88	151.67	71.84	66.77	79.75	84.29	70.71	86.68	72.04	74.64	94.61	76.15	97.62	76.04	101.01	84.37	98.48	81.08	176.57
MELO3C000066	0	0	0	0	0	0	0	0	0	0	0	0	0	0	0	0	0	0	0	0	0	0	0	0	0	0	0	0	0	0	0	0	0	0	0	0	0	0	0	0	0	0	0	0	0	0	0	0	0
MELO3C000067	1.62	2.87	0.53	3.38	0.5	2.08	2.24	3.07	0	1.72	2.92	1.91	5.89	0	0	0	0.69	2.18	0.57	1.22	0	1.11	1.63	0	3.07	0	4.25	2.03	4.37	2.03	2.4	1.76	2.13	2.87	0	1.72	0.67	0.98	5.09	0	0	2.37	0	0	2.09	0	4.12	0	3.65
MELO3C000068	0.48	0	0	0.5	0	0	0	0	0	0	0	1.37	0	0	0	0	0	0	0	0	0	0.5	0	0	0	0	0	0	0	0	0	0.32	0	0	0	0	0	0	0	0	0	0	0	0	0	0	0	0	0
MELO3C000069	0	0	0	0	0	0	0	0	0	0	0	0	0	0	0	0	0	0	0	0	0	0	0	0	0	0	0	0	0	0	0	0	0	0	0	0	0	0	0	0	0	0	0	0	0	0	0	0	0
MELO3C000070	1.03	0.12	0	0.12	0	0.11	0	0.26	0	0	0	0.08	0	0	0	0	0	0.12	0.36	0.13	0.12	0	0	0	0	0.18	0.27	0	0.08	0	0.1	0.15	0.23	0.09	0	0.73	0.43	0	0	0	0.21	0.13	0	0.25	0	0	0	0.11	0.33
MELO3C000071	0	0	0	0	0	0	0	0	0	0	0	0	0	0	0	0	0	0	0	0	0	0	0	0	0	0	0	0	0	0	0	0	0	0	0	0	0	0	0	0	0	0	0	0	0	0	0	0	0
MELO3C000072	0	0	0	0	0	0	0	0	0	0	0	0	0	0	0	0	0	0	0	0	0	0	0	0	0	0	0	0	0	0	0	0	0	0	0	0	0	0	0	0	0	0	0	0	0	0	0	0	0
MELO3C000073	0	0	0	0	0	0	0	0	0	0	0	0	0	0	0	0	0	0	0	0	0	0	0	0	0	0	0	0	0	0	0	0	0	0	0	0	0	0	0	0	0	0	0	0	0	0	0	0	0
MELO3C000074	0	0	0	0	0	0	0	0	0	0	0	0	0	2.67	0	0	0	0	0	0	0	0	0	0	0	0	0	0	0	0	0	0	0	0	0	0	0	0	0	0	0	0	0	0	0	0	0	0	0
MELO3C000075	11.06	7.6	8.6	6.45	8.82	12.21	9.19	9.61	5.75	5.18	4.92	11.06	12.59	11.05	11.28	7.63	9.18	6.57	7.9	11.35	2.7	8.38	7.87	2.83	5.54	5.68	15.89	7.74	8.61	7.04	10.14	14.01	13.15	10.61	7.68	16.61	11.71	4.74	6.51	3.54	13.26	10.36	12.07	7.06	12.17	11.54	13.82	13.59	15.55
MELO3C000076	0	0	0	0	0	0	0	0	0	0	0	0	0	0	0	0.25	0	0	0	0	0	0	0	0	0	0.22	0	0	0	0	0	0	0	0	0	0	0	0	0	0	0	0	0	0	0	0	0	0	0
MELO3C000077	0	0	0	0	0	0	0	0	0	0	0	0	0	0	0	0	0	0	0	0	0	0	0	0	0	0	0	0	0	0	0	0	0	0	0	0	0	0	0	0	0	0	0	0	0	0	0	0	0
MELO3C000078	0	0	0	0	0	0	0	0	0	0	0	0	0	0	0	0	0	0	0	0	0	0	0	0	0	0	0	0	0	0	0	0	0	0	0	0	0	0	0	0	0	0	0	0	0	0	0	0	0
MELO3C000079	0	0	0	0	0	0	0	0	0	0	0	0	0	0	0	0	0	0	0	0	0	0	0	0	0	0	0	0	0	0	0	0	0	0	0	0	0	0	0	0	0	0	0	0	0	0	0	0	0
MELO3C000080	0	0	0	0	0	0	0	0	0	0	0	0	0	0	0	0	0	0	0	0	0	0	0	0	0	0	0	0	0	0	0	0	0	0	0	0	0	0	0	0	0	0	0	0	0	0	0	0	0
MELO3C000081	10.87	14.3	8.94	10.88	7.72	14.63	15.53	10.37	9.01	11.07	13.14	12.31	8.62	17.84	5.02	13.58	8.36	10.53	8.26	7.83	9.93	7.16	8.76	2.52	9.46	8.97	14.72	21.5	11.5	11.05	18.19	8.79	9.43	12.53	12.04	12.48	12.95	12.67	12.8	14.2	9.26	6.68	12.41	12.73	11.78	14.27	10.89	12.1	15.95
MELO3C000082	0	0	0	0	0	0	0	0	0	0	0	0	0	0	0	0	0	0	0	0	0	0	0	0	0	0	0	0	0	0	0	0	0	0	0	0	0	0	0	0	0	0	0	0	0	0	0	0	0
MELO3C000083	0	0	0	0	0	0	0	0	0	0	0	0	0	0.28	0	0	0	0	0	0	0	0	0	0	0	0	0	0	0	0	0	0	0	0	0	0	0	0	0	0	0	0	0	0	0	0	0	0	0
MELO3C000084	0	0	0	0	0	0	0	0.74	0	0	0.7	0.92	0.64	0.92	0	0	0	0	0	0	0	0.67	0	0.94	0	0.52	0.51	0.81	0	0.61	0	2.97	0	0.49	0	0	0	0	0	0	0	0	0	0.7	0	0	0	0	0.63
MELO3C000085	0	0	0	0	0	0	0	0	0	0	0	0	0	0	0	0	0	0	0	0	0	0	0	0	0	0	0	0	0	0	0	0	0	0	0	0	0	0	0	0	0	0	0	0	0	0	0	0	0
MELO3C000086	0	0	0	0	0	0	0	0	0	0	0	0.76	0	0	0	0	0	0	0	0	0	0	0	0	0	0	0	1.35	0	1.01	0	0	0	0	0	0	0	1.96	0	0	3.99	0	0	0	2.78	1.41	0	0	0
MELO3C000087	0	0	0	0	0	0	0	0	0	0	0	0	0	0	0	0	0	0	0	0	0	0	0	0	0	0	0	0	0	0	0	0	0	0	0	0	0	0	0	0	0	0	0	0	0	0	0	0	0
MELO3C000088	0	0.91	0	0	0.8	0	0	0.97	0	0	0	0	0	2.42	0	0	0	0.86	0	0	0.89	0	0	0	0	0	2.02	0	0	0	0	0	0	0	0.88	0	1.06	0	0	0	0	0	0	0	0	0	0	0	1.24
MELO3C000089	3.55	4.71	7.82	4.63	10.78	3.42	15.49	8.07	8.86	7.54	3.83	35.84	34.35	17.59	8.79	6.17	5.69	8.06	4.68	10.99	6.45	10.97	8.05	6.43	5.04	9.16	13.29	52.26	3.26	3.34	6.32	22.58	6.13	4.71	4.55	2.83	12.12	8.09	4.18	9.67	4.93	4.87	2.53	5.78	4.58	2.33	8.7	4.12	19.72
MELO3C000090	0.5	0	0	0	0	0	0	0	0	0	0	0.18	1	0	0	0	0	0	0	0	0	0	0	0	0	0	0	0	0	0.24	0.9	0.33	0.25	0.19	0	0.54	0	0.23	0.59	0	0.23	0	0.36	0	0.32	0	0	0.23	0.12
MELO3C000091	0	0	0	0	0	0	0	0	0	0	0	0	0	0	0	0	0	0	0	0	0	0	0	0	0	0	0	0	0	0	0	0	0	0	0	0	0	0	0	0	0	0	0	0	0	0	0	0	0
MELO3C000092	0	0	0	0	0	0	0	0	0	0	0	0	0	0	0	0	0	0	0	0	0	0	0	0	0	0	0	0	0	0	0	0	0	0	0	0	0	0	0	0	0	0	0	0	0	0	0	0	0
MELO3C000093	0	0	0	0	0	0	0	0	0	0	0	0	0	0	0	0	0	0	0	0	0	0	0	0	0	0	0	0	0	0	0	0	0	0	0	0	0	0	0	0	0	0	0	0	0	0	0	0	0
MELO3C000094	0	0	0	0	0	0	0	0	0	0	0	0	0	0	0	0	0	0	0	0	0	0	0	0	0	0	0	0	0	0	0	0	0	0	0	0	0	0	0	0	0	0	0	0	0	0	0	0	0
MELO3C000095	0	0	0	0	0	0	0	0	0	0	0	0	0	0	0	0	0	0	0	0	0	0	0	0	0	0	0	0	0	0	0	0	0	0	0	0	0	0	0	0	0	0	0	0	0	0	0	0	0
MELO3C000096	0	0	0	0	0	0	0	0	0	0	0	0	0	0	0	0	0	0	0	0	0	0	0	0	0	0	0	0	0	0	0	0	0	0	0	0	0	0	0	0	0	0	0	0	0	0	0	0	0
MELO3C000097	0	0	0	0	0	0	0	0	0	0	0	0	0	0	0	0	0	0	0	0	0	0	0	0	0	0	0	0	0	0	0	0	0	0	0	0	0	0	0	0	0	0	0	0	0	0	0	0	0
MELO3C000098	0	0	0	0	0	0	0	0	0	0	0	0	0	0	0	0	0	0	0	0	0	0	0	0	0	0	0	0	0	0	0	0	0	0	0	0	0	0	0	0	0	0	0	0	0	0	0	0	0
MELO3C000099	0	0	0	0.28	0	0	0	0.31	0	0	0.29	0.38	0	0	0	0	0	0	0	0	0.14	0.28	0	0.59	0	0.11	0.11	0.08	0	0	0	0	0	0	0	0	0	0	0	0	0	0	0	0	0	0	0	0.12	0
MELO3C000100	4.24	2.25	0.26	2.21	1.73	4.33	2.64	0.6	0.41	1.69	0.57	1.88	7.62	3.75	1.31	2.07	2.04	2.14	1.4	1.79	0	0.82	5.07	3.07	1.25	2.31	4.17	1.83	0.97	6.73	2.36	10.02	0.78	4.22	0.82	2.82	1.32	2.17	2.18	4.04	3.68	1.16	1.89	4.89	2.05	3.83	1.73	2.46	2.81
MELO3C000101	18.55	5.56	6.31	11.78	12.43	18.23	14.07	3.21	4.33	8.56	3.05	2.86	13.6	10.84	4.66	6.3	7.76	10.17	2.98	5.9	2.09	2.49	15.03	3.51	9.53	5.44	11.75	3.79	6.22	12.9	6.46	22.09	3.58	8.56	4.14	5.57	4.5	4.41	9.5	11.41	18.67	7.52	3.45	11.37	5.72	12.71	7.46	4.12	6.62
MELO3C000102	0	0	0	0	0	0	0	0	0	0	0	0	0	0	0	0	0	0	0	0	0	0	0	0	0	0	0	0	0	0	0	0	0	0	0	0	0	0	0	0	0	0	0	0	0	0	0	0	0
MELO3C000103	12.33	14.73	9.06	8.04	6.84	12.24	10.57	9.64	9.18	10.22	11.23	9.83	12.24	10.37	9.55	8.03	4.94	10.89	10.17	9.11	6.4	9.13	11.65	5.59	8.02	16.52	11.23	4.1	17.57	7.62	14.42	7.29	15.2	8.77	11.86	15.16	16.26	10.88	16.34	8.39	16.43	11	13.2	9.62	6.96	11.65	13.01	15.74	10.79
MELO3C000104	0	0	0	0	0	0	0	0	0	0	0	1.86	0.65	0	0	1.14	0	0	0.69	0	0	0	0	0	0	0	0	3.29	0	0	0	1.29	0	0	0.67	0	0	0	0	0	0	0	0	0	0	0	0	0	0.63
MELO3C000105	0.58	0	0	3.02	0.54	0	0.48	4.61	0	3.07	0	0.41	1.15	0	0	0	2.97	1.17	0	0	0.6	0	0	0	1.64	1.38	0.46	2.9	3.41	1.09	3.1	3.02	1.71	0.44	0.59	1.23	0	0.53	0	1.26	0.54	0	2.48	0	2.99	3.04	1.26	5.92	1.68
MELO3C000106	38.58	19.95	46.89	55.43	44.6	160.4	33.55	41.61	15.44	63.66	29.64	22.34	20.92	14.12	9.99	26.97	29.14	47.34	19.67	40.48	21.55	22.9	27.01	36.49	100.19	23.88	30.39	17.3	22.23	84.93	41.92	53.95	14.83	22.81	51.65	42.41	37.33	34.84	21.76	71.2	18.02	13.1	13.3	27.67	33.11	81.81	21.54	14.26	17.44
MELO3C000107	14.88	11.85	16.91	19.97	21.36	50.11	15.9	17.82	7.55	28.48	8.61	6.78	15.29	15.05	6.58	13.38	10.91	21.45	6.17	12.86	10.76	14.23	13.66	19.26	20.86	12.45	30.98	4.49	16.61	31.27	22.96	15.95	9.43	13.91	22.09	18.65	16.16	11.14	9.08	16.21	11.08	5.54	5.69	13.26	14.06	31.77	5.21	6.91	8.6
MELO3C000108	15.76	7.07	10.65	18.76	32.25	68.53	20.1	18.41	9.2	33.68	13.18	8.49	7.82	5.97	3.3	19.17	22.2	33.59	12.76	15.11	14.52	17.03	13.98	35.23	32.85	15.42	21.33	7.23	11.42	22.35	12.85	22.8	5.8	7.49	13.55	9.44	14.05	14.86	10.19	9.18	5.45	3.9	5.38	10.84	11.02	15.01	5.32	5.36	8.14
MELO3C000109	0.56	0	0.55	0.97	1.57	2.51	0.31	0.64	0.14	0	0	0.26	0	0	0	0	0.96	0.19	0.39	0.84	0	0	0	0	0.53	1.78	0.29	0	0.41	0.35	1.16	0	0	0.57	2.11	0	0	0.17	0	0.81	0.52	0.2	0.27	1.01	0	0.25	0	0.35	0.45
MELO3C000110	0	0	0	0	0	0	0	0	0	0	0	0	0	0	0	0	0	0	0	0	0	0	0	0	0	0	0	0	0	0	0	0	0	0	0	0	0	0	0	0	0	0	0	0	0	0	0	0	0
MELO3C000111	24.63	15.8	18.17	27.85	47.52	82.54	28.36	24.73	13.81	40.72	18.79	13.14	8.98	11.51	6.43	24.56	25.56	44.27	16.32	19.98	20.22	26.43	20.43	31.88	20.69	16.1	24.72	8.04	16.09	29.87	21.73	24.81	7.23	10.25	11.63	16.57	10.38	15.23	13.36	13.47	8.91	7.04	4.74	14.42	10.79	19.26	7.86	5	12.28
MELO3C000112	0	0	0	0	0	0	0	0	0	0	0	0	0	0	0	0	0	0	0	0	0	0	0	0	0	0	0	0	0	0	0	0	0	0	0	0	0	0	0	0	0	0	0	0	0	0	0	0	0
MELO3C000113	218.28	206.49	392.19	480.51	443.22	183.86	97.54	401.4	525.99	418.87	238.77	296.17	131.24	223.08	345.89	181.88	610.42	559.76	288.21	241.77	251.47	431.53	202.24	494.67	121.6	370.87	355	495.46	296.29	66.9	525.28	160.27	451.68	227.72	184.88	144.63	260.97	464.59	377.48	75.37	553.13	288.38	640.87	356.99	313.2	283.58	604.5	227.3	405.87
MELO3C000114	0	0	0	0	0	0	0	0	0	0	0	0.2	0	0	0	0	0	0	0	0	0	0	0	0	0	0	0	0	0	0	0	0	0	0	0	0	0	0	0	0	0	0	0	0	0	0	0	0	0
MELO3C000115	0	0	0	0	0	0	0	0	0	0	0	0	0.96	0	0	0	0	0	0	0	0	0	0	0	0	0.77	0	0	0	0	0	0	0.95	0	0	0	0	0	0	0	0	0	0	0	0	0	0	0	0
MELO3C000116	0	0	0	0	0	0	0	0	0	0	0	0	0	0	0	0	0	0	0	0	0	0	0	0	0	0	0	0	0	0	0	0	0	0	0	0	0	0	0	0	0	0	0	0	0	0	0	0	0
MELO3C000117	316.35	227.24	188.46	257.19	192.11	313.28	238.27	220.78	182.28	202.78	185.29	234.16	299.83	238.23	340.77	300.14	181.99	305.98	176.34	212.41	205.41	204.4	251.76	281.06	239.14	213.01	417.87	290.59	286.7	191.84	252.89	227.84	255.54	274.52	174.9	379.62	339.62	154.93	294.29	326.33	283.32	171.65	247.54	228.68	187.16	357.14	272.35	227.12	244.72
MELO3C000118	0	0	0	0	0	0	0	0	0	0	0	0	0	0	0	0	0	0	0	0	0	0	0	0	0	0	0	0	0	0	0	0	0	0	0	0	0	0	0	0	0	0	0	0	0	0	0	0	0
MELO3C000119	0	0	0	0	0	0	0	0	0	0	0	0	0	0	0	0	0	0	0	0	0	0	0	0	0	0	0	0	0	0	0	0	0	0	0	0	0	0	0	0	0.67	0	0	0	0	0	0	0	0
MELO3C000120	0	0	0	0	0	0	0	0	0	0	0	0	0	0	0	0	0	0	0	0	0	0	0	0	0	0	0	0	0	0	0	0	0	0	0	0	0	0	0	0	0	0	0	0	0	0	0	0	0
MELO3C000121	0	0	0	0	0	0	0	0	0	0	0	0	0	0	0	0	0	0	0	0	0	0	0	0	0	0	0	0	0	0	0	0	0	0	0	0	0	0	0	0	0	0	0	0	0	0	0	0	0
MELO3C000122	0	0	0	0.38	0	0	0	0	0	0	0	0	0	0	0	0	0	0	0	0	0	0	0	0	0	0	0	0	0	0	0	0	0	0	0	0	0	0	0	0	0	0	0	0	0	0	0	0	0
MELO3C000123	0	0.15	0.41	0.15	0.26	0.14	0.35	0.96	0.54	0.6	0	0.3	1.67	0	0.93	0.61	0.18	0.43	0.59	0.16	0	0.29	0	0.61	0	0.33	0.55	0.09	0.83	0.26	0.13	1.56	0.28	0.32	0.43	0.9	2.62	0.51	0.83	0.31	0	0.15	0	0.3	0.18	0	0	0	0.47
MELO3C000124	0.66	0	1.28	1.71	0	0.32	0.54	1.12	1.01	0	0	0	0	0	0	2.28	0.42	0	2.42	0	2.38	0.68	0.66	0.95	0	1.82	0	0	0	1.85	0	0	0	1.24	0	0.7	0	0	1.16	0	0	1.08	0	1.07	0.42	0	0	0.3	0
MELO3C000125	0	0	0	0	0	0	0	0	0	0	0	0	0.81	0	0	0	0	0	0	0	0	0	0	0	0	0	0	0	0	0	0	0	0	0	0	0	0	0	0	0	0	0	0	0	0	0	0	0	0
MELO3C000126	46.9	42.37	31.08	32.87	30.34	35.16	45.36	38.81	28.07	39.81	35.82	44.63	30.54	34.38	22.24	41.34	37.94	35.91	36.8	42.22	33.7	37.65	35.86	34.16	79.61	52.69	55.13	47.14	38.19	59.53	57.61	29.49	49.79	28.09	57.49	27.87	45.36	55.21	48.72	53.42	27.85	16.89	47.36	35.75	60.19	47.07	29.6	33.26	20.09
MELO3C000127	0	0	0	0	0	0	0	0	0	0	0	0	0	0	0	0	0	0	0	0	0	0	0	0	0	0	0	0	0	0	0	0	0	0	0	0	0	0	0	0	0	0	0	0	0	0	0	0	0
MELO3C000128	0	0	0	0	0	0	0	0	0	1.14	0	0	0	0	0	0	0	0	0	0	0	0	0	1.55	0	0	0	0	0	0	0.95	0	0	0	0	0	0	0	0	0	0	0	0	0	0	0	0	0	0
MELO3C000129	0	0	0	0	0	0	0	0	0	0	0	2.77	0	0	0	0	0	0	0	0	0	0	0	0	0	0	0	0	0	0	0	0	0	0	0	0	0	0	0	0	0	0	0	0	0	0	0	0	0
MELO3C000130	93.14	18.87	13.25	3.6	5.21	17.36	11.68	3.32	2.45	57.44	16.61	8.64	35.8	36.81	45.12	27.41	14.97	12.85	38.08	11.35	12.4	47.55	24.6	3.85	46.18	20.01	27.17	14.62	23.99	70.93	113.89	83.6	10.73	16.7	8.44	31.32	6.59	17.64	82.51	13.29	33.68	15.15	8.33	70.54	8.56	48.45	10.4	29.06	17.3
MELO3C000131	2.57	2.22	1.57	1.34	1.35	3.25	2.4	0.55	1.11	4.09	3.29	1.37	5.42	7.05	0.8	1.26	1.65	1.13	0.68	1.63	1.33	1.99	2.43	0	2.13	2.93	2.4	0.4	1.65	4.99	1.72	7.65	0.79	3.29	1.81	2.22	1.2	0.88	1.89	0.7	0.74	1.76	0.23	1.57	0.41	3.17	1.22	1.94	1.86
MELO3C000132	0	0	0	0	0	0	0	0	0	0	0	0	0	0	0	0	0	0	0	0	0	0	0	0	0	0	0	0	0	0	0	0	0	0	0	0	0	0	0	0	0	0	0	0	0	0	0	0	0
MELO3C000133	0	0	0	0	0	0.49	0	1.17	0	0	0	0.73	0	0	0	0	0	0	0	0	0	0	0	0	0	0	0	0	0	0	0	0	0	0	0	0	0	0	0	0	0	0	0	0	0	0	0	0	0.25
MELO3C000134	0	0	0	0	0	0	0	0	0	0	0	0	0	0	0	0	0	0	0	0	0	0	0	0	0	0	0	0	0	0	0	0	0	0	0	0	0	0	0	0	0	0	0	0	0	0	0	0	0
MELO3C000135	0	0	0	0	0	0	0	0	0	0	0	0	0.42	0	1.06	0	0	0.22	0	0	0	0	0	0	0	0	0	0.27	0	0	0.19	0	0	0	0.22	0.23	0.27	0.19	0	0	0	0	0	0	0	0	0	0	0.41
MELO3C000136	0	0	0	0	0	0	0	0	0	0	0	0	0	0	0	0	0	0	0	0	0	0	0	0	0	0	0	0	0	0	0	0	0	0	0	0	0	0	0	0	0	0	0	0	0	0	0	0	0
MELO3C000137	0	0	0	0	0	0	0	0	0	0	0	0.75	6.07	1.51	1.76	0	0	0	0	0	0	0	0	0	0	0	0	1	0	0	0	5.38	0	0	0	0	0	0	0	0	0	0	0	0	0	0	0	0	0.77
MELO3C000138	0	0	0	0	0	0	0	0	0	0	0	0	0	0	0	0	0	0	0	0	0	0	0	0	0	0	0	0	0	0	0	0	0	0	0	0	0	0	0	0	0	0	0	0	0	0	0	0	0
MELO3C000139	0	0	0	0	0	0	0	0	0	0	0	0	0	0	0	0	0	0	0	0	0	0	0	0	0	0	0	0	0	0	0	0	0	0	0	0	0	0	0	0	0	0	0	0	0	0	0	0	0
MELO3C000140	0	0	0	0	0	0	0	0	0	0	0	0	0	0	0	0	0	0	0	0	0	0	0	0	0	0	0	0	0	0	0	0	0	0	0	0	0	0	0	0	0	0	0	0	0	0	0	0	0
MELO3C000141	0	0	1.98	0	0.63	2.59	8.95	0	2.58	7.14	13.08	0	0.67	0	0	8.18	7.77	4.07	0	0	6.29	0	8.82	0.98	2.55	1.6	0	0	2.47	0	1.8	1.32	4.64	0	3.45	0	9.19	0	4.76	10.26	4.36	0	0	0	8.68	10.61	0	2.5	0.65
MELO3C000142	0	0	0	0	0	0	0	0	0	0	0	0	0	0	0	0	0	0	0	0	0	0	0	0	0	0	0	0	0	0	0	0	0	0	0	0	0	0	0	0	0	0	0	0	0	0	0	0	0
MELO3C000143	0	0	0	0	0	0	0	0	0	0	0	0	0	0	0	0	0	0	0	0	0	0	0	0	0	0	0	0	0	0	0	0	0	0	0	0	0	0	0	0	0	0	0	0	0	0	0	0	0
MELO3C000144	0	0	0.65	0	0	0	0	1.51	0	0	0	0.47	0	0	0	0	0	0	0	0	0	0	0	0	0	0	0	0	0	0	0	0	0	0	0	0	0	0	0	0	0	0	0	0	0	0	0	0	0
MELO3C000145	0	0	0	0	0	0	0	0	0	0	0	0	0	0	0	0	0	0	0	0	0	0	0	0	0	0	0	0	0	0	0	0	0	0	0	0	0	0	0	0	0	0	0	0	0	0	0	0	0
MELO3C000146	0	0	0	0	0	0	0	0	0	0	0	0	0	0	0	0	0	0	0	0	0	0	0	0	0	0	0	0	0	0	0	0	0	0	0	0	0	0	0	0	0	0	0	0	0	0	0	0	0
MELO3C000147	0	0.41	0	0.8	3.95	2.22	0	2.62	0	0	0	3	1.14	1.09	1.27	0	0	0	0	0	0	0	1.55	0	0	0	1.21	0.24	0.28	0	0	0.5	1.52	1.17	0	0.41	0.48	2.1	0	0	0	0	0.55	2.09	0.5	0	0	0	2.41
MELO3C000148	0	0	0	0	0	0	0	0	0	0	0	0	0	0	0	0	0	0	0	0	0	0	0	0	0	0	0	0	0	0	0	0	0	0	0	0	0	0	0	0	0	0	0	0	0	0	0	0	0
MELO3C000149	0	0	0	0	0	0	0	0	0	0	0	0	0	0	0	0	0	0	0	0	0	0	0	0	0	0	0	0	0	0	0	0	0	0	0	0	0	0	0	0	0	0	0	0	0	0	0	0	0
MELO3C000150	2.44	7.77	1.43	2.04	0.91	0.47	6.08	0.55	0.75	0	2.11	2.42	5.33	0	0	1.27	0	0.49	1.03	1.1	1.01	1.01	5.9	0.71	0.46	2.32	1.92	2.45	1.79	5.97	0.43	2.86	4.33	4.07	16.52	2.59	1.21	8.45	1.15	4.25	3.62	4.82	2.09	8.47	0.63	1.92	5.85	1.36	1.41
MELO3C000151	0	0	0	0	0	0	0	0	0	0	0	0	0	0	0	0	0	0	0	0	0	0	0	0	0	0	0	0	0	0	0	0	0	0	0	0	0	0	0	0	0	0	0	0	0	0	0	0	0
MELO3C000152	1.47	0.14	0.26	0.56	0.25	0.64	1.11	0.15	1.03	0.57	0.72	3.51	0.27	0.19	0.22	0.46	0.17	0.54	0.42	0	0.97	0	0.81	0.19	0	0.21	0.42	0.25	0	0.13	0	0.52	0.13	0.51	0.14	1	0.83	0.61	0.63	0.58	0.12	0.44	0.19	0.58	0.35	0.88	0.44	0.12	0.06
MELO3C000153	0	0	0	0	0	0	0	0	0	0	0	0.86	0.6	0.86	0	0	0	0	0	0	0	0	0	0	0	0	0	1.14	0	0	0	0.39	0	0	0	0	0	0	0	0	0	0	0	0	0	0	0	0	0
MELO3C000154	0	0	0	0	0	0	0	0	0	0	0	0	0	0	0	0	0	0	0	0	0	0	0	0	0	0	0	0	0	0	0	0	0	0	0	0	0	0	0	0	0	0	0	0	0	0	0	0	0
MELO3C000155	0	0.57	0	0	0	0	0	0	0	0	0	0.38	0	0	0	0	0	0.54	0	0	0	0	0	0	0	0	0.42	0	0	0	0	0	0	0	0.55	0	0	0.49	0	0	0.99	0	0	1.74	0	0	0.58	0	1.03
MELO3C000156	0	0	0	0	0	0	0	0	0	0	0	0	0	0	0	0	0	0	0	0	0	0	0	0	0	0	0	0	0	0	0	0	0	0	0	0	0	0	0	0	0	0	0	0	0	0	0	0	0
MELO3C000157	98.46	12.94	33.05	10.76	17.52	52.32	10.91	147.04	44.65	10.94	32.39	3.32	4.65	14.6	6.19	8.14	13.23	45.41	152.38	36.94	8.76	20.28	16.06	57.09	34.59	15.63	34.71	18.2	25.51	59.13	5.01	9.79	12.02	169.24	14.43	34.9	20.94	6.83	171.18	8.17	1.74	25.73	60.22	66.13	2.42	13.55	54.13	41.77	52.97
MELO3C000158	0	0	0	0	0	0	0	0	0	0	0	0	0	0	0	0	0	0	0	0	0	0	0	0	0	0	0	0	0	0	0	0	0	0	0	0	0	0	0	0	0	0	0	0	0	0	0	0	0
MELO3C000159	0	0	0	0	0	0	0	0	0	0	0	0	0	0	0	0	0	0	0	0	0	0	0	0	0	0	0	0	0	0	0	0	0	0	0	0	0	0	0	0	0	0	0	0	0	0	0	0	0
MELO3C000160	0	0	0	0	0	0	0	0	0	0	0	0	0	0	0	0	0	0	0	0	0	0	0	0	0	0	0	0	0	0	0	0	0	0	0	0	0	0	0	0	0	0	0	0	0	0	0	0	0
MELO3C000161	0	0.55	0	0.27	0	0	0	0	0	0	0	0.18	0	0	0	0.23	0	0	0	0	0	0	0	0	0	0	0	0	0	0	0	0	0	0.2	0.27	0	0	0.24	0.31	0	0	0	0	0	0	0	0	0.24	0
MELO3C000162	0	0	0	0	0	0	0	0	0	0	0	0	0	0	0	0	0	0	0	0	0	0	0	0	0	0	0	0	0	0	0	0	0	0	0	0	0	0	0	0	0	0	0	0	0	0	0	0	0
MELO3C000163	0	0	0	0	0	0	0	0	0	0	0	0	0	0	0	0	0	0	0	0	0	0	0	0	0	0	0	0	0	0	0	0	0	0	0	0	0	0	0	0	0	0	0	0	0	0	0	0	0
MELO3C000164	0	0	0	0	0	0	0	0	0	0	0	0	0	0	0	0	0	0	0	0	0	0	0	0	0	0	0	0	0	0	0	0	0	0	0	0	0	0	0	0	0	0	0	0	0	0	0	0	0
MELO3C000165	23.39	27.51	24.14	27.38	27.17	22.2	29.94	30.53	33.26	16.1	16.04	31.34	33.24	33.11	53.76	26.89	37.7	27.43	37.03	34.86	25.27	29.3	29.94	21.54	13.15	33.12	30.38	31.28	29.98	16.36	27.59	26.39	34.28	19.66	19.13	30.59	22.75	26.2	27.92	19.28	24.6	22.55	25.26	22.64	20.39	19.1	23.76	25.53	36.63
MELO3C000166	6.1	7.77	7.17	7.13	7.3	6.1	6.69	6.93	8.06	5.44	3.42	16.76	17.91	23.14	22.96	7.63	6.57	12.06	10.3	7.69	6.84	6.28	6.64	7.78	3.92	12.59	12.3	20.02	12.74	5.05	9.13	14.64	10.59	5.55	4.26	9.6	8.78	11.56	10.92	3.72	11.08	10.98	12.88	6.62	3.46	9.3	6.64	11.1	23.21
MELO3C000167	0	0	0	0	0	0	0	0	0	0	0	0	0	0	0	0	0	0	0	0	0	0	0	0	0	0	0	0	0	0	0	0	0	0	0	0	0	0	0	0	0	0	0	0	0	0	0	0	0
MELO3C000168	0	0	0	0	0	0	0	0	0	0	0	0	0	0	0	0	0	0	0	0	0	0	0	0	0	0	0	0	0	0	0	0	0	0	0	0	0	0	0	0	0	0	0	0	0	0	0	0	0
MELO3C000169	77.52	73.6	26.51	42.57	46.78	16.77	49.61	39.62	49.28	50.37	49.24	47.81	60.71	138.08	62.46	38.96	59.94	58.38	37.57	31.72	93.18	108.49	39.24	29.03	69.11	111.3	94.66	83.16	48.54	30.02	71.34	72.82	113	28.41	37.29	32.34	50.17	101.36	56.79	30.7	62.88	34.6	57.17	45.88	37.32	40.92	45.65	66.78	60.17
MELO3C000170	0	0	0	0	0	0	0	0	0	0	0	0	0	0	0	0	0	0	0	0	0	0	0	0	0	0	0	0	0	0	0	0	0	0	0	0	0	0	0	0	0	0	0	0	0	0	0	0	0
MELO3C000171	0	0	0	0	0	0	0	0	0	0	0	0	0	0	0	0	0	0	0	0	0	0	0	0	0	0	0	0	0	0	0	0	0	0	0	0	0	0	0	0	0	0	0	0	0	0	0	0	0
MELO3C000172	0	0	0	0.83	0	0	0	0	0	0	0	0	0	0	0	0	0	0	0	0	0	0	0	0	0	0	0	0.5	0	0	0	0	0	0	0	0	0	0	0	0	0	0	0	0	0	0	0	0	0
MELO3C000173	4.93	4.92	1.7	1.81	3.52	5.02	2.65	0.66	1.56	5.84	6.88	2.67	6.04	5.74	2.87	3.02	2.23	2.92	2.45	1.63	1.2	4.48	3.8	0.84	5.76	5.75	2.74	2.72	1.49	6.27	1.03	10.4	0.29	4.61	1.19	3.7	0.36	1.58	2.73	1.89	5.64	4.13	0.41	1.89	1.12	3.04	0.95	2.42	3.64
MELO3C000174	0	0	0	0	0	0	0	0	0	0	0	0	0	0	0	0	0	0	0	0	0	0	0	0	0	0	0	0	0	0	0	0	0	0	0	0	0	0	0	0	0	0	0	0	0	0	0	0	0
MELO3C000175	0	0	0	0	0	0	0	0	0	0	0	0	0	0	0	0	0.33	0	0	0	0	0	0	0	0	0	0	0	0	0	0	0	0	0	0	0	0	0	0	0	0	0	0	0	0	0	0	0	0
MELO3C000176	0	0	0	0	0	0	0	0	0	0	0	0	0	0	0	0	0	0	0	0	0	0	0	0	0	0	0	0	0	0	0	0	0	0	0	0	0	0	0	0	0	0	0	0	0	0	0	0	0
MELO3C000177	0	0	0	0	0	0	0	0	0	0	0	0	0	0	0	0	0	0	0	0	0	0	0	0	0	0	0	0	0	0	0	0	0	0	0	0	0	0	0	0	0	0	0	0	0	0	0	0	0
MELO3C000178	0	0	0	0	0	0	0	0	0	0	0	0	0	0	0	0	0	0	0	0	0	0	0	0	0	0	0	0	0	0	0	0	0	0	0	0	0	0	0	0	0	0	0	0	0	0	0	0	0
MELO3C000179	9.62	5.11	4.71	3.14	16.58	17.65	8	5.13	5.08	15.32	4.54	0.21	0.3	0	4.47	7.05	4.63	16.69	1.27	5.42	5.62	8.67	3.03	8.72	11.66	3.82	17.29	0.19	8.4	10.47	7.77	3.92	2.08	3.19	6.79	5.12	5.22	4.38	6.73	11.79	6.41	5.28	1.29	5.55	5.43	13.04	2.95	3.35	1.6
MELO3C000180	5.14	2.72	5.87	3.57	14.4	18.11	3.56	2.92	2.63	17.26	2.77	0.61	0	0	0	5.2	5.49	16.41	3.61	3.85	4.44	4.41	4.31	6.2	8.9	10.87	22.92	0.54	1.26	4.03	0.76	5.02	1.69	2.6	5.27	2.73	3.19	4.68	3.02	5.59	1.59	2.82	1.22	2.79	2.21	7.87	0	1.59	2.07
MELO3C000181	0	0	0	0	0	0	0	0	0	0	0	0	0	0	0	0	0	0	0	0	0	0	0	0	0	0	0	0	0	0	0	0	0	0	0	0	0	0	0	0	0	0	0	0	0	0	0	0	0
MELO3C000182	0	0	0	0	0	0	0	0	0	0	0	0	0	0	0	0	0	0	0	0	0	0	0	0	0	0	0	0	0	0	0	0	0	0	0	0	0	0	0	0	0	0	0	0	0	0	0	0	0
MELO3C000183	0	0	0	0	0	0	0	0	0	0	0	0	0	1.99	0	0	0	0	0	0	0	0	0	0	0	0	0	0.44	0	0	0	0	0	0	0	0	0	0	0	0	0	0	0	0	0	0	0	0	0
MELO3C000184	0	0	0	0	0	0	0	0	0	0	0	0	0	0	0	0	0	0	0	0	0	0	0	0	0	0	0	0	0	0	0	0	0	0	0	0	0	0	0	0	0	0	0	0	0	0	0	0	0
MELO3C000185	0	0	0	0	0	0	0	0	0	0	0	0	0	0	0	0	0	0	0	0	0	0	0	0	0	0	0	0	0	0	0	0	0	0	0	0	0	0	0	0	0	0	0	0	0	0	0	0	0
MELO3C000186	0	0	0	0	0	0	0	0	0	0	0	0	0	0	0	0	0	0	0	0	0	0	0	0	0	0	0	0	0	0	0	0	0	0	0	0	0	0	0	0	0	0	0	0	0	0	0	0	0
MELO3C000187	0	0	0	0	0	0	0	0	0	0	0	0	0	0	0	0	0	0	0	0	0	0	0	0	0	0	0	0	0	0	0	0	0	0	0	0	0	0	0	0	0	0	0	0	0	0	0	0	0
MELO3C000188	0	0	0	0	0	0	0	0	0	0	0	0	0	0	0	0	0	0	0	0	0	0	0	0	0	0	0	0	0	0	0	0	0	0	0	0	0	0	0	0	0	0	0	0	0	0	0	0	0
MELO3C000189	0	1.55	0.71	0.76	1.36	3.51	0	0.83	3.36	4.64	0	2.58	7.23	0	0	0	0	2.21	2.31	2.46	1.51	0.75	0.73	0	0	0	1.15	0.91	0	0	0	0.95	0	0	0.75	0.77	0	0	0.86	1.59	2.03	0.8	0	0.79	0.94	1.91	0	1.35	2.82
MELO3C000190	0	0	0	0	0	0	0	0	0	0	0	0	0	0	0	0	0	0	0	0	0	0	0	0	0	0	0	0	0	0	0	0	0	0	0	0	0	0	0	0	0	0	0	0	0	0	0	0	0
MELO3C000191	0	0	0	0	0	0	0	0	0	0	0	0	0	0	0	0	0	0	0	0	0	0	0	0	0	0	0	0	0	0	0	0	0	0	0	0	0	0	0	0	0	0	0	0	0	0	0	0	0
MELO3C000192	0.44	0	0	3.69	0	0	0	0	0	0	0	1.88	0	0	0	0	0	0	0.47	1.49	0	0	0	0.64	0	0	0	0.83	0	0	0	0	0	0.33	0	0	0	0	0	0	0	0	0	0	0	0	0	0	0
MELO3C000193	0	0	0	0	0	0	0	0	0	0	0	0	0	0	0	0	0	0	0	0	0	0	0	0	0	0	0	0	0	0	0	0	0	0	0	0	0	0	0	0	0	0	0	0	0	0	0	0	0
MELO3C000194	0	0	0	0	0	0	0	0	0	0	0	0	0	0	0	0	0	0	0	0	0	0	0	0	0	0	0	0	0	0	0	0	0	0	0	0	0	0	0	0	0	0	0	0	0	0	0	0	0
MELO3C000195	0	0	0	0	0	0	0	0	0	0	0	0	0	0	0	0	0	0	0	0	0	0	0	0	0	0	0	0	0	0	0	0	0	0	0	0	0	0	0	0	0	0	0	0	0	0	0	0	0
MELO3C000196	23	14.67	13.78	24.92	39.69	84.99	44.07	17.57	10.91	51.21	13.16	4.54	5.73	5.52	3.11	20.95	20.47	41.34	10.34	22.77	19.57	15.4	21.78	31.88	21.28	16.56	50.29	4.33	8.59	16.8	7.61	15.74	1.98	7.05	7.74	6.15	6.24	6.41	6.37	7.66	9.78	3.45	5.02	7.23	6.32	14.2	3.15	5.6	5.04
MELO3C000197	0	0	0	0	0	0	0	0	0	0	0	0	0	0	0	0	0	0	0	0	0	0	0	0	0	0	0	0	0	0	0	0.28	0	0	0	0	0	0	0	0	0	0	0	0	0	0	0	0	0
MELO3C000198	0	0	0	0	0	0	0	0	0	0	0	0	0	0	0	0	0	0	0	0	0	0	0	0	0	0	0	0	0	0	0	0	0	0	0	0	0	0	0	0	0	0	0	0	0	0	0	0	0
MELO3C000199	21.52	16.15	13.36	12.6	18.14	15.15	21.8	16.1	11.29	15.04	14.73	34.94	19.78	27.49	18.2	21.42	20.87	20.12	17.17	13	12.53	15.14	16.39	10.65	37.73	51.67	59.54	34.84	25.47	33.59	37.39	22.6	27.43	15.13	39.31	21.76	18.89	37.77	47.6	27.43	23.83	11.52	44.94	30.18	37.24	32.4	30.3	31.18	16.22
MELO3C000200	0	0	0	0	0	0	0	0	0	0	0	0	0	0	0	0	0	0	0	0	0	0	0	0	0	0	0	0	0	0	0	0	0	0	0	0	0	0	0	0	0	0	0	0	0	0	0	0	0
MELO3C000201	0.9	1.44	0.88	1.18	1.9	3.26	0.94	0.77	1.73	1.92	1.46	2.08	1.79	1.6	0	0.59	1.74	3.87	2.38	0.76	0.47	1.86	1.14	1.64	2.56	2.15	2.49	1.84	0.66	2.13	1.81	0.74	0.89	1.03	1.85	2.64	0.56	2.47	0.53	4.43	1.88	0.99	1.29	3.43	3.21	1.19	1.23	2.1	1.09
MELO3C000202	0	0	0	0	0	0	0	0	0	0	0	0	0	0	0	0	0	0	0	0	0	0	0	0	0	0	0	0	0	0	0	0	0	0	0	0	0	0	0	0	0	0	0	0	0	0	0	0	0
MELO3C000203	0	0	0	0	0	0	0	0	0	0	0	0	0	0	0	0	0	0	0	0	0	0	0	0	0	0	0	0	0	0	0	0	0	0.17	0	0.24	0	0	0	0	0	0	0	0	0	0	0	0	0
MELO3C000204	0	0	0	0	0	0	0	0	0	0	0	0	0	0	0	0	0	0	0	0	0	0.27	0	0	0	0	0	0	0	0	0	0	0	0	0	0	0	0	0	0	0	0	0	0	0	0	0	0	0
MELO3C000205	0	0	0	0	0	0	0	0	0	0	0	0	0	0	0	0	0	0	0	0	0	0	0	0	0	0	0	0	0	0	0	0	0	0	0	0	0	0	0	0	0	0	0	0	0	0	0	0	0
MELO3C000206	0	0	0	0	0	0	0	0	0	0	0	0	0.48	0	0	0	0	0	0	0	0	0	0	0	0	0	0	0	0	0	0	0	0	0	0	0	0	0	0	0	0	0	0	0	0	0	0	0	0
MELO3C000207	0	0	0	0	0	0	0	0	0	0	0	0	1.27	0	0	0	0	0	0	0	0	0	0	0	0	0	0	0	0	0	0	0	0	0	0	0	0	0	0	0	0	0	0	0	0	0	0	0	0
MELO3C000208	435.25	353.44	171.16	232.11	199.74	196.58	241.7	212.77	204.17	300.77	335.14	355.67	347.61	292.08	247.31	235.76	344.46	227.97	187.64	253.71	416.3	386.2	327.6	166.8	278.66	261.85	177.58	287.8	361.18	493.92	471.93	333.56	287.3	151.78	297.43	606.5	312.99	273.12	394.04	153.39	352.89	289.36	269.34	218.77	239.32	354.43	246.61	298.54	193.85
MELO3C000209	216.53	234.77	114.55	186.69	161.56	124.12	187.07	141.87	174.31	180.7	185.79	191.27	303.15	211.86	125.06	192.3	229.13	139.42	124.03	219.3	239.7	234.85	208.18	123.43	222.83	250.9	186.61	144.6	286.69	296.48	279.34	290.49	251.86	137.27	179	411.59	198.69	228.88	265.49	110.93	235.68	211.58	209.12	162.96	183.32	215.12	187.48	196.61	149.56
MELO3C000210	0	0	0.99	0	0	0	0	1.15	0	0	0	0	0	0	0	0	0	0	0	0	0	0	0	0	0	0	0	0	0	0	0	0	0	0	0	0	0	0	0	0	0.94	0	0	0	0	0	0	0	0.49
MELO3C000211	0	0	0	0	0	0	0	0	0	0	0	0	0	0	0	0	0	0	0	0	0	0	0	0	0	0	0	0	0	0	0	0	0	0	0	0	0	0	0	0	0	0	0	0	0	0	0	0	0
MELO3C000212	0	0	0	0	0	0	0	0	0	0	0	0	0	0	0	0	0	0	0	0	0	0	0	0	0	0	0	0	0	0	0	0	0	0	0	0	0	0	0	0	0	0	0	0	0	0	0	0	0
MELO3C000213	15.17	29.9	33.24	3.77	4.05	14.6	34.22	3.28	3.88	39.87	24.18	30.19	41.57	46.03	57.26	3.76	4.63	29.89	17.54	10.57	30.75	0.74	5.82	7.33	9.57	17.78	80.82	21.72	2.12	3.4	29.6	55.14	16.38	4.93	31.13	36.88	98.63	21.72	6.81	56.65	6.69	3.17	15.47	3.14	28.9	20.88	2.36	14.75	6.28
MELO3C000214	0	0	0	0	0	0	0	0	0	0	0	0	0	0	0	0	0	0	0	0	0	0	0	0	0	0	0	0	0	0	0	0	0	0	0	0	0	0	0	0	0	0	0	0	0	0	0	0	0
MELO3C000215	0	0	0	0	0	0	0	0	0	0.79	0	16.29	8.83	3.15	14.7	0	0	0	0	0	0	0	0	1.08	0	0	0	10.22	0	0	0	7.26	0	0	0	0	0	0	0	0	0	0	0	0	0	0	0	0	5.73
MELO3C000216	0	0	0	0	0	0	0	0	0	0	0	0	0	0	0	0	0	0	0	0	0	0	0	0	0	0	0	0	0	0	0	0	0	0	0	0	0	0	0	0	0	0	0	0	0	0	0	0	0
MELO3C000217	49.56	76.32	46.15	51.12	55.89	43.97	49.93	58.9	68.24	45.33	55.64	59.41	69.64	117.12	64.89	69.24	60.27	58.34	66.12	56.58	58.84	55	50.94	37.98	22.49	43.98	44.31	53.69	55.07	37.8	60.49	62.8	60.8	44.6	37.69	47.7	45.95	65.25	71.62	43.42	49.34	52.21	56.7	64.43	49.79	54.62	51.5	58.95	81.41
MELO3C000218	0	0	0	0	0	0	0	0	0	0	0	0	0	0	0	0	0	0	0	0	0	0	0	0	0	0	0	0	0	0	0	0.54	0	0	0	0	0	0	0	0	0	0	0	0	1.06	0	0	0	0
MELO3C000219	0	0	0	0	0	0	0	0	0	0	0	0	0	0	0	0	0	0	0	0	0	0	0	0	0	0	0	0	0	0	0	0	0	0	0	0	0	0	0	0	0	0	0	0	0	0	0	0	0
MELO3C000220	0.27	0	0.65	0.69	0	0.38	0.44	0.15	0	0	0	0	0	0	1.53	0.23	0	0	0.14	0.15	0	0.27	0.4	0	0	0	0.21	0.08	0.29	0.37	0.24	0.35	0	0.6	0.27	0.28	0	0	0	0.87	0	0	0	0	0.17	0	0.14	0.12	0.19
MELO3C000221	0	10.05	0	0	3.26	4.31	3.73	0	0	9.52	2.69	6	2.97	6.35	6.58	0	3.83	0.5	0	0	0	0	0	0	0	0	1.96	4.37	3.66	0	0.89	8.77	2.95	0	43.45	0	4.33	14.07	0	8.68	4.62	5.47	13.51	0	4.5	4.58	0	0	0
MELO3C000222	0	0	0	0	0	0	0	0	0	0	0	0	0	0	0	0	0	0	0	0	0	0	0	0	0	0	0	0	0	0	0	0	0	0	0	0	0	0	0	0	0	0	0	0	0	0	0	0	0
MELO3C000223	0	0	0	0	0	0	0	0	0	0	0	0	0	0	0	0	0	0	0	0	0	0	0	0	0	0	0	0	0	0	0	0	0	0	0	0	0	0	0	0	0	0	0	0	0	0	0	0	0
MELO3C000224	0	0	0	0	0	0	0	0	0	0	0	0	0	0	0	0	0	0	0	0	0	0	0	0	0	0	0	0	0	0	0	0	0	0	0	0	0	0	0	0	0	0	0	0	0	0	0	0	0
MELO3C000225	0.29	0	0	0	0	0	0	0	0	0	0	0	0	0	0	0	0	0	0	0	0	0	0	0.84	0.27	0	0.46	0	0.43	0	0.77	0.38	0.57	0	0	0	0	0	0.34	0	0.27	0	0	0	0	0	0	0.54	0.42
MELO3C000226	0	0	0	0	0	0	0	0	0	0	0	0	0	0	0	0	0	0	0	0	0	0	0	0	0	0	0	0	0	0	0	0.42	0	0	0	0	0	0	0	0	0	0	0	0	0	0	0	0	0
MELO3C000227	0	0	0	0	0	0	0	0	0	0	0	0	0	0	0	0	0	0	0	0	0	0	0	0	0	0	0	0	0	0	0	0	0	0	0	0	0	0	0	0	0	0	0	0	0	0	0	0	0
MELO3C000228	0	0	6.56	0	0	0	0	5.9	5.41	0	0	5.46	0	3.32	6.64	0	0	1.18	9.37	0.38	0	0.17	0	0	0.48	0	0	0	4.19	3.63	0	0	7.1	0	0.17	0	8.94	0	5.53	0	3.26	0	4.54	0	4.11	3.96	0	5.13	2.51
MELO3C000229	0	0	0	0	0	0	0	0	0	0	0	0	0	0	0	0	0	0	0	0	0	0	0	0	0	0	0	0	0	0	0	0	0	0	0	0	0	0	0	0	0	0	0	0	0	0	0	0	0
MELO3C000230	0	0	0	0	0	0	0	0	0	0	0.67	1.55	0	0	0	0	0	0	0	0	0	0	0	0	0	0	0	0	0	0	0	0	0	0	0	0	0	0	0	0	0	0	0	0	0	0	0	0	0
MELO3C000231	0	0	0	0	0	0	0	0	0	0	0	0	0	0	0	0	0	0	0	0	0	0	0	0	0	0	0	0	0	0	0	0.11	0	0	0	0	0	0	0	0	0	0	0	0	0	0	0	0	0
MELO3C000232	0	0	0.69	0.73	0	0	0	0	0.54	0	0.76	0.5	0	0	0	0	2.71	4.26	0	0	2.19	0	0	0	0.67	1.12	0	0.44	0.52	0	0	0	1.39	0	0	0	0.87	4.49	0	0	0	0	0	1.53	1.82	1.85	2.3	0	0.34
MELO3C000233	0	0	0	0	0	0	0	0	0	0	0	0	0	0	0	0	0	0	0	0	0	0	0	0	0	0	0	0	0	0	0	0	0	0	0	0	0	0	0	0	0	0	0	0	0	0	0	0	0
MELO3C000234	0	0	0	0	0	0	0	0	0	0	0	0	0	0	0	0	0	0	0	0	0	0	0	0	0	0	0	0	0	0	0	0.73	0	0.84	0	0	0	0	0	0	0	0	0	0	0	0	0	0	0
MELO3C000235	0	0	0	0	0	0	0	0	0	0	0	0	0	0	0	0	0	0	0	0	0	0	0	0	0	0	0	0	0	0	0	0	0	0	0	0	0	0	0	0	0	0	0	0	0	0	0	0	0
MELO3C000236	0	0	0	0	0	0	0	0	0	0	0	0	0	0	0	0	0	0	0	0	0	0	0	0	0	0	0	0	0	0	0	0	0	0	0	0	0	0	0	0	0	0	0	0	0	0	0	0	0
MELO3C000237	3.17	6.24	9.3	10.38	6.34	6.53	7.14	5.65	9.03	4.32	2.44	10.57	4.04	3.2	4.48	1.96	5.22	5.93	6.68	8.14	6.1	4.19	5.47	5.9	3.85	10.77	14.25	10.2	9.64	4.68	7.25	6.2	7.14	11.66	7.42	3.37	4.49	8.24	15.98	10.84	10.48	6.45	9.04	11.78	11.09	8.32	11.33	11.75	7.86
MELO3C000238	4.34	3.8	3.88	4.72	4.05	5.62	3.29	3	3.48	4.4	4.07	6.14	3.37	6.94	2.8	5.4	4.6	4.57	3.78	5.09	2.94	3.3	4.75	6.83	4.28	4.04	4.16	7.68	3.19	5.68	6.55	4.8	7.62	5.43	3.48	4.81	4.91	3.78	4	4.93	4.02	2.28	3.5	3.48	4.38	2.73	4.11	4.38	4.83
MELO3C000239	0	0	0	0	0	0	0	0	0	0	0	0	0	0	0	0	0	0	0	0	0	0	0	0	0	0	0	0	0	0	0	0	0	0	0	0	0	0	0	0	0	0	0	0	0	0	0	0	0
MELO3C000240	0	0	0	0	0	0	0	0	0	0	0	0.62	0	0	1.44	0	0	0	0	0	0	0	0	0	0	0	0	0	0	0	0.77	1.13	0	0	0	0	0	0	0	0	0	0	0	0.94	0	0	0	0	2.1
MELO3C000241	4.66	1.65	4.81	7.56	10.64	22.65	9.03	7.06	2.38	12.63	4.19	1.83	2.82	2.2	0.85	6.74	6.64	17.23	2.73	6.7	5.1	9.86	7.82	7.5	3.43	8.01	12.03	1.46	6.47	6.58	6.22	9.11	2.3	4.71	5.04	4.68	7.06	4.24	6.1	9.02	4.55	5.11	1.48	4.77	4.67	9.52	2.54	5.52	4.87
MELO3C000242	0	0	0	0	0.93	0	0	0	0	0	1.07	29.55	32.52	22.5	21.32	0	0	0	0	0	0	0	0	0	0	0	0	28	0	0	0	31.11	0	0	0	0	0	0	0	0	0	0	0	0	0	0	0	0	30.7
MELO3C000243	0	0	0	0	0	0	0	0	0	0	0	0	0	0	0	0	0	0	0	0	0	0	0	0	0	0	0	0	0	0	0	0	0	0	0	0	0	0	0	0	0	0	0	0	0	0	0	0	0
MELO3C000244	0	0	0	0	0	0	0	0	0	0	0	0	0	0	0	0	0	0	0	0	0	0	0	0	0	0	0	0	0	0	0	0	0	0	0	0	0	0	0	0	0	0	0	0	0	0	0	0	0
MELO3C000245	0	0	0	0	0	0	0	0	0	0	0	0	0	0	0	0	0	0	0	0	0	0	0	0	0	0	0	0	0	0	0	0	0	0	0	0	0	0	0	0	0	0	0	0	0	0	0	0	0
MELO3C000246	0	0	0	0	0	0	0	0	0	0	0	0	0	0	0	0	0	0	0	0	0	0	0	0	0	0	0	0	0	0	0	0	0	0	0	0	0	0	0	0	0	0	0	0	0	0	0	0	0
MELO3C000247	0	0	0	0	0	0	0	0	0	0	1.95	9.9	0	0	0	0	0	0	0	0	0	0	0	0	0	0	0	0	0	0	0	0	0	0	0	0	0	0	0	0	0.42	0	0	0.98	0	0	0	0	0.87
MELO3C000248	0.59	0	0	0	0	0	0	0	0	0	0	0	0	0	0	0	0	0	0	0	0	0	0	0	0	0	0	0	0	0.55	0	0	0	0	0	0	0	0	0	0	0	0	0	0	0	0	0	0	0
MELO3C000249	33.53	71.98	48.5	54.87	56.61	28.23	55.72	67.55	64.38	35.18	35.78	56.94	38.56	59.88	49.7	48.96	97.74	85.36	74.79	82.77	45.1	69.86	59.51	29.83	11.53	62.92	89.75	63.72	93.57	31.92	61.76	41.01	90.54	59.53	43.78	64.02	63.84	55.54	52.96	23.24	59.66	53.54	79.94	52.51	40.8	45.05	65.16	85.94	62.18
MELO3C000250	0	0	0	0	0	0	0	0	0	0	0	0	0	0	0	0	0	0	0	0	0	0	0	0	0	0	0	0	0	0	0	0	0	0	0	0	0	0	0	0	0	0	0	0	0	0	0	0	0
MELO3C000251	16.6	8.57	3.51	8.43	6.71	8.2	4.47	7.65	6.89	4.28	2.91	14.62	8.9	4.45	7.41	2.73	5.18	6.79	10.42	9.59	10.25	8.78	11.3	20.16	12.31	17.81	15.55	8.43	7.92	13.51	6.79	13.17	19.02	8.17	12.43	9.06	13.36	9.4	14.27	2.93	30.34	6.4	11.53	16.06	11	5.89	14.66	37.89	9.96
MELO3C000252	0	0	0	0	0	0	0	0	0	0	0	0	0	0	0	0	0	0	0	0.23	0	0	0	0	0	0	0	0	0	0	0	0	0	0	0.42	0	0	0	0	0	0	0	0	0	0	0	0	0	0
MELO3C000253	91.87	140.65	115.34	117.08	153.98	129.52	161.98	122.72	144.33	127.98	157.44	164.39	107.13	137.99	137.78	145.51	218.55	164.87	124.32	159.43	171.08	195.01	175.24	76.24	73.62	90.19	90.04	157.67	79.91	69.97	96.79	103.84	96.11	72.33	66.91	97.68	73.97	97.1	117.29	88.58	103.95	88.52	145.12	95.87	140.23	105.01	145.12	99.59	130.02
MELO3C000254	6.62	10.54	3.24	8.29	8.66	4.46	4.4	3.76	11.19	4.92	5.72	7.04	10.51	9.38	7.65	8.63	6.8	5.35	6.29	5.96	6.88	6.82	4	1.92	6.26	9.99	18.26	11.2	9.74	4.36	14.15	13.82	10.45	7.03	2.04	13.38	3.29	11.46	14.04	4.33	7.36	5.09	8.51	13.65	7.69	11.31	7.94	11.68	15.03
MELO3C000255	0	0	0	0	0	0	0	0	0	0	0	0	0	0	0	0	0	0	0	0	0	0	0	0	0	0	0	0	0	0	0	0	0	0	0	0	0	0	0	0	0	0	0	0	0	0	0	0	0
MELO3C000256	52.31	29.96	29.26	28.59	48.1	19.97	28.98	29.25	9.57	17.62	38.54	170.54	160.62	148.11	143.95	48.3	13.84	48.6	45.57	44.86	13.79	9.41	7.53	49.35	5.5	11.87	35.32	285.5	29.91	3.91	31.06	138.12	5.73	17.63	23	10.6	15.46	12.1	45.97	28.94	34.62	40.1	66.36	45.05	6.43	30.54	21.71	27.75	153.55
MELO3C000257	0	0	0	0	0	0	0	0	0	0	0	0	0	0	0	0	0	0	0	0	0	0	0	0	0	0	0	0	0	0	0	0	0	0	0	0	0	0	0	0	0	0	0	0	0	0	0	0	0
MELO3C000258	21.37	55.62	20.42	14.34	19.49	23.5	26.21	21.39	26.18	27.54	33.5	18.02	26.25	50.42	33.61	18.11	31.98	26.19	16.11	28.06	53.35	70.23	21.53	39.83	36.58	55.34	24.45	47.8	26.56	18.68	21.3	20.91	15.55	32.03	31.32	34.63	11.37	18.08	35.36	8.87	19.8	35.75	45.02	35.89	19.04	32.08	31.04	29.75	26.29
MELO3C000259	0	0	0	0	0	0	0	0	0	0	0	0	0	0	0	0	0	0	0	0	0	0	0	0	0	0	0	0	0	0	0	0	0	0	0	0	0	0	0	0	0	0	0	0	0	0	0	0	0
MELO3C000260	79.63	54.63	81.11	89.8	82.67	80.08	108.6	65.81	127.56	98.15	79.01	28.2	26.73	35.87	39.18	79.26	83.56	76.7	91.67	52.96	89.76	76.63	77.4	68.79	89.77	219.02	174.56	16.88	83.97	78.36	107.44	38.83	87.24	128.1	118.83	81.25	54.9	164.49	99.95	75.33	92.4	117.86	114.79	103.86	93.91	97.2	118.71	94.44	41.55
MELO3C000261	0	0	0	0	0.67	0	0	0	0	0	0	0	0	0	0	0	0	0	0	0.8	0	0	0	0	0	0	0	0	0	0	0	0	0	0	0	0	0.89	0	0.84	0	0	0	0	0	0	0	0	0	0
MELO3C000262	4.19	6.23	3.28	2.63	4.7	1.61	0.7	3.81	5.15	0.89	2.72	10.1	6.66	10.69	6.92	8.01	3.23	8.46	11.51	1.89	9.58	9.5	8.45	6.08	5.55	9.32	10.57	9.45	8.63	3.16	8.96	8.75	9.1	3.18	11.19	7.13	4.16	17.57	4.94	9.13	4.66	7.36	10.77	6.37	5.41	5.51	3.65	10.12	12.55
MELO3C000263	0	0	0	0	0	0	0	0	0	0	0	0	0	0	0	0	0	0	0	0	0	0	0	0	0	0	0	0	0	0	0	0	0	0	0	0	0	0	0	0	0	0	0	0	0	0	0	0	0
MELO3C000264	0	0	0	0	0	0	0	0	0	0	0	0	0	0	0	0	0	0	0	0	0	0	0	0	0	0	0	0	0	0	0	0	0	0	0	0	0	0	0	0	0	0	0	0	0	0	0	0	0
MELO3C000265	0	0	0	0	0	0	0	0	0	0	0	0	0	0	0	0	0	0	0	0	0	0	0	0	0	0	0	0	0	0	0	0	0	0	0	0	0	0	0	0	0	0	0	0	0	0	0	0	0
MELO3C000266	0	0	0	0	0	0	0	0	0	0	0	0	0	0	0	0	0	0	0	0	0	0	0	0	0	0	0	0	0	0	0	0	0	0	0	0	0	0	0	0	0	0	0	0	0	0	0	0	0
MELO3C000267	0	0	0	0	0	0	0	0	0	0	0	0	0	0	0	0	0	0	0	0	0	0	0	0	0	0	0	0	0	0	0	0	0	0	0	0	0	0	0	0	0	0	0	0	0	0	0	0	0
MELO3C000268	0	0	0	0	0.2	0	0	0	0	0	0	0	0	0.3	0	0	0.27	0	0	0	0	0	0	0	0	0.17	0	0.13	0.16	0	0	0	0	0	0	0	0.26	0.39	0	0	0	0	0	0	0	0	0	0	0.1
MELO3C000269	0	0	0	0	0	0	0	0	0	0	0	0	0	0	0	0	0	0	0	0	0	0	0	0	0	0	0	0	0	0	0	0	0	0	0	0	0	0	0	0	0	0	0	0	0	0	0	0	0.26
MELO3C000270	0	0	0	0	0	0	0	0	0	0	0	0	0	0	0	0	0	0	0	0	0	0	0	0	0	0	0	0.35	0	0	0.25	0	0	0	0	0	0	0	0	0	0	0	0	0	0	0	0	0	0
MELO3C000271	0	0	0	0	0	0	0	0	0	0	0	0	0	0	0	0	0	0	0	0	0	0	0	0	0	0	0	0	0	0	0	0	0	0	0	0	0	0	0	0	0	0	0	0	0	0	0	0	0
MELO3C000272	0	0	0	0	0	0	0	0	0	0	0	0	0	0	0	0	0	0	0	0	0	0	0	0	0	0	0	0	0	0	0	0	0	0	0	0	0	0	0	0	0	0	0	0	0	0	0	0	0
MELO3C000273	58.81	75.06	67.69	64.68	77.23	42.81	51.51	82.19	88.5	70.84	117.53	47.28	52.82	66.38	68.24	98.67	88.68	83.4	52	75.14	65.18	92.5	53.66	14.98	12.78	20.19	10.64	78.15	9.35	15.71	15.57	78.28	16.46	10.85	11.42	15.21	8.88	13.76	14.98	20.77	10.31	6.98	31.76	13.8	33.84	12.53	12.98	18.44	62.16
MELO3C000274	0	0	0	0	0	0	0	0	0	0	0	0	0	0	0	0	0	0	0	0	0	0	0	0	0	0	0	0	0	0	0	0.49	0	0	0	0	0	0	0	0	0	0	0	0	0	0	0	0	0
MELO3C000275	0	0	0	0	0	0	0	0	0	0	0	0	0	0	0	0	0	0	0	0	0	0	0	0	0	0	0	0	0	0	0	0	0	0	0	0	0	0	0	0	0	0	0	0	0	0	0	0	0
MELO3C000276	0	0.65	1.21	0	0	0.59	0	0	0	0.65	0	2.62	3.05	0	1.02	1.07	0	0	0.65	0	0	0.63	0	0	0	0.98	0.49	3.47	0	0	0.55	8.03	0	0	0	0	0	1.68	0	0	0	0	0	0.67	0	0.81	0	0	2.08
MELO3C000277	10.82	2.22	1.2	0.91	0.82	1.51	1.74	0.6	0.54	4.08	3.02	1.11	3.98	2.22	1.44	2.58	1.12	1.76	0.92	1.57	1.27	3.24	3.52	0	7.93	1.94	2.48	0.44	1.67	6.08	4.97	4.9	1.03	2.52	0.72	2.04	0.65	2.39	3.7	2.28	3.72	1.72	0	3.41	0.9	2.29	1.14	1.3	0.59
MELO3C000278	0	0	0	0	0	0	0	0	0	0	0	0	0	0	0	0	0	0	0	0	0	0	0	0	0	0	0	0	0	0	0	0	0	0	0	0	0	0	0	0	0	0	0	0	0	0	0	0	0
MELO3C000279	10	6.8	18.32	23.81	32.1	5.18	35.79	113.04	29.14	0.54	8.86	5.81	4.07	8.71	11.43	9.57	15.78	32.08	4.87	35.2	12.51	6.07	1.29	4.46	12.61	20.56	50.29	4.5	15.46	3.86	16.89	6.52	9.1	1.75	8.68	3.82	18.45	6.07	23.55	17.87	3.09	3.1	26.34	4.45	22.49	2.02	5.58	6.19	2.23
MELO3C000280	30.91	24.93	15.13	29.02	21.95	11.3	18.49	21.78	25.16	10.49	8.67	56.48	105.47	93.63	110.23	19.32	19.03	21.21	25.44	19.48	18.61	12.73	19.93	7.17	9.94	14.23	67.2	66.2	47.72	13.38	24.77	59.68	29.25	33.75	12.05	44.04	40.66	15.77	35.68	20.19	65.86	15.61	25.58	16.77	11.96	35.73	28.28	34.42	109.53
MELO3C000281	0	0	0	0	0	0	0	0	0	0	0	0	0	0	0	0	0	0	0	0	0	0	0	0	0	0	0	0	0	0	0	0	0	0	0	0	0	0	0	0	0	0	0	0	0	0	0	0	0
MELO3C000282	1.32	0	0	0	1.24	0.64	0	0	0.51	1.41	0	0	0	0	1.09	0	0	0	0	0	0.69	0	0	0	0	0	0	0	0	0	0	1.3	1.31	0.5	0	0	0	1.21	0	0	0	0.73	0	0	1.71	0	0.72	0	0.64
MELO3C000283	0	0	0	0	0	0	0	0	1.53	0	0	1.41	0.99	1.41	0	0.86	0	0	0	0	0	0	0	0	0	0	0	1.87	0	0	0.88	1.94	0	0	0	0	0	1.81	0	0	0	0	0	0	0	0	0	0	0
MELO3C000284	69.24	83.97	50.83	80.62	57.18	60.06	74.47	61.82	63.14	43.95	38.7	73.11	143.49	144.38	136.76	82.65	65.01	91.07	60.67	74.44	62.89	56.66	99.04	48.39	39.76	82.93	200.13	105.69	103.16	41.89	62.75	75	95.69	110.17	51.37	130.14	109.7	39.98	89.55	53.85	61.85	48.85	65.28	62.38	55.03	107.18	73.39	91.23	144.75
MELO3C000285	0	0	0	0	0	0	0	0	0	0	0	0	0.31	0	0	0	0	0	0	0	0	0	0	0	0	0	0	0	0	0	0	0	0	0	0	0	0	0	0	0	0	0	0	0	0	0	0	0	0.15
MELO3C000286	0	0	0	0	0	0	0	0	0	0	0	0	0	0	0	0	0	0	0	0	0	0	0	0	0	0	0	0	0	0	0	0	0	0	0	0	0	0	0	0	0	0	0	0	0	0	0	0	0
MELO3C000287	0	0	0	0	0	0	0	0	0	0	0	0	0	0	0	0	0	0	0	0	0	0	0	0	0	0	0	0	0	0	0	0	0	0	0	0	0	0	0	0	0	0	0	0	0	0	0	0	0
MELO3C000288	0	0	0	0	0	0	0	0	0	0	0	0	0	0	0	0	0	0	0	0	0	0	0	0	0	0	0	0	0	0	0	0	0	0	0	0	0	0	0	0	0	0	0	0	0	0	0	0	0
MELO3C000289	0	0	0	0	0.79	0	0	0	0	0.89	0	0	0	0	0	0	1.08	0	0	0	0	0	0.85	0	0	0.67	0	0	0	0	0	0	0	0	0	0	0	0	0	0	0	0	0	0	0	0	0	0	0
MELO3C000290	0	0	0	0	0	0	0	0	0	0	0	0	0	0	0	0	0	0	0	0	0	0	0	0	0	0	0	0	0	0	0	0	0	0	0	0	0	0	0	0	0	0	0	0	0	0	0	0	0
MELO3C000291	0	0	0	0	0	0	0	0	0	0	0	0	0	0	0	0	0	0	0	0	0	0	0	0	0	0	0	0	0	0	0	0.18	0	0	0	0	0	0	0	0	0	0	0	0	0	0	0	0	0
MELO3C000292	0	0	0	0	0	0	0	0	0	0	0	0	0	0	0	0	0	0	0	0	0	0	0	0	0	0	0	0	0	0	0	0	0	0	0	0	0	0	0	0	0	0	0	0	0	0	0	0	0
MELO3C000293	0	0	0	0	0	0	0	0	0	0	0	0	0	0	0	0	0	0	0	0	0	0	0	0	0	0	0	0	0	0	0	0	0	0	0	0	0	0	0	0	0	0	0	0	0	0	0	0	0
MELO3C000294	0	0	0	0	0	0	0	0	0	0	0	0.73	0	0	0	0	0	0	0	0	0	0	0	0	0	0	0	0	0	0	0	0	0	0	0	0	0	0	0	0	0	0	0	0	0	0	0	0	0
MELO3C000295	0	0	0	0	0	0	0	0	0	0	0	0	0	0	0	0	0	0	0	0	0	0	0	0	0	0	0	0	0	0	0	0	0	0	0	0	0	0	0	0	0	0	0	0	0	0	0	0	0
MELO3C000296	37.2	17.21	40.15	51.75	42.77	29.36	49.13	19.51	30.03	24.29	23.68	35.12	43.52	21.6	40.94	45.54	39.14	17.32	27.17	32.2	31.68	27.5	18.26	23.5	18.04	23.47	29.3	19.71	46.98	15.26	20.38	13.69	40.43	28.93	13.7	36.51	10.65	59.08	28.08	45.7	40.64	41.87	68.05	30.01	14.77	43.85	38.43	33.64	51.57
MELO3C000297	0	0	0	0	0	0	0	0	0	0	0	0	0	0	0	0	0	0	0	0	0	0	0	0	0	0	0	0	0	0	0	0	0	0	0	0	0	0	0	0	0	0	0	0	0	0	0	0	0
MELO3C000298	7.75	7.13	1.52	2.7	4.83	13.17	10.52	3.23	4.76	10.69	4.46	12.26	4.87	2.93	7.25	2.69	1.99	6	4.63	4.36	2.41	5.85	4.17	3.37	4.64	4.51	1.22	6.31	6.27	7.05	8.97	8.26	3.06	9.21	3.71	15.38	5.77	6.83	0.61	10.13	2.39	4.25	3.32	7.01	11.33	8.82	1.13	12.95	13.47
MELO3C000299	0	0	0	0	0	0	0	0	0	0	0	0	0	0	0	0	0	0	0	0	0	0	0	0	0	0	0	0	0	0	0	0	0	0	0	0	0	0	0	0	0	0	0	0	0	0	0	0	0
MELO3C000300	0	0	0	0	0	0	0	0	0	0	0	0	0	0	0	0	0	0	0	0	0	0	0	0	0	0	0	0	0	0	0	0	0	0	0	0	0	0	0	0	0	0	0	0	0	0	0	0	0
MELO3C000301	0	0	0	0	0	0	0	0	0	0	0	0	0	0	0	0	0	0	0	0	0	0	0	0	0	0	0	0	0	0	0	0	0	0	0	0	0	0	0	0	0	0	0	0	0	0	0	0	0
MELO3C000302	0	0	0	0	0	0	0	0	0	0	0	4.59	5.63	1.15	5.35	0	0	0	0	0	0	0	0	0	0	0	0	2.03	0	0	0	1.06	0	0	0	0	0	0	0	0	0	0	0	0	0	0	0	0	1.56
MELO3C000303	0	0	0	0	0	0	0	0	0	0	0	0	0	0	0	0	0	0	0	0	0	0	0	0	0	0	0	0	0	0	0	0	0	0	0	0	0	0	0	0	0	0	0	0	0	0	0	0	0
MELO3C000304	0	0	0	0	0	0	0	0	0	0	0	0	0	0	0	0	0	0	0	0	0	0	0	0	0	0	0	0	0	0	0	0	0	0	0	0	0	0	0	0	0	0	0	0	0	0	0	0	0
MELO3C000305	0	0	0	0	0.51	0	0	0	0	0	0	0	0	0	0	0	0	0	0	0	0	0	0	0	0	0	0	0	0	0	0.49	0	0	0	0	0	0	0	0	0	0	0	0	0	0	0	0	0	0
MELO3C000306	0	0	0	0	0	0	0	0	0	0	0	0.28	0	0	0	0	0	0	0	0	0	0	0	0	0	0	0	0	0	0	0	0	0	0	0	0	0	0	0	0	0	0	0	0	0	0	0	0	0
MELO3C000307	0	0	0	0	0.59	0.61	0.7	0	0	0.45	1.14	0.3	1.46	0	0	1.65	0.54	0	0	0	0.44	0.22	0	0.92	0	0	0	0.13	0	0.4	0	0.41	0	0	0	0.22	0	0	0	0	0.2	0	0	0.23	0	0.28	0.23	0	0.1
MELO3C000308	0	0	0	0	0	0	0	0	0	0	0	0	0	0	0	0	0	0	0	0	0	0	0	0	0	0	0	0	0	0	0	0	0	0	0	0	0	0	0	0	0	0	0	0	0	0	0	0	0
MELO3C000309	0	0	0	0	0	0	0	0	0	0	0	0	0	0	0	0	0	0	0	0	0	0	0	0	0	0	0	0	0	0	0	0	0	0	0	0	0	0	0	0	0	0	0	0	0	0	0	0	0
MELO3C000310	0	0	0	0	0	0	0	0	0	0	0	0	0	0	0	0	0	0	0	0	0	0	0	0	0	0	0	0	0	0	0	0	0	0	0	0	0	0	0	0	0	0	0	0	0	0	0	0	0
MELO3C000311	0	0	0	0	0	0	0	0	0	0	0	0	0	0	0	0	0	0	0	0	0	0	0	0	0	0	0	0	0	0	0	0	0	0	0	0	0	0	0	0	0	0	0	0	0	0	0	0	0
MELO3C000312	0	0	0	0	0	0	0	0	0	0	0	5.22	5.98	0.95	4.43	0	0	0	0	0	0	0	0	0	0	0	0	2.1	0	0	0	3.5	0	0	0	0	0	0	0	0	0	0	0	0	0	0	0	0	2.27
MELO3C000313	0	0	0	0	0	0	0	0	0	0	0	0	0	0	0	0	0	0	0	0	0	0	0	0	0	0	0	0	0	0	0	0	0	0	0	0	0	0	0	0	0	0	0	0	0	0	0	0	0
MELO3C000314	0	0	0	0	0	0	0	0	0	0	0	0	0	0	0	0	0	0	0	0	0	0	0	0	0	0	0	0	0	0	0	0	0	0	0	0	0	0	0	0	0	0	0	0	0	0	0	0	0
MELO3C000315	0	0	0	0	0	0	0	0	0	0	0	0.57	0	0	0	0	0	0	0	0	0	0	0	0	0	0	0	0	0	0	0	0	0	0	0	0	0	0	0	0	0	0	0	0	0	0	0	0	0
MELO3C000316	0	0	0	0	0	0	0	0	0	0	0	0	0	0	0	0	0	0	0	0	0	0	0	0	0	0	0	0	0	0	0	0	0	0	0	0	0	0	0	0	0	0	0	0	0	0	0	0	0
MELO3C000317	0	0	0	0	0	0	0.34	0	0	0	0.44	0.29	0	1.16	0	0.36	0	0	0	0	0	0	0	0	0	0.32	0	0	0	0	0	1.6	0	0.31	0	0	0	0	0	0	0	0	0	0	0	0	0.45	0	0.59
MELO3C000318	0	0	0	0	0	0	0	0	0	0	0	0	0	0	0	0	0	0	0	0	0	0	0	0	0	0	0	0	0	0	0	0	0	0	0	0	0	0	0	0	0	0	0	0	0	0	0	0	0
MELO3C000319	0	0	0	0	0	0	0	0	0	0	0	0	0	0	0	0	0	0	0	0	0	0	0	0	0	0	0	0	0	0	0	0	0	0	0	0	0	0	0	0	0	0	0	0	0	0	0	0	0
MELO3C000320	0	0	0	0	0	0	0	0	0	0	0	0	0	0	0	0	0	0	0	0	0	0	0	0	0	0	0	0	0	0	0	0	0	0	0	0	0	0	0	0	0	0	0	0	0	0	0	0	0
MELO3C000321	1.07	0	1.05	0	0	0	0	0	0	0	0	0.76	0.53	0	1.77	5.11	0	2.7	2.26	0.6	0	1.65	0	3.1	2.02	0	2.11	0	1.97	0.5	0.95	0	0	0.41	0	0	0	0	1.26	0	0	0.59	0	0	0	0	0.58	2.48	1.29
MELO3C000322	0	0	0.96	0	0	0.32	0	0	0	0	0.35	0	0	0	0	0	0	0	0	0	1.36	0.34	0	0	0	0	0	0	0	0	0	0	0.32	0	0	0.35	0	0	0	0	0	0	0	0	0	0	0	0	0
MELO3C000323	0	0	0	0	0	0	0	0	0	0	0	0	0	0	0	0	0	0	0	0	0	0	0	0	0	0	0	0	0	0	0	0	0	0	0	0	0	0	0	0	0	0	0	0	0	0	0	0	0
MELO3C000324	0	0	0	0	0	0	0	0	0	0	0	0.46	0	0	0	0	0	0.66	0	0	0	0	0	0	0	0	0	0	0	0	0	0	0	0	0	0	0	0	0	0	0	0	0	0	0	0	0	0	0
MELO3C000325	69.19	65.09	80.3	88.56	78.64	67.93	53.34	42.15	89.28	83.25	30.03	39.4	31.84	34.33	113.05	40.87	70.44	73.41	105.37	65.02	66.64	27.92	51.75	37.22	35.08	53.79	48.88	48.24	60.3	32.22	65.42	37.22	67.51	51.93	43.17	41.71	44.26	43.53	52.09	49.71	44.93	71.24	44.79	35.6	69.02	39.35	76.91	48.33	59.23
MELO3C000326	0	0	0	0	0	0	0	0	0	0	0	0	0	0	0	0	0	0	0	0	0	0	0	0	0	0	0	0	0	0	0	0	0	0	0	0	0	0	0	0	0	0	0	0	0	0	0	0	0
MELO3C000327	0	0	0	0	0	0	0	0	0	0	0	0	0	0	0	0	0	0	0	0	0	0	0	0	0	0	0	0	0	0	0	0	0	0	0	0	0	0	0	0	0	0	0	0	0	0	0	0	0
MELO3C000328	0	0	0	0	0	0	0	0	0	0	0	0	0.67	0	0	0	0	0	0	0	0	0	0	0	0	0	0	0	0	0	0	0.29	0	0	0	0	0	0	0	0	0	0	0	0	0	0	0	0	0.11
MELO3C000329	0	0	0	0	0	0	0	0	0	0	0	0	0	0	0	0	0	0	0	0	0	0	0	0	0	0	0	0	0	0	0	0	0	0	0	0	0	0	0	0	0	0	0	0	0	0	0	0	0
MELO3C000330	7.3	0.65	4.17	6.34	5.97	28.95	3.28	7.95	1.4	15.16	6.89	1.72	2.71	0.86	4.02	6.07	4.29	4.6	2.25	3.76	1.26	3.13	2.76	10.58	45.72	9.9	4.31	1.52	1.56	16.88	3.79	10.11	2.1	1.61	9.04	3.56	5.28	5.82	1.43	9.27	1.69	0.33	2.17	2.64	5.49	8.79	1.32	1.98	1.32
MELO3C000331	0	0	0	0	0	0	0	0	0	0	0	0	0	0	0	0	0	0	0	0	0	0	0	0	0	0	0	0	0	0	0	0	0	0	0	0	0	0	0	0	0	0	0	0	0	0	0	0	0
MELO3C000332	3.48	1.95	1.4	0.43	1.72	1.18	0.85	0	0.16	1.3	0.88	1.3	1.22	0.87	0.34	3.73	2.62	1.03	1.08	1.61	0.64	2.11	1.24	0.3	1.74	1.3	0.32	0.64	1.35	4.43	0.73	4.14	0.2	2.17	1.05	1.09	1.02	2.05	2.17	2.67	1.14	0.9	0.58	1.78	0.79	2.42	0.89	1.9	1.09
MELO3C000333	9.82	0.4	4.81	3.15	3.53	2.91	4.71	1.72	7.25	3.61	2.04	2.94	14.23	1.07	0.62	10.82	0.97	2.67	1.99	4.25	5.49	10.11	3.04	10.95	5.71	11.69	1.78	7.33	1.94	7.46	3.36	8.13	2.23	10.31	4.26	2.81	0.94	11.35	1.78	5.76	0.7	10.78	18.86	4.92	8.28	9.92	2.06	2.1	2.01
MELO3C000334	0	0.3	0	0.59	0.8	0.55	0.71	0	0	0.6	0	0	0	0	1.41	0.49	0	0.57	0	0.64	0	0	0	0.41	1.35	1.58	1.12	0	0.84	0.27	1.27	0	0	0	1.17	0.91	0.35	0.52	1.34	0	1.06	0.94	0	1.55	0	1.5	0.62	0.79	0
MELO3C000335	0	0	0	0	0	0	0	0	0	0	0	0	0	0	0	0	0	0	0	0	0	0	0	0	0	0	0	0	0	0	0	0	0	0	0	0	0	0	0	0	0	0	0	0	0	0	0	0	0
MELO3C000336	0	0	0	0	0	0	0	0	0	0	0	0	0	0	0	0	0	0	0	0	0	0	0	0	0	0	0	0	0	0	0	0	0	0	0	0	0	0	0	0	0.62	0	0	0	0	0	0	0	0
MELO3C000337	0	0	0	0	0	0	0	0	0	0	0	0	0	0	0	0	0	0	0	0	0	0	0	0	0	0	0	0	0	0	0	0	0	0	0	0	0	0	0	0	0	0	0	0	0	0	0	0	0
MELO3C000338	0	0	0	0	0	0	0	0	0	0	0	0	0	0	0	0	0	0	0	0	0	0	0	0	0	0	0	0	0	0	0	0	0	0	0	0	0	0	0	0	0	0	0	0	0	0	0	0	0
MELO3C000339	0	0	0	0	0	0	0	0	0	0	0	0.36	0.5	0	0	0	0	0	0	0	0	0	0	0	0	0	0	0	0	0	0	0	0	0	0	0	0	0	0	0	0	0	0	0	0	0	0	0	0.74
MELO3C000340	0	0	0	0	0	0	0	0	0	0	0	0	0	0	0	0	0	0	0	0	0	0	0	0	0	0	0	0	0	0	0	0	0	0	0	0	0	0	0	0	0	0	0	0	0	0	0	0	0
MELO3C000341	4.16	2.81	0.37	0.39	0.35	1.09	0.31	9.46	3.2	2.81	2.86	3.48	0.75	1.61	4.37	0	0	1.53	6.39	0.43	7.86	1.17	0.38	0	0.36	0.3	5.37	1.9	3.06	0	6.07	2.22	0	0.29	0.39	1.21	3.29	2.07	12.93	0	0	0.42	0	0	5.86	1.49	1.24	1.05	7.67
MELO3C000342	0	0	0	0	0	0	0	0	0	0	0	0	0	0	0	0	0	0	0	0	0	0	0	0	0	0	0	0	0	0	0	0	0	0	0	0	0	0	0	0	0	0	0	0	0	0	0	0	0
MELO3C000343	0	0	0	0	0	0	0	0	0	0	0	0	0	0	0	0	0	0	0	0	0	0	0	0	0	0	0	0	0	0	0	0	0	0	0	0	0	0	0	0	0	0	0	0	0	0	0	0	0
MELO3C000344	0	0	0	0	0	0	0	0	0	0	0	0	0	0	0	0	0	0	0	0	0	0	0	0	0	0	0	0	0	0	0	0.52	0	0	0	0	0	0	0	0	0	0	0	0	0	0	0	0	0
MELO3C000345	0	0	0	0	0	0	0	0	0	0	0	0	0	0	0	0	0	0	0	0	0	0	0	0	0	0	0	0	0	0	0	0	0	0	0	0	0	0	0	0	0	0	0	0	0	0	0	0	0
MELO3C000346	0	0	0	0	0	0	0	0	0	0	0	0	0	0	0	0	0	0	0	0	0	0	0	0	0	0	0	0	0	0	0	0	0	0	0	0	0	0	0	0	0	0	0	0	0	0	0	0	0
MELO3C000347	242.93	168.32	178.95	197.95	258.62	176.18	192.65	237.17	125.52	183.69	149.19	284.13	220.41	269.53	180.86	162.3	168.41	234.66	200.19	218.18	204.12	238.81	159.82	284.51	273.56	296.82	251.24	258.83	181.39	210.76	210.78	217.96	213.96	209.39	219.8	164.97	162.95	194.21	166.87	164.82	122.61	162.34	183.45	215.97	199.28	175.66	186.68	139.84	160.66
MELO3C000348	0	0	0	0	0	0	0	0	0	0	0	0	0	0	0	0	0	0	0	0	0	0	0	0	0	0	0	0	0	0	0	0	0	0	0	0	0	0	0	0	0	0	0	0	0	0	0	0	0
MELO3C000349	0	0	0	0	0	0	0	0	0	0	0	0	0	0	0	0	0	0	0	0	0	0	0	0	0	0	0	0	0	0	0	0	0	0	0	0	0	0	0	0	0	0	0	0	0	0	0	0	0
MELO3C000350	0	0	0	0	0	0	0	0	0	0	0	0	0	0	0	0	0	0	0	0	0	0	0	0	0	0	0	0	0	0	0	0	0	0	0	0	0	0	0	0	0	0	0	0	0	0	0	0	0
MELO3C000351	0	0	0	0	0	0	0	0	0	0	0	16.35	2.64	3.77	0	0	0	0	0	0	0	0	0	0	0	0	0.7	10.56	0	0	0	13.9	0	0	0	0	0	0	0	0	0	0	0	0	0	0	0	0	12.43
MELO3C000352	0	0	0	0	0	0	0	0	0	0	0	0	0	0	0	0	0	0	0	0	0	0	0	0	0	0	0	0	0	0	0	0	0	0	0	0	0	0	0	0	0	0	0	0	0	0	0	0	0
MELO3C000353	0	0	0	0	0	0	0	0	0	0	0	0	0	0	0	0	0	0	0	0	0	0	0	0	0	0	0	0	0	0	0	0	0	0	0	0	0	0	0	0	0	0	0	0	0	0	0	0	0
MELO3C000354	3.15	0	1.54	1.64	4.41	9.09	0.44	3.58	1.61	6.13	1.7	1.49	1.04	1.49	0	2.28	2.02	3.18	0.55	1.18	1.63	3.78	4.23	1.52	2.48	1.67	0.83	0	0.39	1.98	0.47	3.77	2.07	0.8	3.23	0	0.65	2.87	1.85	1.14	1.94	1.73	0.75	2.28	3.39	3.45	1.14	0.97	0.76
MELO3C000355	0	0.74	0	0	0	0.17	0.44	0	0	0.56	0	0.25	0	0.5	0.58	0	0.67	0.18	0	0	0	0	0	0	0	0	0.14	0.22	0	0	0.16	0.46	0.52	0	0.54	0	0	0.64	0	0	0.16	0.38	0	0	0.45	0	0	0	0
MELO3C000356	0	0	0	0	0	0	0	0	0	0	0	0	0	0	0	0	0	0	0	0	0	0	0	0	0	0	0	0	0	0	0	0	0	0	0	0	0	0	0	0	0	0	0	0	0	0	0	0	0
MELO3C000357	0	0	0	0	0	0	0	0	0	0	0	0	0	0	0	0	0	0	0	0	0	0	0	0	0	0	0	0	0.27	0	0	0	0	0	0	0	0	0	0	0	0	0	0	0.4	0	0	0	0	0
MELO3C000358	0	0	0	0	0	0.97	0	1.15	0	0	0	5.01	13.04	14.32	6.68	0	0	0	0	0	1.05	1.04	0	0	0	0	0	8.87	0	0	0	5.28	0	0.77	2.08	1.08	1.26	0	0	0	0.94	0	0	0	0	0	0	0.94	10.26
MELO3C000359	0	0	0	0	0	0	0	0	0	0	0	0.8	2.82	0.8	0.94	0	0	0	0	0	0	0	0	0	0	0	0	0.71	0	0	0	0.74	0	0	0	0	0	0	0	0	0	0	0	0	0	0	0	0	1.1
MELO3C000360	0	0	0	0	0	0	0	0	0	0	0	0	0	0	0	0	0	0	0	0	0	0	0	0	0	0	0	0	0	0	0	0.54	0	0	0	0	0	0	0	0	0	0	0	0	0	0	0	0	0
MELO3C000361	0	0	0	0	0	0	0	0	0	0	0	0	0	0	0	0	0	0	0	0	0	0	0	0	0	0	0	0	0	0	0	0.66	0	0	0	0	0	0	0	0	0	0	0	0	0	0	0	0	0.49
MELO3C000362	2.56	10.18	8.76	0.67	0	6.15	4.25	2.91	15.22	4.75	4.14	3.17	1.9	5.43	3.17	4.44	4.92	2.58	8.1	2.16	5.31	0	1.29	1.85	1.21	1.52	0.5	2.4	0.94	0	0	2.09	0	0	0.66	0	6.35	2.91	5.27	2.79	0.59	4.91	2.74	0.69	5.78	6.72	0	1.78	1.23
MELO3C000363	0	0	0	0	0	0	0	0	0	0	0	0	0	0	0	0	0	0	0	0	0	0	0	0	0	0	0	0	0	0	0	0	0	0	0	0	0	0	0	0	0	0	0	0	0	0	0	0	0
MELO3C000364	0	0	0	0	0	0	0	0	0	0	0	0	0	0	0	0	0	0	0	0	0	0	0	0	0	0	0	0	0	0	0	0	0	0	0	0	0	0	0	0	0	0	0	0	0	0	0	0	0
MELO3C000365	0	0	0	0	0	0	0	0	0	0	0	0	0	0	0	0	0	0	0	0	0	0	0	0	0	0	0	0	0	0	0	0	0	0	0	0	0	0	0	0	0	0	0	0	0	0	0	0	0
MELO3C000366	0	0	0	0	0	0	0	0	0	0	0	0	0	0	0	0	0	0	0	0	0	0	0	0	0	0	0	0	0	0	0	0	0	0	0	0	0	0	0	0	0	0	0	0	0	0	0	0	0
MELO3C000367	0	0	0	0	0	0	0	0	0	0	0	0	0	0	0	0	0	0	0	0	0	0	0	0	0	0	0	0	0	0	0	0	0	0	0	0	0	0	0	0	0	0	0	0	0	0	0	0	0
MELO3C000368	0	0	0	0	0	0	0	0	0	0	0	0	0	0	0	0	0	0	0	0	0	0	0	0	0	0	0	0	0	0	0	0	0	0	0	0	0	0	0	0	0	0	0	0	0	0	0	0	0
MELO3C000369	0	0	0	0	0	0	0	0	0	0	0	0	0	0	0	0	0	0	0	0	0	0	0	0	0	0	0	0	0	0	0	0	0	0	0	0	0	0	0	0	0	0	0	0	0	0	0	0	0
MELO3C000370	0	0	0	0	0	0	0	0	0	0	0	5.16	6.57	13.13	1.09	0	0	0	0	0	0	0	0	0	0	0	0	3.32	0	0	0	13.39	0	0.5	0	0	0	0	0	0	0	0	0	0	0	0	0	0	11.19
MELO3C000371	0	0	0	0	0	0	0	0	0	0	0	0	0	0	0	0	0	0	0	0	0	0	0	0	0	0	0	0	0	0	0	0	0	0	0	0	0	0	0	0	0	0	0	0	0	0	0	0	0
MELO3C000372	9.12	8.6	1.98	9.78	15.62	3.17	9.68	10.65	6.61	3.22	3.28	8.07	5.28	4.3	3.76	7.26	6.82	10.22	2.14	16.25	11.57	4.96	10.46	6.61	0.24	6.23	6.18	10.47	11.54	1.43	5.19	4.63	7.74	7.11	2.34	7.81	4.71	7.61	9.55	1.65	10.79	3.61	7.95	11.54	8.82	3.33	8	7.05	11.49
MELO3C000373	0	0	0	0	0	0	0	0	0	0	0	0	0	0	0	0	0	0	0	0	0	0	0	0	0	0	0	0	0	0	0	0	0	0	0	0	0	0	0	0	0	0	0	0	0	0	0	0	0
MELO3C000374	5.53	8.21	2.16	4.61	6.2	3.19	5.51	6.28	5.94	1.17	3.58	25.05	26.31	23.47	21.9	1.92	4.25	4.46	11.66	12.44	5.74	4.55	5.57	1.6	0	5.26	1.74	36	4.06	0	0	23.07	5.45	1.68	0	2.35	0	4.03	3.91	0	2.05	6.07	1.58	9.59	2.85	5.81	3.61	2.05	31.49
MELO3C000375	0	0	0	0	0	0	0	0	0	0	0	0	0	0	0	0	0	0	0	0	0	0	0	0	0	0	0	0.19	0	0	0	0	0	0	0	0	0	0	0	0	0	0	0	0	0	0	0	0	0
MELO3C000376	23.84	18.36	27.92	37.07	19.66	27.88	10.49	18.06	12.57	33.24	19.18	66.88	44.06	29.78	65.61	11.77	17.39	18.4	19.73	15.79	12.62	18.3	12.25	21.01	37.14	25.61	13.63	47.73	19.94	30.36	25.81	58.25	19.36	15.6	21.58	21.38	13.34	25.55	23.13	27.49	19.92	28.22	19.35	26.89	38	42.37	35.64	22.13	88.03
MELO3C000377	0	0	0	0	0	0	0	0	0	0	0	0	0	0	0	0	0	0	0	0	0	0	0	0	0	0	0	0	0	0	0	0	0	0	0	0	0	0	0	0	0	0	0	0	0	0	0	0	0
MELO3C000378	0	0	0	0	0	0	0	0	0	0	0	0.24	0	0	0	0	0	0	0	0	0	0	0	0	0	0	0	0	0	0	0	0	0	0	0	0	0	0	0	0	0	0	0	0	0	0	0	0	0
MELO3C000379	0	0	0	0	0	0	0	0	0	0	0	0	0	0	0	0	0	0	0	0	0	0	0	0	0	0	0	0	0	0	0	0	0	0	0	0	0	0	0	0	0	0	0	0	0	0	0	0	0
MELO3C000380	0	0	0	0	0	0	0	0	0	0	0	0	0	0	0	0	0	0	0	0	0	0	0	0	0	0	0	0	0	0	0	0	0	0	0	0	0	0	0	0	0	0	0	0	0	0	0	0	0
MELO3C000381	0	0	0	0	0	0	0	0	0	0	0	0	0	0	0	0	0	0	0	0	0	0	0	0	0	0	0	0	0	0	0	0	0	0	0	0	0	0	0	0	0	0	0	0	0	0	0	0	0
MELO3C000382	0	0	0	0	0	0	0	0	0	0	0	0	0	0	0	0	0	0	0	0	0	0	0	0	0	0	0	0	0	0	0	0	0	0	0	0	0	0	0	0	0	0	0	0	0	0	0	0	0
MELO3C000383	0	0	0	0	0	0	0	0	0	0	0	0	0	0	0	0	0	0	0	0	0	0	0	0	0	0	0	0	0	0	0	0	0	0	0	0	0	0	0	0	0	0	0	0	0	0	0	0	0
MELO3C000384	0	0	0	0	0	0	0	0	0	0	0	0	0	0	0	0	0	0	0	0	0	0	0	0	0	0	0	0	0	0	0	0	0	0	0	0	0	0	0	0	0	0	0	0	0	0	0	0	0
MELO3C000385	0	0	0	0	0	0	0	0	0	0	0	0	0	0	0	0	0	0	0	0	0	0	0	0	0	0	0	0	0	0	0	0	0	0	0	0	0	0	0	0	0	0	0	0	0	0	0	0	0
MELO3C000386	0	0	0	0	0	0	0	0	0	0	0	0	0	0	0	0	0	0	0	0	0	0	0	0	0	0	0	0	0	0	0	0	0	0	0	0	0	0	0	0	0	0	0	0	0	0	0	0	0
MELO3C000387	0	0	0	0	0	0	0	0	0	0	0	0	0	0	0	0	0	0	0	0	0	0	0	0	0	0	0	0	0	0	0	0	0	0	0	0	0	0	0	0	0	0	0	0	0	0	0	0	0
MELO3C000388	9.56	5.43	4.68	11.4	8.29	7.55	7.94	8.14	9.96	5.79	3.68	9.91	15.24	15.94	16.91	5.93	7.88	7.92	3.96	6.91	11.69	8.44	7.22	8.41	6.78	13.82	12.64	7.7	11.04	9.32	11.25	10.69	8.41	15.53	14.71	14.52	10.59	8.39	12.86	8.18	10.43	5.24	9.25	5.18	7.93	7.62	9.29	13.94	15.16
MELO3C000389	0	0	0	0	0	0	0	0	0	0	0	1.46	1.64	0	0	0	0	0	0	0	0	0	0	0	0.39	0	0	0.26	0.3	0	0.37	1.08	0	0	0	0	0	0	0	0	0	0	0	0.45	0	0	0	0	0
MELO3C000390	0	0	0	0	0	0	0	0	0	0	0	0	0	0	0	0	0	0	0	0	0	0	0	0	0	0	0	0	0	0	0	0	0	0	0	0	0	0	0	0	0	0	0	0	0	0	0	0	0
MELO3C000391	18.72	7.5	15.56	10.5	22.77	16.65	14.53	9.83	9.09	15.55	21.35	9.88	8.94	17	9.91	20.85	17.44	3.39	15.1	5.76	34.47	15.64	21.53	50.69	13.86	9.81	1.39	20.68	11.17	26.76	11.01	8.76	13.76	26.52	31.35	11.64	16.44	17.21	5.2	22.69	8.02	21.32	11.09	15.91	18.91	18.56	24.24	11.47	10.06
MELO3C000392	0	0	0.9	1.92	3.88	0	0.38	0	0	0	0	0	0.46	1.96	6.09	0.4	0	0	0.49	0	0.48	0	0	2.67	0	0.37	0	2.6	2.71	0.43	2.46	0.9	0	5.94	2.84	1.47	0	0	0	0	0	0	0.66	0	0.59	0.61	1	0	1.34
MELO3C000393	0.51	1.08	0	0.53	1.43	1.96	1.27	2.9	0.78	3.25	0.55	29.64	24.3	13.01	9.27	1.77	1.31	2.06	1.08	2.3	1.59	0.53	0.51	3.7	0	2.84	2.81	43.79	2.25	0.96	4.09	13.65	3.52	2.32	2.09	2.71	1.9	1.86	2.4	0	2.36	1.12	2.91	2.77	1.32	4.02	0.56	0.47	16.76
MELO3C000394	0	0	0	0	0	0	0	0	0	0	0	0	0	0	0	0	0	0	0	0	0	0	0	0	0	0	0	0	0	0	0	0	0	0	0	0	0	0	0	0	0	0	0	0	0	0	0	0	0
MELO3C000395	0	0	0	0	0	0	0	0	0	0	0	0	0	0	0	0	0	0	0	0	0	0	0	0	0.91	0	0	0	0	0	0	0	0	0	0	0	0	0	0	0	0	0	0	0	0	0	0	0	0
MELO3C000396	0	0	0	0	0	0	0	0	0	0	0	0	0	0	0	0	0	0	0	0	0	0	0	0	0	0	0	0	0	0	0	0	0	0	0	0	0	0	0	0	0	0	0	0	0	0	0	0	0
MELO3C000397	14.25	20.98	16.43	16.07	15.25	32.07	20.44	27.17	13.06	28.05	32.26	34.52	30.33	24.73	26.95	24.95	17.69	21.11	15.53	20.96	10.26	17.52	19.23	23.33	16.31	23.36	12.86	23.76	18.42	34.4	25.79	38.24	31.73	19.7	29.25	34.47	22.25	28.06	21.12	33.05	23.43	23.72	22.31	38.16	29.66	33.52	24.29	28.17	25.64
MELO3C000398	2.38	1.89	6.4	7.44	6.66	2.29	2.47	2.02	4.11	1.26	10.26	2.1	0.59	1.68	5.88	3.61	0	7.79	2.51	8.69	1.85	3.67	0.6	4.3	2.81	2.36	2.34	4.46	3.49	1.68	6.88	2.71	8.78	2.7	1.22	4.42	2.21	8.12	3.5	5.17	2.2	0.65	1.7	3.22	4.6	8.58	1.29	6.06	4.01
MELO3C000399	6.42	2	2.22	1.18	0.71	1.09	1.57	1.29	0.87	2	2.45	0.27	3.75	1.6	1.87	1.31	0	1.91	0.4	0.85	0.78	3.5	2.28	0.55	8.93	0.9	0.89	0.47	1.11	2.49	2.69	4.43	0.37	1.15	0.77	0.4	1.41	1.03	2.22	0	2.45	1.24	0.54	1.64	0.97	2.98	0	0.7	0.36
MELO3C000400	0	0	0	0	0	0	0	0	0	0	0	0	0	0	0	0	0	0	0	0	0	0	0	0	0	0	0	0	0	0	0	0	0	0	0	0	0	0	0	0	0	0	0	0	0	0	0	0	0
MELO3C000401	0	0	0	0	0	0	0	0	0	0	0	0	0	0	0	0	0	0	0	0	0	0	0	0	0	0	0	0.23	0	0	0	0	0	0	0	0	0	0	0	0	0	0	0	0	0	0	0	0	0
MELO3C000402	0	0	0	0	0	0	0	0	0	0	0	0	0	0	0	0	0	0	0	0	0	0	0	0	0	0	0	0	0	0	0	0.57	0	0	0	0	0	0	0	0	0	0	0	0	0	0	0	0	0
MELO3C000403	0	0	0	0	0	0	0	0	0	0	0	0	0	0	0	0	0	0	0	0	0	0	0	0	0	0	0	0	0	0	0	0	0	0	0	0	0	0	0	0	0	0	0	0	0	0	0	0	0
MELO3C000404	0	0	0	0	0	0	0	0	0	0	0	0	0	0	0	0	0	0	0	0	0	0	0	0	0	0	0	0	0	0	0	0	0	0	0	0	0	0	0	0	0	0	0	0	0	0	0	0	0
MELO3C000405	0	0	0	0	0	0	0	0	0	0	0	0	0	0	0	0	0	0	0	0	0	0	0	0	0	0	0	0	0	0	0	0	0	0	0	0	0	0	0	0	0	0	0	0	0	0	0	0	0
MELO3C000406	0	0	0	0	0	0	0	0	0	0	0	0	0	0	0	0	0	0	0	0	0	0	0	0	0	0	0	0	0	0	0	0	0	0	0	0	0	0	0	0	0	0	0	0	0	0	0	0	0
MELO3C000407	0	0	0	0	0	0	0	0	0	0	0	0	0	0	0	0	0	0	0	0	0	0	0	0	0	0	0	0	0	0	0	0	0	0	0	0	0	0	0	0	0	0	0	0	0	0	0	0	0
MELO3C000408	0	0	0	0	0	0	0	0	0	0	0	0	0	0	0	0	0	0	0	0	0	0	0	0	0	0	0	0	0	0	0	0	0	0	0	0	0	0	0	0	0	0	0	0	0	0	0	0	0
MELO3C000409	0	0	0	0	0	0	0	0	0	0	0	0	0	0	0	0	0	0	0	0	0	0	0	0	0	0	0	0	0	0	0	0	0	0	0	0	0	0	0	0	0	0	0	0	0	0	0	0	0
MELO3C000410	0	0	0	0	0	0	0	0	0	0	0	0	0	0	0	0	0	0	0	0	0	0	0	0	0	0	0	0	0	0	0	0	0	0	0	0	0	0	0	0	0	0	0	0	0	0	0	0	0
MELO3C000411	0	0	0	0	0	0	0	0	0	0	0	0	0	0	0	0	0	0	0	0	0	0	0	0	0	0	0	0	0	0	0	0	0	0	0	0	0	0	0	0	0	0	0	0	0	0	0	0	0
MELO3C000412	0	0	0	0	0	0	0	0	0	0	0	0	0	0	0	0	0	0	0	0	0	0	0	0	0	0	0	0	0	0	0	0	0	0	0	0	0	0	0	0	0	0	0	0	0	0	0	0	0
MELO3C000413	18.64	23.38	16.59	19.45	19.79	10.59	19.71	12.52	20.82	19.78	13.72	21.6	20.17	73.16	18.18	9.56	22.82	18.81	18.77	22.88	22.87	27.92	18.78	7.37	22.44	33.63	28.7	26	18.69	15.15	13.58	12.71	37.59	17.99	13.04	12.61	16.82	29.33	18.96	16.61	15.7	14.88	31.44	15.63	16.4	13.35	15.69	18.87	31.91
MELO3C000414	0	0	0	0	0	0	0	0	0	2.33	0	1.56	0	0	0	0.95	0	0	0	0	0	0	0	0	0	0	0	1.38	0	1.03	0.98	5.01	0	0.83	0	0	0	0	0	0	0	0	0	0	0	0	0	0	0
MELO3C000415	0	0	0	0	0	0	0	0	0	0	0	0	0	0	0	0	0	0	0	0	0	0	0	0	0	0	0	0	0	0	0	0	0	0	0	0	0	0	0	0	0	0	0	0	0	0	0	0	0
MELO3C000416	2.49	0.88	0	0	0.78	0.8	0.69	0	2.55	0	0.9	2.94	2.47	0	6.85	0	2.13	0.84	0.88	0.93	0.86	0.86	2.51	0	0	1.98	2.62	3.12	1.83	3.13	2.22	3.25	1.64	1.26	2.56	0	3.09	2.27	1.96	1.81	1.54	0.91	2.37	0.9	0	1.09	4.52	0.77	9.62
MELO3C000417	0	0	0	0	0	0	0	0	0	0	0	0	0	0	0	0	0	0	0	0	0	0	0	0	0	0	0	0	0	0	0	0	0	0	0	0	0	0	0	0	0	0	0	0	0	0	0	0	0
MELO3C000418	0	0	0	0	0	0	0	0	0	0	0	0	0	0	0	0	0	0	0	0	0	0	0	0	0	0	0	0	0	0	0	0	0	0	0	0	0	0	0	0	0	0	0	0	0	0	0	0	0
MELO3C000419	0	0	0	0	0.29	0	0	0	0	0	0	0	0	0	0	0	0	0	0	0	0	0	0	0	0	0	0	0	0	0	0	0	0	0	0	0	0	0	0	0	0	0	0	0	0	0	0	0	0
MELO3C000420	0	0	0	0	0	0	0	0	0	0	0	0	0	0	0	0	0	0	0	0	0	0	0	0	0	0	0	0	0	0	0	0	0	0	0	0	0	0	0	0	0	0	0	0	0	0	0	0	0
MELO3C000421	0	0	0	0	0	0	0	0	0	0	0	0	0	0	0	0	0	0	0	0	0	0	0	0	0	0	0	0	0	0	0	0	0	0	0	0	0	0	0	0	0	0	0	0	0	0	0	0	0
MELO3C000422	0	0	0	0	0	0	0	0	0	0	0	0	0	0	0	0	0	0	0	0	0	0	0	0	0	0	0	0	0	0	0	0	0	0	0	0	0	0	0	0	0	0	0	0	0	0	0	0	0
MELO3C000423	0	0	0	0	0	0	0	0	0	0	0	0.88	0.61	1.32	0	0	0	0	0	0	0	0	0	0	0	0	0	0.78	0	0	0	1.01	0	0	0	0	0	0	0	0	0	0	0	0	0	0	0	0	0.3
MELO3C000424	8.05	12.82	12.18	12.22	11.63	6.69	9.43	11.23	13.77	9.32	7.9	7.52	7.26	12.95	7.25	11.12	19.72	16.62	14.68	11.95	11.78	14.7	12.54	4.77	0.69	12.49	13.84	10.54	15.07	2.41	15.32	10.27	18.4	9.99	9.39	10.51	6.81	11.67	10.78	6.38	9.16	9.64	7.31	11.52	7.56	10.1	14.75	16.31	17.85
MELO3C000425	9.43	3.85	13.5	0.76	0	0	0	0.82	10.03	1.54	0	14.9	16.56	13.35	8.39	1.89	0	5.13	11.49	4.08	5.27	0	0	0	1.37	0	6.86	12.27	0	1.37	0.65	14.2	0	1.1	0	0.77	4.5	0.66	7.69	0	20.84	11.95	15.53	0	6.55	3.81	0	2.02	24.88
MELO3C000426	0	0	0	0	0	0	0	0	0	0	0	0	0	0	0	0	0	0	0	0	0	0	0	0	0	0	0	0	0	0	0	0	0	0	0	0	0	0	0	0	0	0	0	0	0	0	0	0	0
MELO3C000427	0	0	0	0	0	0	0	0	0	0	0	0	0	0	0	0	0	0	0	0	0	0	0	0	0	0	0	0	0	0	0	0	0	0	0	0	0	0	0	0	0	0	0	0	0	0	0	0	0
MELO3C000428	32.67	23.83	10.99	6.39	7.63	16.45	10.39	4.64	5.29	23.83	25.62	4.16	38.23	32.87	5.48	13.52	11.13	8.76	32.05	8.04	7.95	21.55	23.14	5.55	46.59	27.76	26.33	5.75	13.13	45.88	12.95	33.46	7.3	12.97	11	7.6	4.75	10.46	12.93	9.45	14.89	13.45	6.92	24.37	7.57	19.44	6.39	11.13	17.37
MELO3C000429	0	0	0	0	0	0	0	0	0	0	0	0	0	0	0	0	0	0	0	0	0	0	0	0	0	0	0	0	0	0	0	0	0	0	0	0	0	0	0	0	0	0	0	0	0	0	0	0	0
MELO3C000430	0	0	0	0	0	0	0	0	0	0	0	0	0	0	0	0	0	0	0	0	0	0	0	0	0	0	0	0	0	0	0	0	0	0	0	0	0	0	0	0	0	0	0	0	0	0	0	0	0
MELO3C000431	0	0	0	0	0	0	0	0	0	0	0	0	0	0	0	0	0	0	0	0	0	0	0	0	0	0	0	0	0	0	0	0	0	0	0	0	0	0	0	0	0	0	0	0	0	0	0	0	0
MELO3C000432	0	0	0	0	0	0	0	0	0	0	0	0	0	0	0	0	0	0	0	0	0	0	0	0	0	0	0	0	0	0	0	0	0	0	0	0	0	0	0	0	0	0	0	0	0	0	0	0	0
MELO3C000433	0	0	0	0	0	0	0	0	0	0	0	0	0	0	0	0	0	0	0	0	0	0	0	0	0	0	0	0	0	0	0	0	0	0	0	0	0	0	0	0	0	0	0	0	0	0	0	0	0
MELO3C000434	0	0	0	0	0	0	0	0	0	0	0	0	0	0	0	0	0	0	0	0	0	0	0	0	0	0	0	0	0	0	0	0	0	0	0	0	0	0	0	0	0	0	0	0	0	0	0	0	0
MELO3C000435	0	0	0	0	0	0	0	0	0	0	0	0	0	0	0	0	0	0	0	0	0	0	0	0	0	0	0	0	0	0	0	0	0	0	0	0	0	0	0	0	0	0	0	0	0	0	0	0	0
MELO3C000436	0	0	0	0	0	0	0	0	0	0	0	0	0	0	0	0	0	0	0	0	0	0	0	0	0	0	0	0	0	0	0	0	0	0	0	0	0	0	0	0	0	0	0	0	0	0	0	0	0
MELO3C000437	0	0	0	0	0	0	0	0	0	0	0	0	0	0	0	0	0	0	0	0	0	0	0	0	0	0	0	0	0	0	0	0	0	0	0	0	0	0	0	0	0	0	0	0	0	0	0	0	0
MELO3C000438	0	0	0	0	0	0	0	0	0	0	0	6.82	4.25	4.54	1.77	0	0	1.08	0	0	0	0	0	0	0	0	0	4.69	0	0	0	6.28	0	0	0	0	0	0	0	0	3.96	0	0	0	0	0	0	0	6.72
MELO3C000439	0	0	0.76	0	0	0	0.64	0	0	0.82	0	8.25	10.78	3.3	2.56	0	0	0	0	0	0	0	0	0	0	0.62	0	3.4	0	0	0	5.06	0	0	0	0	0	0	0	1.69	0	0	0	0	0	0	0	0	5.25
MELO3C000440	0	0	0	0	0	0	0	0	0	0	0	0	0	0	0	0	0	0	0	0	0	0	0	0	0	0	0	0	0	0	0	0	0	0	0	0	0	0	0	0	0	0	0	0	0	0	0	0	0
MELO3C000441	0	0	0	0	0	0	0	0	0	0	0	0	0	0	0	0	0	0	0	0	0	0	0	0	0	0	0	0	0	0	0	0	0	0	0	0	0	0	0	0	0	0	0	0	0	0	0	0	0
MELO3C000442	0	0	0	0	0	0	0	0	0	0	0	0	0	0	0	0	0	0	0	0	0	0	0	0	0	0	0	0	0	0	0	0	0	0	0	0	0	0	0	0	0	0	0	0	0	0	0	0	0
MELO3C000443	0	0	0	0	0	0	0	0	0	0	0	0	0	0	0	0	0	0	0	0	0	0	0	0	0	0	0	0	0	0	0	0	0	0	0	0	0	0	0	0	0	0	0	0	0	0	0	0	0
MELO3C000444	0	0	0	0	0	0	0	0	0	0	0	0	0	0	0	0	0	0	0	0	0	0	0	0	0	0	0	0	0	0	0	0	0	0	0	0	0	0	0	0	0	0	0	0	0	0	0	0	0
MELO3C000445	0	0	0	0	0	0	0	0	0	0	0	0	0	0	0	0	0	0	0	0	0	0	0	0	0	0	0	0	0	0	0	0	0	0	0	0	0	0	0	0	0	0	0	0	0	0	0	0	0
MELO3C000446	0	0	0	0	0	0	0	0	0	0	0	0	0	0.43	0.99	0	0	0	0	0	0	0	0	0	0	0	0	0.19	0	0	0	0.59	0	0	0	0	0	0	0	0	0	0	0	0	0	0	0	0	0
MELO3C000447	0	0	0	0	0	0	0	0	0	0	0	0	0	0	0	0	0	0	0	0	0	0	0	0	0	0	0	0	0	0	0	0	0	0	0	0	0	0	0	0	0	0	0	0	0	0	0	0	0
MELO3C000448	0	0	0	0	0	0	0	0	0	0	0	0	0	0	0	0	0	0	0	0	0	0	0	0	0	0	0	0	0	0	0	0	0	0	0	0	0	0	0	0	0	0	0	0	0	0	0	0	0
MELO3C000449	0.71	0	0.7	1.49	0.33	1.03	1.18	0.81	1.91	1.89	0	0	1.41	0	1.18	0.31	0	0	1.88	0	0.37	0.37	0	0	0	1.7	0.28	0.67	1.05	1.34	1.58	0.93	0	1.35	0.73	2.27	3.97	1.62	0.84	0	0.33	0.39	0	0.77	0.92	1.87	1.16	0.66	1.89
MELO3C000450	16.43	12.37	16.6	13.82	15.84	9.68	19.81	8.43	10.99	13.49	17.73	23.27	32.06	30	61.24	13.34	10.19	18.18	17.33	24.45	7.7	14.19	14.95	7.68	18.54	19.77	14.19	32.52	12.85	9.97	13.21	38.36	17.76	14.06	9.78	12.96	10.52	13.03	8.11	6.92	16.2	5.23	13.61	8.05	14.36	14.62	15.58	20.65	34.79
MELO3C000451	0	0	0	0	0	0	0	0	0	0	0	0	0	0	0	0	0	0	0	0	0	0	0	0	0	0	0	0	0	0	0	0	0	0	0	0	0	0	0	0	0	0	0	0	0	0	0	0	0
MELO3C000452	200.91	251.24	212.41	210.91	244.9	192.07	180.28	226.19	292.43	154.79	205.51	316.97	190.71	235.39	332.72	206.62	267.97	225.8	248.53	224.02	276.58	225.38	264.72	282.25	131.55	177.16	209.38	293.45	226.78	149.53	206.97	139.11	321.8	186.58	131.91	222.82	202.52	225.8	285.41	154.82	226.78	212.37	199.37	191.83	167.48	170.52	236.99	199.66	282.04
MELO3C000453	11.42	22.82	15.09	18.86	18.32	10.44	17.08	22.06	15.49	10.7	13.35	29.65	30.21	42.57	21.99	17.18	25.63	24.58	24.5	20.13	11.46	19.99	21.48	10.76	7.92	18.58	30.43	32.42	29.94	11.28	14.4	21.6	30.02	19.77	15.62	14.37	19.37	17.16	22.64	9.12	19.22	18.8	29.06	17.55	12.03	14	22.18	33.56	27.93
MELO3C000454	0	0	0	0	0	0	0	0	0	0.29	0	0	0	0	0	0	0	0	0	0	0	0	0	0	0	0	0	0	0	0	0	0	0	0	0	0	0	0	0	0.59	0	0	0	0	0	0	0	0	0
MELO3C000455	0	0	0	0	0	0	0	0	0	0	0	0	0	0	0	0	0	0	0	0	0	0	0	0	0	0	0	0	0	0	0	0	0	0	0	0	0	0	0	0	0	0	0	0	0	0	0	0	0
MELO3C000456	0	0	0	0	0	0	0	0	0	0	0	0	1.03	0	0	0	0	0	0	0	0	0	0	0	0	0	0	0	0	0	0	0	0	0	0	0	0	0	0	0	0	0	0	0	0	0	0	0	0
MELO3C000457	0	0	0	0	0	0	0	0	0	0	0	0	0	0	0	0	0	0	0	0	0	0	0	0	0	0	0	0	0	0	0	0	0	0	0	0	0	0	0	0	0	0	0	0	0	0	0	0	0
MELO3C000458	0.65	0	0	0	0	0	0	0	0	0	0	0.93	0.65	1.85	1.08	0.57	0.84	0	0	0	0	0	0	0	0	0	0.52	1.23	0	0	0.58	0.43	0	0	0	0	0	0	0	0	0	0.72	0	0	0	0	0	0.61	0.32
MELO3C000459	0	0	0	0	0	0	0	0	0	0	0	0	0	0	0	0	0.72	0	0	0	0	0	0	0	0	0	0	0	0	0	0	0	0	0	0	0	0	0	0	0	0	0	0	0	0	0	0	0	0
MELO3C000460	5.19	11.01	5.54	8.86	7.05	5.44	7.44	4.82	16.66	3.5	7.12	15.36	18.24	19.35	19.46	6.55	12.7	10.47	15.92	8.49	15.66	5.83	13.78	5.47	2.23	8.61	13.74	10.93	12.13	3.99	13.44	4.92	5.11	15.73	11.61	7.02	11.12	7.3	12.22	1.03	9.61	10.35	6.06	8.7	6.69	7.43	10.27	17.07	15.25
MELO3C000461	0	0	0	0	0	0	0	0	0	0	0	0	0	0	0	0	0	0	0	0	0	0	0	0	0	0	0	0	0	0	0	0	0	0	0	0	0	0	0	0	0	0	0	0	0	0	0	0	0
MELO3C000462	0	0	0	0	0	0	0	0	0	0	0	0	0	0	0	0	0	0	0	0	0	0	0	0	0	0	0	0	0	0	0	0	0	0	0	0	0	0	0	0	0	0	0	0	0	0	0	0	0
MELO3C000463	0	0	0	0	0	0	0	0	0	0	0	0	0	0	0	0	0	0	0	0	0	0	0	0	0	0	0	0	0	0	0	0	0	0	0	0	0	0	0	0	0	0	0	0	0	0	0	0	0
MELO3C000464	0	0	0	0	0	0	0	0	0	0	0	0	0	0	0	0	0	0	0	0	0	0	0	0	0	0	0	0	0	0	0	0	0	0	0	0	0	0	0	0	0	0	0	0	0	0	0	0	0
MELO3C000465	0	0	0.73	0	0	0	0	0	0	0.79	0	3.15	1.47	3.15	0	0	0	0	0	0	0	0	0	0	0	0	0	0	0	0	0	1.94	0	0	0	0	0	0	0	0	0	0	0	0	0	0	0.81	0	2.15
MELO3C000466	0	0	0	0	0	0	0	0	0	0	0	0	0	0	0	0	0	0	0	0	0	0	0	0	0	0	0	0	0	0	0	0	0	0	0	0	0	0	0	0	0	0	0	0	0	0	0	0	0
MELO3C000467	0	0	0	0	0	0	0	0	0	0	0	0	0	0	0	0	0	0	0	0	0	0	0	0	0	0	0	0	0	0	0	0	0	0	0	0	0	0	0	0	0	0	0	0	0	0	0	0	0
MELO3C000468	0	0	0	0	0	0	0	0	0	0	0	0	0	0	0	0	0	0	0	0	0	0	0	0	0	0	0	0	0	0	0	0	0	0	0	0	0	0	0	0	0	0	0	0	0	0	0	0	0
MELO3C000469	0	0	0	0	0	0	0	0	0	0	0	0	0	0	0	0	0	0	0	0	0	0	0	0	0	0	0	0	0	0	0	0	0	0	0	0	0	0	0	0	0	0	0	0	0	0	0	0	0
MELO3C000470	0	0	0	0	0	0	0	0	0	0	0	0	0	0	0	0	0	0	0	0	0	0	0	0	0	0	0	0	0	0	0	0	0	0	0	0	0	0	0	0	0	0	0	0	0	0	0	0	0
MELO3C000471	0	0	0	0	0	0	0	0	0	0	0	0	0	0	0	0	0	0	0	0	0	0	0	0	0	0	0	0	0	0	0	0	0	0	0	0	0	0	0	0	0	0	0	0	0	0	0	0	0
MELO3C000472	0	0	0	0	0	0	0	0	0	0	0	0	0	0	0	0	0	0	0	0	0	0	0	0	0	0	0	0	0	0	0	0	0	0	0	0	0	0	0	0	0	0	0	0	0	0	0	0	0
MELO3C000473	0	0	0	0	0	0	0	0	0	0	0	0	0	0	0	0	0	0	0	0	0	0	0	0	0	0	0	0	0	0	0	0	0	0	0	0	0	0	0	0	0	0	0	0	0	0	0	0	0
MELO3C000474	0	0	0	0	0	0	0	0	0	0	0	0	0	0	0	0	0	0	0	0	0	0	0	0	0	0	0	0	0	0	0	0	0	0	0	0	0	0	0	0	0	0	0	0	0	0	0	0	0
MELO3C000475	0	0	0	0	0	0	0	0	0	0	0	0	0	0	0	0	0	0	0	0	0	0	0	0	0	0	0	0	0	0	0	0	0	0	0	0	0	0	0	0	0	0	0	0	0	0	0	0	0
MELO3C000476	0	0	0	0	0	0	0	0	0	0	0	0	0	0	0	0	0	0	0	0	0	0	0	0	0	0	0	0	0	0	0	0	0	0	0	0	0	0	0	0	0	0	0	0	0	0	0	0	0
MELO3C000477	0.39	0	0	0	0	0	0	0	0	0	0	0	0	0	0	0	0	0	0	0	0	0	0	0	0	0	0	0	0	0	0	0	0	0	0	0	0	0	0	0	0	0	0	0	0	0	0	0	0
MELO3C000478	9.51	3.53	1.4	3.97	5.33	3.66	9.09	3.24	2.92	7.57	8.73	9.09	3.3	4.71	14.13	8.26	7.32	6.24	9.03	9.63	11.35	3.43	5.27	11.72	7.65	2.64	5.99	7.74	3.15	4.03	10.59	5.58	5.63	2.16	2.44	4.55	2.36	2.6	15.12	8.28	14.1	4.7	13.57	2.06	6.75	10.62	6.21	8.39	6.66
MELO3C000479	0	0	0	0	0	0	0	0	0	0	0	0	0	0	0	0	0	0	0	0	0	0	0	0	0	0	0	0	0	0	0	0	0	0	0	0	0	0	0	0	0	0	0	0	0	0	0	0	0
MELO3C000480	0	0	0	0	0	0	0	0	0	0	0	0	0	0	0	0	0	0	0	0	0	0	0	0	0	0	0	0	0	0	0	0	0	0	0	0	0	0	0	0	0	0	0	0	0	0	0	0	0
MELO3C000481	0	0	0	0	0	0	0	0	0	0	0	0	0	0	0	0	0	0	0	0	0	0	0	0	0	0	0	0	0	0	0	0	0	0	0	0	0	0	0	0	0	0	0	0	0	0	0	0	0
MELO3C000482	0	0	0	0	0	0	0	0	0	0	0	0	0	2.67	0	0	0	0	0	0	0	0	0	0	0	0	0	0	0	0	0	0	0	0	0	0	0	0	0	0	0	0	0	0	0	0	0	0	0
MELO3C000483	193.36	31.23	18.64	5.68	6.7	34.97	11.5	4.5	4.56	100.22	38.7	19.09	82.9	54.95	57.15	39.5	19.66	20.96	62.1	9.46	17.97	65.19	30.15	3.23	90.97	33.17	34.67	32.36	32.54	138.24	264.22	170.48	14.87	31.88	14.21	66.52	12.89	33.33	168.91	22.62	41.92	22.8	10.94	131.19	16.91	98.41	13.2	40.39	30.68
MELO3C000484	0	0	0	0	0	0	0	0	0	0	0	0	0	0	0.62	0	0	0	0	0	0	0	0	0	0	0	0	0	0	0	0	0	0	0	0	0	0	0	0	0	0	0	0	0	0	0	0	0	0
MELO3C000485	0	0	0	0	0	0	0	0	0	0	0	0	0	0	0	0	0	0	0	0	0	0	0	0	0	0	0	0	0	0	0	0	0	0	0	0	0	0	0	0	0	0	0	0	0	0	0	0	0
MELO3C000486	0	0	0	0	0	0	0	0	0	0	0	0	0	0	0	0	0	0	0	0	0	0	0	0	0	0	0	0	0	0	0	0	0	0	0	0	0	0	0	0	0	0	0	0	0	0	0	0	0
MELO3C000487	0	0	0	0	0	0	0	0	0	0	0	0	0	0	0	0	0	0	0	0	0	0	0	0	0	0	0	0	0	0	0	0	0.53	0	0	0	0	0	0	0	0	0	0	0	0	0	0	0	0
MELO3C000488	1.85	1.97	0.91	0	2.6	0	1.54	5.27	2.14	0.98	0	9.85	3.68	9.19	1.53	3.22	0	0.94	2.94	1.04	2.89	1.91	0.93	1.34	1.75	4.42	5.84	4.06	2.05	3.49	6.61	7.26	1.83	0.7	1.9	3.94	2.3	3.38	2.18	4.04	3.44	4.07	7.94	2.01	2.39	7.31	2.02	0	9.85
MELO3C000489	0	0	0	0	0	0	0	0	0	0	0	0	0	0	0	0	0	0	0	0	0	0	0	0	0	0	0	0	0	0	0	0	0	0	0	0	0	0	0	0	0	0	0	0	0	0	0	0	0
MELO3C000490	0	0.88	0.81	0.87	0.78	0.8	0	0	0	0.88	1.79	0	0	0	0	1.44	0	0	0	0.93	0	0.86	0	0	0.79	3.3	0.65	0.52	0.61	0.78	0	3.25	0	1.26	0.85	0	0	0.76	0	1.81	1.54	0.91	1.19	0.9	0	1.09	0.9	0.77	0
MELO3C000491	0	0	0	0	0	0	0	0	0	0	0	0	0	0	0	0	0	0	0	0	0	0	0	0	0	0	0	0	0	0	0	0	0	0	0	0	0	0	0	0	0	0	0	0	0	0	0	0	0
MELO3C000492	0	0	0	0	0	0	0	0	0	0	0	0	0	0	0	0	0	0	0	0	0	0	0	0	0	0	0	0	0	0	0	0	0	0	0	0	0	0	0	0	0	0	0	0	0	0	0	0	0
MELO3C000493	0	0	0	0	0	0	0	0	0	0	0	0	0	0	0	0	0	0	0	0	0	0	0	0	0	0	0	0	0	0	0	0	0	0	0	0	0	0	0	0	0	0	0	0	0	0	0	0	0
MELO3C000494	6.74	6.26	10.73	10.55	8.66	42.17	8.4	7.66	11	22.36	12.74	3.58	5.85	1.19	0	15.37	7.57	5.1	10.67	0.95	33.25	10.42	5.95	12.22	20.73	5.35	3.32	1.58	0.62	7.93	15.01	5.5	5.82	1.28	5.19	3.59	7.32	8.45	8.94	11.02	3.9	5.55	4.81	10.98	17.4	6.64	3.67	2.35	2.03
MELO3C000495	0	0	0	0	0	0	0	0	0	0	0	0	0	0	0	0	0	0	0	0	0	0	0	0	0	0	0	0	0	0	0	0	0	0	0	0	0	0	0	0	0	0	0	0	0	0	0	0	0
MELO3C000496	0	0	0	0	0	0	0	0	0	0	0	0	0	0	0	0	0	0	0	0	0	0	0	0	0	0	0	0	0	0	0	0	0	0	0	0	0	0	0	0	0	0	0	0	0	0	0	0	0
MELO3C000497	0	0	0	0	0	0	0	0	0	0	0	0	0	0	0	0	0	0	0	0	0	0	0	0	0	0	0	0	0	0	0	0	0	0	0	0	0	0	0	0	0	0	0	0	0	0	0	0	0
MELO3C000498	0	0	0	0	0	0	0	0	0	0	0	0	0	0	0	0	0	0	0	0	0	0	0	0	0	0	0	0	0	0	0	0	0	0	0	0	0	0	0	0	0	0	0	0	0	0	0	0	0
MELO3C000499	0	0	0	0	0	0	0	0	0	0	0	0	0	0	0	0	0	0	0	0	0	0	0	0	0	0	0	0	0	0	0	0	0	0	0	0	0	0	0	0	0	0	0	0	0	0	0	0	0
MELO3C000500	5.93	4.19	0	1.03	1.85	3.33	1.64	1.12	0	6.29	4.26	2.1	1.96	6.29	4.08	3.43	1.9	1.99	0.52	2.22	0.51	3.05	4.98	0	3.74	1.57	1.56	1.55	0.36	6.97	2.2	9.02	1.46	2.62	2.03	1.05	1.84	1.35	3.49	3.23	2.74	3.79	2.11	3.75	1.27	3.89	0.54	2.29	0.72
MELO3C000501	0	0	0	0	0	0	0	0	0	0	0	0	0	0	0	0	0	0	0	0	0	0	0	0	0	0	0	0	0	0	0	0	0	0	0	0	0	0	0	0	0	0	0	0	0	0	0	0	0
MELO3C000502	0	0	0	0	0	0	0	0	0	0	0	0	0	0	0	0	0	0	0	0	0	0	0	0	0	0	0	0	0	0	0	0	0	0	0	0	0	0	0	0	0	0	0	0	0	0	0	0	0
MELO3C000503	3.05	0	0	0	0.66	0	0.2	0	0	0.25	0	6.98	0	0.66	0.39	0	0.3	0	0	0	0	0.48	0	1.36	0	0	0.18	0	0	0.22	0	0.15	0	1.07	0	0	0	0.43	0	0	0.22	0	0	1.02	0	0	2.3	0	0.11
MELO3C000504	0	0	0	0	0	0	0	0	0	0	0	0	0	0	0	0	0	0	0	0	0	0	0	0	0	0	0	0	0	0	0	0	0	0	0	0	0	0	0	0	0	0	0	0	0	0	0	0	0
MELO3C000505	0	0.68	0	0	0	0	0.53	0	0	0	0.69	0	0	0	0	0.55	0.82	0	0	0	0	0	0	1.85	1.81	0	0	0	0	1.2	0	0.83	0.63	0	0	0	0.79	0	0.75	0	4.13	0	0	0	0	0	1.39	0	0.62
MELO3C000506	0	0	0	0	0	0	0	0	0	0	0	0	0	0	0	0	0	0	0	0	0	0	0	0	0	0	0	0	0	0	0	0	0	0	0	0	0	0	0	0	0	0	0	0	0	0	0	0	0
MELO3C000507	0	0	0	0	0	0	0	0	0	0	0	0	0	0	0	0	0	0	0	0	0	0	0	0	0	0	0	0	0	0	0	0	0	0	0	0	0	0	0	0	0	0	0	0	0	0	0	0.5	0
MELO3C000508	0	0	0	0	0	0	0	0	0	0	0	0	1	0	0	0	0	0	0	0	0	0	0	0	0	0	0	0.63	0	0	0	0	0	0	0	0	0	0	0	0	0	0	0	0	0	0	0	0	0.49
MELO3C000509	0	0	0	0	0	0	0	0	0	0	0	0	0	0	0	0	0	0	0	0	0	0	0	0	0	0	0	0	0	0	0	0	0	0	0	0	0	0	0	0	0	0	0	0	0	0	0	0	0
MELO3C000510	0	1.27	0	0	2.24	0	0.67	0	0	2.97	0.86	3.12	1.19	5.1	1.98	0	0.51	0	0	0	0	0	0	0	0	0	0.63	3.01	0.59	0	0.36	7.83	0.79	0	10.27	0	0.5	2.19	0	2.62	0	0	1.14	0	0	1.05	0	0	0
MELO3C000511	0	0	0	0	0	0	0	0	0	0	0	1.79	3.34	0	0	0	0	0	0	0	0	0	0	0	0	0	0	0	0	0	0	4.4	0	0	0	0	0	0	0	0	0	0.93	0	0	0	0	0	0	1.63
MELO3C000512	22.86	15.37	5.97	12.72	12.82	16.13	15.2	13.86	12.29	14.56	18.92	15.11	23.44	19.42	12.58	9.26	8.8	11.54	16.89	7.72	16.61	7.85	10.75	18.78	20.9	11.5	22.81	11.46	17.37	16.5	12.89	18.89	16.53	16.18	17.98	21.07	18.92	24.3	19.75	13.28	9.88	9.2	18.49	13.23	18.68	12.01	14.11	17.68	16.19
MELO3C000513	18.98	21.82	13.94	13.21	22.91	12.17	17.74	21.57	17.01	10.07	16.22	10.08	11.77	23.51	18.28	19.92	25.36	22.35	16.69	12.46	14.78	14.66	17.53	14.91	15.71	25.75	14.95	6.44	22.68	7.45	13.38	14.45	19.5	18.6	20.29	18.5	23.56	28.82	19.56	13.78	24.18	20.84	37.25	18.02	13.27	16.62	15.51	31.57	13.37
MELO3C000514	0	0	0	0	0	0.42	0	0	0	0	0	0	0.43	0	0	0	0	0	0	0	0	0	0	0	0	0	0.69	0	0	0	0	0	0	0	0	0	0	0	0.52	0	0	0	0	0	0	0	0	0	0
MELO3C000515	0.35	0	0	0	0	0	0	1.21	0	0	0	1.5	0.35	0	0	0	0	0.71	0.37	0	0	0	0	0	0.33	0	0	0.22	0	0	0.31	0.46	0	0	0.36	0	0.44	0	1.25	1.54	0	0.39	0	0.38	0	0	0	0	0.68
MELO3C000516	0	0	0	0	0	0	0	0	0	0	0	0	0	0	0	0	0	0	0	0	0	0	0	0	0	0	0	0	0	0	0	0	0	0	0	0	0	0	0	0	0	0	0	0	0	0	0	0	0
MELO3C000517	1.54	3.26	0	0	2.87	5.18	0	0.87	1.18	0	0.83	5.99	9.16	0	1.27	2	0	0.78	1.62	1.73	0.8	3.17	0.77	1.11	2.91	5.5	7.27	2.41	1.7	2.9	0	6.02	3.03	0.58	0	5.72	1.91	2.8	5.44	3.35	4.28	3.38	5.49	5.01	1.98	2.02	5.03	2.14	4.83
MELO3C000518	0	0	0	0	0	0	0	0	0	0	0	0	0	0	0	0	0	0	0	0	0	0	0	0	0	0	0	0	0	0	0	0	0	0	0	0	0	0	0	0	0	0	0	0	0	0	0	0	0
MELO3C000519	0	0	0	0	0	0	0	0	0	0	0	0	0	0	0	0	0	0	0	0	0	0	0	0	0	0	0	0	0	0	0	0	0	0	0	0	0	0	0	0	0	0	0	0	0	0	0	0	0
MELO3C000520	0	0	0	0	0	0	0	0	0	0	0	0	0	0	0	0	0.43	0	0.35	0	0	0	0	0	0	0	0	0	0	0	0	0	0	0	0	0	0	0	0.39	0	0	0	0	0	0	0	0	0	0
MELO3C000521	0	0	0	0	0	0	0	0	0	0	0	0	0	0	0	0	0	0	0	0	0	0	0	0	0	0	0	0	0	0	0	0	0	0	0	0	0	0	0	0	0	0	0	0	0	0	0	0	0
MELO3C000522	0	0	0.8	0	0	0	0	0	0	0	0	1.16	0	0	0	0	1.05	0	0	0	0	0	0	0	0	0	0.64	0	0.6	0	0	0.53	0	0	1.68	0	0	0	0	0	0	0.9	0	0	1.06	0	0	0	0
MELO3C000523	0	0	0	0	0	0	0	0	0	0	0	0	0	0	0	0	0	0	0	0	0	0	0	0	0	0	0	0	0	0	0	0	0	0	0	0	0	0	0	0	0	0	0	0	0	0	0	0	0
MELO3C000524	0	0	0	0	0	0	0	0	0	0	0	0	0	0	0	0	0	0	0	0	0	0	0	0	0	0	0	0	0	0	0	0	0	0	0	0	0	0	0	0	0	0	0	0	0	0	0	0	0
MELO3C000525	0	0.56	0	0	0	0	0	0	0	0	0	0	0	0	0	0	0	0	0	0	0	0	0	0	0	0	0	0	0	0	0	0	0	0	0	0	0	0	0	0	0	0	0	0	0	0	0	0	0
MELO3C000526	2.53	0.89	0	0.88	0	4.87	1.4	0.96	0	0.89	3.64	1.79	0.84	0	0	0.73	1.08	4.25	2.67	0	0.88	4.34	2.55	0	0.8	1.34	0.66	0	0	2.38	3	0	1.66	1.28	2.59	2.69	3.14	0.77	1.99	1.84	0.78	0.93	4.81	3.66	3.26	1.11	1.84	1.56	1.63
MELO3C000527	0	0	0	0	0	0	0	0	0	0	0	0	0	0	0	0	0	0	0	0	0	0	0	0	0	0	0	0	0	0	0	0	0	0	0	0	0	0	0	0	0	0	0	0	0	0	0	0	0
MELO3C000528	0	0	0	0	0	0	0	0	0	0	0	0	0	0	0	0	0	0	0	0	0	0	0	0	0	0	0	0	0	0	0	0	0	0	0	0	0	0	0	0	0	0	0	0	0	0	0	0	0
MELO3C000529	0	0	0	0	0	0	0	0	0	0	0	0	0	0	0	0	0	0	0	0	0	0	0.58	0	0	0	0	0	0	0	0	0.19	0	0	0.29	0	0	0	0	0	0	0	0	0	0	0	0	0	0
MELO3C000530	0	0	0	0	0	0	0	0	0	0	0	0	0	0	0	0	0	0	0	0	0	0	0	0	0	0	0	0	0	0	0	0	0	0	0	0	0	0	0	0	0	0	0	0	0	0	0	0	0
MELO3C000531	0	0	0	0	0	0	0	0	0	0	0	0	0	0	0	0	0	0	0	0	0	0	0	0	0	0	0	0	0	0	0	0	0	0	0	0	0	0	0	0	0	0	0	0	0	0	0	0	0
MELO3C000532	0	0	0	0	0	0	0	0	0	0	0	0	0	0	0	0	0	0	0	0	0	0	0	0	0	0	0	0	0	0	0	0	0	0	0	0	0	0	0	0	0	0	0	0	0	0	0	0	0
MELO3C000533	0	0	0	0	0	0	0	0	0	0	0	0	0	0	0	0	0	0	0	0	0	0	0	0	0	0	0	0	0	0	0	0	0	0	0	0	0	0	0	0	0	0	0	0	0	0	0	0	0
MELO3C000534	0	0	0	0.69	0	0.32	0.28	0.38	0	0.35	0	0	0	0	0	0.29	0.42	0	0	0	0	0	1	0	0	0	0.26	0.21	0	0	0	0	0	0	0	0	0.41	0.3	0	0	0.31	0	0	0.72	0.43	0	0	0	0
MELO3C000535	0	0	0	0	0	0	0	0	0	0	0	0	0	0	0	0	0	0	0	0	0	0	0	0	0	0	0	0	0	0	0	0	0	0	0	0	0	0	0	0	0	0	0	0	0	0	0	0	0
MELO3C000536	0.79	0	0	0	0	3.82	1.32	0.9	1.83	0	0	1.69	0.79	0	0	4.14	0	8.02	8.39	0	0	0	0	0	0	0	1.25	0	11.1	0.75	1.42	2.07	0	4.22	0.82	1.69	0	0	0.94	0	0	0	2.27	1.72	0	2.09	0.87	0.74	0
MELO3C000537	11.48	11.53	6.02	8.99	7.09	10.45	8.52	9.55	8.03	13.71	8.85	10.75	12.41	9.87	10.49	11.93	7.89	11.79	9.52	5.08	8.3	8.45	9.71	16.35	9.31	7.81	11.63	7.96	6.03	6.18	8.22	9.63	8.49	4.35	7.78	5.89	10.94	7.84	5.8	8.93	11.4	3.83	9.07	4.23	12.17	9.7	6.48	4.57	10.59
MELO3C000538	88.48	87.85	80.71	74.49	80.79	48.04	72.68	145.48	106.81	107.04	92.97	101.35	54.86	228.67	63.08	78.56	122.07	148.12	99.73	99.96	150.65	249.22	81.39	183.64	183.85	147.4	120.65	193.31	147.34	96.53	241.14	128.54	111.36	91.5	51.58	86.6	61.55	86.7	302.37	81.02	46.88	35.32	329.54	100	146.15	200.75	109.14	167.35	132.36
MELO3C000539	0	0	0	0	0	0	0	0	0	0	0	0	0	0	0	0	0	0	0	0	0	0	0	0	0	0	0	0	0	0	0	0	0	0	0	0	0	0	0	0	0	0	0	0	0	0	0	0	0
MELO3C000540	31.45	37.99	7.58	10.1	11.3	22.34	13.67	32.98	13.75	20.53	17.23	20.9	13.44	6.85	8.79	20.58	21.1	29.29	6.13	16.33	19.08	17.44	21.94	18.93	21.96	8.07	22.48	18.18	24.19	7.29	19.82	17.36	28.62	9.54	9.43	12.35	16.81	14.1	16.52	6.32	21.06	4.25	14.5	17.85	22.47	13.35	13.17	13.02	18.45
MELO3C000541	0	0	0	0	0	0	0	0	0	0	0	0	0	0	0	0	0	0	0	0	0	0	0	0	0	0	0	0	0	0	0	0	0	0	0	0	0	0	0	0	0	0	0	0	0	0	0	0	0
MELO3C000542	0	0	0	0	0	0	0	0	0	0	0	0	0	0	0	0	0	0	0	0	0	0	0	0	0	0	0	0	0	0	0	0	0	0	0	0	0	0	0	0	0	0	0	0	0	0	0	0	0
MELO3C000543	0	0	0	0	0	0	0	0	0	0	0	0	0	0	0	0	0	0	0	0	0	0	0	0	0	0	0	0	0	0	0	0	0	0	0	0	0	0	0	0	0	0	0	0	0	0	0	0	0
MELO3C000544	0	0	0	0	0	0	0	0	0	0	0	1.05	0	0	0	0	0	0	0	0	0	0	0	0	0	0	0	0	0	0	0	0.64	0	0	0	0	0	0	0	0	0	0	0	0	0	0	0	0	0
MELO3C000545	0	0	0	0	0	0	0	0	0	0	0	0	0	0	0	0	0	0	0	0	0	0	0	0	0	0	0	0	0	0	0	0	0	0	0	0	0	0	0	0	0	0	0	0	0	0	0	0	0
MELO3C000546	0	0	0	0	0	0	0	0	0	0	0	0	0	0	0	0	0	0	0	0	0	0	0	0	0	0	0	0	0	0	0	0	0	0	0	0	0	0	0	0	0	0	0	0	0	0	0	0	0
MELO3C000547	0	0	0	0	0	0	0	0	0	0	0	0	0	0	0	0	0	0	0	0	0	0	0	0	0	0	0	0	0	0	0	0	0	0	0	0	0	0	0	0	0	0	0	0	0	0	0	0	0
MELO3C000548	0	0	0	0	0	0	0	0	0	0	0	0	0	0	0	0	0	0	0	0	0	0	0	0	0	0	0	0	0	0	0	0	0	0	0	0	0	0	0	0	0	0	0	0	0	0	0	0	0
MELO3C000549	0	0	0	0	0	0	0	0	0	0	0	0	0	0	0	0	0	0	0	0	0	0	0	0	0	0	0	0	0	0	0	0	0	0	0	0	0	0	0	0	0	0	0	0	0	0	0	0	0.47
MELO3C000550	0	0	0	0	0	0	0	0	0	0	0	0	0	0	0	0	0	0	0	0	0	0	0	0	0	0	0	0	0	0	0	0	0	0	0	0	0	0	0	0	0	0	0	0	0	0	0	0	0
MELO3C000551	0	0	0	0	0	0	0	0	0	0	0	0	0	0	0	0	0	0	0	0	0	0	0	0	0	0	0	0	0	0	0	0	0	0	0	0	0	0	0	0	0	0	0	0	0	0	0	0	0
MELO3C000552	0	0	0	0	0	0	0	0	0	0	0	0	0	0	0	0	0	0	0	0	0	0	0	0	0	0	0	0	0	0	0	0	0	0	0	0	0	0	0	0	0	0	0	0	0	0	0	0	0.45
MELO3C000553	0	0	0	0	0	0	0	0	0	0	0	0	0	0	0	0	0	0	0	0	0	0	0	0	0	0	0	0	0	0	0	0	0	0	0	0	0	0	0	0	0	0	0	0	0	0	0	0	0
MELO3C000554	0	0	0	0	0	0	0	0	0	0	0	0	0	0	0	0	0	0	0	0	0	0	0	0	0	0	0	0	0	0	0	0	0	0	0	0	0	0	0	0	0	0	0	0	0	0	0	0	0
MELO3C000555	0	0	0	0	0	0	0	0	0	0	0	0	0	0	0	0	0	0	0	0	0	0	0	0	0	0	0	0	0	0	0	0	0	0	0	0	0	0	0	0	0	0	0	0	0	0	0	0	0
MELO3C000556	0	0	0	0	0	0	0	0	0	0	0	0	0	0	0	0	0	0	0	0	0	0	0	0	0	0	0	0	0	0	0	0	0	0	0	0	0	0	0	0	0	0	0	0	0	0	0	0	0
MELO3C000557	0	0	0	0	0	0	0	0	0	0	0	0	0.56	0	0	0	0	0	0	0	0	0	0	0	0	0	0	0.36	0	0	0	0	0	0	0	0	0	0	0	0	0	0	0	0	0	0	0	0	0
MELO3C000558	0	0	0	0	0	0	0	0	0	0	0	0	0	0	0	0	0	0	0	0	0	0	0	0	0	0	0	0	0	0	0	0	0	0	0	0	0	0	0	0	0	0	0	0	0	0	0	0	0
MELO3C000559	0	0	0	0	0	0	0	0	0	0.61	0	0.41	0	0	0	0	0	0	0	0	0	0	0	0	0	0	0	0.36	0.42	0	0	0	0	0	0	0	0	0	0	0	0	0	0	0	0	0	0	0	0
MELO3C000560	0	0	0	0	0	0	0	0	0	0	0	0	0	0	0	0	0	0	0	0	0	0	0	0	0	0	0	0	0	0	0	0	0	0	0	0	0	0	0	0	0	0	0	0	0	0	0	0	0
MELO3C000561	0	0	0	0	0	0	0	0	0	0	0	0	0	0	0	0	0	0	0	0	0	0	0	0	0	0	0	0	0	0	0	0	0	0	0	0	0	0	0	0	0	0	0	0.95	0	0	0	0	0
MELO3C000562	0	0	0	0	0	0	0	0	0	0	0	0	0	0	0	0	0	0	0	0	0	0	0	0	0	0	0	0	0	0	0	0	0	0	0	0	0	0	0	0	0	0	0	0	0	0	0	0	0
MELO3C000563	0	0	0	0	0	0	0	0	0	0	0	0	0	0	0	0	0	0	0	0	0	0	0	0	0	0	0	0	0	0	0	0	0	0	0	0	0	0	0	0	0	0	0	0	0	0	0	0	0
MELO3C000564	0	0	0	0	0	0	0	0	0	0	0	0	0	0	0	0	0	0	0	0	0.33	0	0	0	0	0	0	0	0	0	0	0	0	0	0	0	0	0	0.37	0	0	0	0	0	0	0	0	0	0
MELO3C000565	0	0	0	0	0	0	0	0	0	0	0	0	0	0	0	0	0	0	0	0	0	0	0	0	0	0	0	0	0	0	0	0	0	0	0	0	0	0	0	0	0	0	0	0	0	0	0	0	0
MELO3C000566	0	0	0	0	0	0	0	0	0	0	0	0	0	0	0	0	0	0	0	0	0	0	0	0	0	0	0	0	0	0	0	0	0	0	0	0	0	0	0	0	0	0	0	0	0	0	0	0	0.17
MELO3C000567	0	0	0	0	0	0	0	0	0	0	0	0	0	0	0	0	0	0	0	0	0	0	0	0	0	0	0	0	0	0	0	0	0	0	0	0	0	0	0	0	0	0	0	0	0	0	0	0	0
MELO3C000568	0	0	0	0	0	0	0	0	0	0	0	0	0	0	0	0	0	0	0	0	0	0	0	0	0	0	0	0	0	0	0	0	0	0	0	0	0	0	0	0	0	0	0	0	0	0	0	0	0
MELO3C000569	2.82	2.99	3.45	1.47	7.24	1.35	4.1	3.2	4.87	7.47	0	21.45	19.56	25.92	12.79	2.45	2.71	2.84	1.49	2.38	0.73	2.18	3.55	2.04	3.33	3.91	3.33	16.76	5.18	5.3	11.29	36.75	4.17	3.2	7.95	6.74	7.87	8.98	1.66	27.61	6.52	6.96	6.03	9.93	11.81	11.1	6.14	5.88	22.1
MELO3C000570	0	0	0	0	0	0	0	0	0	0	0	0	0	0	0	0	0	0	0	0	0	0	0	0	0	0	0	0	0	0	0	0	0	0	0	0	0	0	0	0	0	0	0	0	0	0	0	0	0
MELO3C000571	0	0	0	0	0	0	0	0	0	0	0	0	0	0	0	0	0	0	0	0	0	0	0	0	0	0	0	0	0	0	0	0	0	0	0	0	0	0	0	0	0	0	0	0	0	0	0	0	0
MELO3C000572	0	0	0	0	0	0	0	0	0	0	0	0	0	0	0	0	0	0	0	0	0	0.97	0	0	0	0	0	0	0	0	0	0	0	0	0	0	0	0	0	0	0	0	0	0	0	0	0	0	0
MELO3C000573	0	0	0	0	0	0	0	0	0	0	0	0	0	0	0	0	0	0	0	0	0	0	0	0	0	0	0	0	0	0	0	0	0	0	0	0	0	0	0	0	0	0	0	0	0	0	0	0	0
MELO3C000574	0	0	0	0	0	0	0	0	0	0	0	0	0	2.29	0	0	0	0	0	0	0	0	0	0	0	0	0	0	0	0	0	0	0	0	0	0	0	0	0	0	0	0	0	0	0	0	0	0	0
MELO3C000575	0	0	0	0	0	0	0	0	0	0	0	0.73	0	0	0	0	0	0	0	0	0	0	0	0	0	0	0	0	0	0	0	0	0	0	0	0	0	0	0	0	0	0	0	0	0	0	0	0	0
MELO3C000576	0	0	0	0	0	0	0	0	0	0	0	0	0	0	0	0	0	0	0	0	0	0	0	0	0	0	0	0	0	0	0	0	0	0	0	0	0	0	0	0	0	0	0	0	0	0	0	0	0
MELO3C000577	0	0	0	0	0	0	0	0	0	0	0	0	0	0	0	0	0	0	0	0	0	0	0	0	0	0	0	0	0	0	0	0	0	0	0	0	0	0	0	0	0	0	0	0	0	0	0	0	0
MELO3C000578	0	0	0	0	0	0	0	0	0	0	0	0	0	0	0	0	0	0	0	0	0.49	0	0	0	0	0	0	0	0	0	0	0	0	0	0	0	0	0	0	0	0	0	0	0	0	0	0	0	0
MELO3C000579	0	0	0	0	0	0	0	0	0	0	0	0	0	0	0	0	0	0	0	0	0	0	0	0	0	0	0	0	0	0	0	0	0	0	0	0	0	0	0	0	0	0	0	0	0	0	0	0	0
MELO3C000580	0	0	0	0	0	0	0	0	0	0	0	0	0.68	0	0	0	0	0	0	0	0	0	0	0	0	0	0	0	0	0	0	0.9	0	0	0	0	0	0	0	0	0	0	0	0	0	0	0	0	0.33
MELO3C000581	0	0	0	0	0	0	0	0	0	0	0	0	0	0	0	0	0	0	0	0	0	0	0	0	0	0	0	0	0	0	0	0	0	0	0	0	0	0	0	0	0	0	0	0	0	0	0	0	0
MELO3C000582	0	0	0	0	0	0	0	0	0	0	0	0	0	0	0	0	0	0	0	0	0	0	0	0	0	0	0	0	0	0	0	0	0	0	0	0	0	0	0	0	0	0	0	0	0	0	0	0	0
MELO3C000583	27.91	22.71	2.12	10.74	2.53	15.12	36.69	12.01	1.87	23.86	5.26	35.31	29.57	0.77	3.13	4.94	4.86	36.09	2.86	38.12	4.5	2.79	7.92	3.14	5.89	2.37	8.75	17.82	9.36	1.28	13.27	21.74	1.87	4.11	1.95	1.15	0.67	3.21	2.55	12.98	41.42	2.68	2.71	11.76	19.92	5.34	1.48	6.54	30.48
MELO3C000584	0	0	0	0	0	0	0	0	0	0	0	0	0	0	0	0	0	0	0	0	0	0	0	0	0	0	0	0	0	0	0	0	0	0	0	0	0	0	0	0	0	0	0	0	0	0	0	0	0
MELO3C000585	27.51	4.64	6.12	19.35	18.5	31.27	14.02	7.34	4.48	11.94	3.37	6.94	25.42	17.11	6.54	8.86	9.09	15.56	5.28	6.33	3.68	4.94	19.32	8.76	30.94	10.09	11.98	8.09	4.44	17.85	7.42	47.3	3.49	9.01	4.92	10.63	4.65	3.99	6.87	13.61	9.46	5.26	4.16	10.17	5.91	14.23	9.08	5.8	8.35
MELO3C000586	0	0	0	0	0	0	0	0	0	0	0	0	0	0	0	0	0	0	0	0	0	0	0	0	0	0	0	0.31	0	0	0	0	0	0	0	0	0	0	0	0	0	0	0	0	0	0	0	0	0
MELO3C000587	0	0	0	0	0	0	0	0	0	0	0	0	0	0	0	0	0	0	0	0	0	0	0	0	0	0	0	0	0	0	0	0	0	0	0	0	0	0	0	0	0	0	0	0	0	0	0	0	0
MELO3C000588	0	0	0.56	0.59	0	0	0.47	1.29	0	0	0.61	0.4	0	0.8	0	0.49	2.91	0	0	0	0	0	0	0	0	0	0	0.36	0	0	0	0	0	0	0	0	0	0	0	0	0	0	0	0	0	0	0	0	0.55
MELO3C000589	0	0	0	0	0	0	0	0	0	0	0.47	1.23	0	0	0	0	0	0	0	0	0	0	0	0	0	0	0	0	0	0	0	0	0	0	0.45	0	0	0	0	0	0	0	0	0	0	0	0	0	0
MELO3C000590	0	0	0	0	0	0	0	0	0	0	0	0	0	0	0	0	0	0	0	0	0	0	0	0	0	0	0	0	0	0	0	0	0	0	0	0	0	0	0	0	0	0	0	0	0	0	0	0	0
MELO3C000591	0	0	0	0	0	0	0	0	0	0	0	0	0	0	0	0	0	0	0	0	0	0	0	0	0	0	0	0	0	0	0	0	0	0	0	0	0	0	0.71	0	0	0	0	0	0	0	0	0	0
MELO3C000592	34.88	66.97	32.11	49.39	27.93	11.58	44.84	27.84	47.51	18.94	21.96	41.75	58.89	38.79	30.85	43.61	50.59	32.26	23.66	69.62	48.7	31.64	38.07	28.89	19.24	35.6	40.23	17.42	35.41	19.54	28.47	26.54	41.34	19.21	15.76	48.12	14.43	39.33	29.83	9.95	31.92	25.06	29.63	24.33	19.28	21.81	32.11	30.06	36.48
MELO3C000593	0	0	0	0	0	0	0	0	0	0	0	0	0	0	0	0	0	0	0	0	0	0	0	0	0	0	0	0	0	0	0	0	0	0	0	0	0	0	0	0	0	0	0	0	0	0	0	0	0
MELO3C000594	0	0	0	0	0	0	0	0	0	0	0	0	0	0	0	0	0	0	0	0	0	0	0	0	0	0	0	0	0	0	0	0	0	0	0	0	0	0	0	0	0	0	0	0	0	0	0	0	0
MELO3C000595	0	0	0	0	0	0	0	0	0	0	0	0	0	0	0	0	0	0	0	0	0	0	0	0	0	0	0	0	0	0	0	0	0	0	0	0	0	0	0	0	0	0	0	0	0	0	0	0	0
MELO3C000596	0	0	0	0	0	0	0	0	0	0	0	0	0	0	0	0	0	0	0	0	0	0	0	0	0	0	0	0	0	0	0	0	0	0	0	0	0	0	0	0	0	0	0	0	0	0	0	0	0
MELO3C000597	0	0	0	0	0	0	0	0	0	0	0	0	0	0	0	0	0	0	0	0	0	0	0	0	0	0	0	0	0	0	0	0	0	0	0	0	0	0	0	0	0	0	0	0	0	0	0	0	0
MELO3C000598	0	0	0	0	0	0	0	0	0	0	0	0	0	0	0	0	0	0	0	0	0	0	0	0	0	0	0	0	0	0	0	0	0	0	0	0	0	0	0	0	0	0	0	0	0	0	0	0	0
MELO3C000599	2.47	5.25	1.82	0.64	2.89	3.57	2.57	1.4	3.32	1.97	1.33	3.5	4.29	1.75	3.06	0	5.55	1.87	1.96	3.48	3.85	3.82	4.36	1.79	0.58	4.91	2.43	1.55	4.54	2.33	2.2	1.21	8.53	3.28	1.27	0.66	5.37	6.19	7.28	0	4.01	3.39	3.53	4.7	3.99	4.06	4.04	2.87	2.39
MELO3C000600	0	0	0	0	0	0	0	0	0	0	0	0	0	0	0	0	0	0	0	0	1.09	0	0	0	0	0	0	0	0	0	0	0	0	0	0	0	0	0.96	0	0	0	0	0	0	1.35	0	0	0	0.51
MELO3C000601	3.67	0.52	1.44	0	1.37	4.24	1.22	1.11	1.5	1.3	1.32	1.21	2.18	2.08	0.81	3.82	2.2	3.46	1.03	0.28	1.02	3.78	2.96	0.71	1.62	2.53	1.54	1.07	1.62	7.6	3.49	6.23	0.97	1.67	2.01	1.3	0.61	4.01	4.9	1.07	3.4	1.34	1.05	2.39	1.58	1.93	0.53	2.27	1.65
MELO3C000602	0	0	0	0	0	0	0	0	0	0	0	0	0	0	0	0	0	0	0	0	0	0	0	0	0	0	0	0	0	0	0	0	0	0	0	0	0	0	0	0	0	0	0	0	0	0	0	0	0
MELO3C000603	103.03	41.55	100.86	109.65	123.22	29.73	109.57	36.29	180.4	85.27	17.79	35.02	26.57	51.04	154.79	26.83	134.78	64.45	129.38	97.4	6.42	14.86	148.45	2.99	15.59	35.99	17.04	25.81	29.54	16.48	9.17	8.74	102.59	78.91	13.74	14.24	16.62	24.4	18.2	56.1	69.67	83.68	22.05	23.48	65.13	16.24	111.09	15.3	146.74
MELO3C000604	0	0	0	0	0	0	0	0	0	0	0	0	0	0	0	0	0	0	0	0	0	0	0	0	0	0	0	0	0	0	0	0	0	0	0	0	0	0	0	0	0	0	0	0	0	0	0	0	0
MELO3C000605	0	0	0	0	0	0	0	0	0	0	0	0	0	0	0	0	0	0	0	0	0	0	0	0	0	0	0	0	0	0	0	0	0	0	0	0	0	0	0	0	0	0	0	0	0	0	0	0	0
MELO3C000606	15.47	5.86	9.74	8.07	4.13	5.32	2.76	3.77	10.19	8.21	7.16	14.09	38.38	32.86	20.07	20.15	7.09	2.23	3.5	2.49	13.77	11.38	6.68	11.22	34.5	25.45	4.35	29.77	6.5	11.44	10.83	20.91	5.45	7.54	7.94	5.88	4.12	13.09	10.41	2.41	4.1	7.28	14.2	14.39	21.39	10.16	6.02	4.1	25.62
MELO3C000607	0	0	0	0	0	0	0	0	0	0	0	0	0	0	0	0	0	0	0	0	0	0	0	0	0	0	0	0	0	0	0	0	0	0	0	0	0	0	0	0	0	0	0	0	0	0	0	0	0
MELO3C000608	0	0	0	0	0	0	0	0.34	0	0	0.32	19.91	2.94	0	4.89	0	0.38	0	0	0	0	0	0	0	0	0.47	0	21.31	0	0	0.26	2.32	0	2.02	0.3	0	0	0.27	0	0	0	0	0.42	0	0	0	0	0	7.72
MELO3C000609	89.08	62.06	22.24	26.76	25.01	67.08	71.77	58.02	25.91	75.18	40.3	90.33	55.11	10.19	14.86	14.45	48.75	107.81	46.29	157.97	25.69	16.22	34.68	37.17	5.32	6.79	21.09	86.35	29.93	11.01	68.1	44.02	19.29	8.7	11.31	11.48	14.24	9.43	21.19	42.13	30.42	9.63	10.91	32.22	60.65	21.86	13.47	15.66	69.18
MELO3C000610	0	0	0	0	0	0	0	0	0	0	0	0	0	0	0	0	0	0	0	0	0	0	0	0	0	0	0	0	0	0	0	0	0	0	0	0	0	0	0	0	0	0	0	0	0	0	0	0	0
MELO3C000611	45.52	59.81	29	24.12	27	27.8	29.42	32.02	41.62	29.13	18.72	77.27	27.95	51.14	53.68	28.23	29.65	59.05	41.17	59.36	38.25	53.58	23.3	53.41	2.73	22.37	43.82	83.26	26.03	16.32	21.88	18.38	47.73	19.73	9.64	26.12	11.66	45.41	57.02	33.05	60.24	26.96	58.77	19.6	24.24	26.57	29.12	55.66	32.09
MELO3C000612	0	0	0	0	0	0	0	0	0	0	0	0	0	0	0	0	0	0	0	0	0	0	0	0	0	0	0	0	0	0	0	0	0	0	0	0	0	0	0	0	0	0	0	0	0	0	0	0	0
MELO3C000613	343.69	263.05	2423.49	1348.2	971.06	424.34	425.32	1348.95	1325.5	1461.8	2652.17	915.1	3967.99	807.12	1441.96	383.26	1507.26	267.4	317.51	824.36	371.48	170.54	1401.46	904.74	2351.7	2040.01	253.61	397.28	544.3	4567.75	1888.45	2123.06	397.28	500.31	4732.64	1393.83	3614.63	3829.94	507.54	681.11	477.89	4454.56	1831.76	2901.82	1724.75	535.34	1980.28	341.6	390.52
MELO3C000614	13.86	2.67	4.32	17.74	8.83	19.39	19.89	10.02	9.19	16.04	12.24	12.04	16.24	2.67	12.48	9.84	2.42	6.99	38.55	0.71	5.88	5.19	15.23	4.56	5.96	3	2.48	10.26	10.65	36.16	4.49	11.09	3.1	4.3	7.75	36.16	7.82	5.74	8.9	26.06	7	8.3	8.09	6.15	17.06	23.99	17.84	7.6	22.5
MELO3C000615	1.75	3.71	0.68	0	2.94	2.02	1.45	3.57	3.49	1.48	2.64	0.49	2.08	0.49	0	3.03	1.34	0.7	1.11	1.96	2.17	0.36	0.35	2.02	0.99	1.66	1.93	0.87	0.77	1.64	0.93	1.37	1.38	2.12	1.07	1.49	1.73	2.54	0.82	1.52	1.62	0	1	0.38	1.35	0.46	1.52	2.27	1.85
MELO3C000616	0	0	0	0	0	0	0	0	0	0	0	0	0	0	0	0	0	0	0	0	0	0	0	0	0	0	0	0	0	0	0	0	0	0	0	0	0	0.48	0	0	0	0	0	0	0	0	0	0	0
MELO3C000617	0	0	0	0	0	0	0	0	0	0	0	0	0	0	0	0	0	0	0	0	0	0	0	0	0	0	0	0	0	0	0	0	0	0	0	0	0	0	0	0	0	0	0	0	0	0	0	0	0
MELO3C000618	0	0	0	0	0	0	0	0	0	0	0	0	0	0	0	0	0	0	0	0	0	0	0	0	0	0	0	0	0	0	0	0	0	0	0	0	0	0	0	0	0	0	0	0	0	0	0	0	0
MELO3C000619	0	0	0	0	0	0	0	0	0	0	0	0	0	0	0	0	0	0	0.31	0	0	0	0	0	0	0	0	0	0	0	0	0	0	0	0	0	0	0	0	0	0	0	0	0	0	0	0	0	0
MELO3C000620	0	0	0	0	0	0	0	0	0	0	0	0	0	0	0	0	0	0	0	0	0	0	0	0	0	0	0	0	0	0	0	0	0	0	0	0	0	0	0	0	0	0	0	0	0	0	0	0	0
MELO3C000621	0	0	0	0	0	0	0	0	0	0	0	0	0	0	0	0	0	0	0	0	0	0	0	0	0	0	0	0	0	0	0	0	0	0	0	0	0	0	0	0	0	0	0	0	0	0	0	0	0
MELO3C000622	0	0	0	0	0	0	0	0	0	0	0	0	0	0	0	0	0	0	0	0	0	0	0	0	0	0	0	0	0	0	0	0	0	0	0	0	0	0	0	0	0	0	0	0	0	0	0	0	0
MELO3C000623	3.73	1.05	4.38	1.81	3.25	10.27	2.27	3.1	1.14	6.32	1.88	1.58	2.96	1.41	0.82	1.94	4.14	5.01	1.31	2.24	3.61	1.28	5.26	5.4	9.16	1.77	3.72	2.33	2.01	6.31	1.99	5.35	1.22	2.64	2.8	2.11	1.23	2.04	3.51	3.25	2.99	2.73	1.77	2.43	1.6	5.87	1.35	1.38	1.68
MELO3C000624	0	0	0	0	0	0	0	0	0	0	0	0	0	0	0	0	0	0	0	0	0	0	0	0	0	0	0	0	0	0	0	0	0	0	0	0	0	0	0	0	0	0	0	0	0	0	0	0	0
MELO3C000625	0	0	0	0	0	0	0	0	0	0	0	0	0	0	0	0	0	0	0	0	0	0	0	0	0	0	0	0	0	0	0	0	0	0	0	0	0	0	0	0	0	0	0	0	0	0	0	0	0
MELO3C000626	0	0	0	0	0	0	0	0	0	0	0	0	0	0	0	0	0	0	0	0	0	0	0	0	0	0	0	0	0	0	0	0	0	0	0	0	0	0	0	0	0	0	0	0	0	0	0	0	0
MELO3C000627	0	0	0	0	0	0	0	0	0	0	0	0	0	0	0	0	0	0	0	0	0	0	0	0	0	0	0	0	0	0	0	0	0	0	0	0	0	0	0	0	0	0	0	0	0	0	0	0	0
MELO3C000628	0	0	0	0	0	0	0	0	0	0	0	0	0	0	0	0	0	0	0	0	0	0	0	0	0	0	0	0	0	0	0	0	0	0	0	0	0	0	0	0	0	0	0	0	0	0	0	0	0
MELO3C000629	0	1.16	0	1.14	0	4.2	0.91	0	1.68	0	2.35	3.86	1.08	1.54	3.6	0.95	0	1.1	1.15	0	0	0	0	0	0	0.87	0	7.52	0	0	1.94	2.85	0	0	0	0	1.35	0.99	0	2.38	0	1.2	0	0	0	0	0	0	1.05
MELO3C000630	0	0	0	0	0	0	0	0	0	0	0	0	0	0	0	0	0	0	0	0	0	0	0	0	0	0	0	0	0	0	0	0	0	0	0	0	0	0	0	0	0	0	0	0	0	0	0	0	0
MELO3C000631	0	0	0	0	0	0	0	0	0	0	0.63	0.41	0	0.82	0	0	0	0	0	0	1.21	0	0	0	0	0	0	0	0	0	0	0	0	0	0	0	0	0	0	0	0	0	0	0.63	0	0	0.63	0	0
MELO3C000632	0	0	0	0	0	0	0	0	0	0	0	0	0	0	0	0	0	0	0	0	0	0	0	0	0	0	0	0	0	0	0	0	0	0	0	0	0	0	0	0	0	0	0	0	0	0	0	0	0
MELO3C000633	0	0	0	0	0	0	0	0	0	0	0	0	0	0	0	0	0	0	0	0	0	0	0	0	0	0	0	0	0	0	0	0	0	0	0	0	0	0	0	0	0	0	0	0	0	0	0	0	0
MELO3C000634	0	0	0	0	0	0	0	0	0	0	0	0	0	0	0	0	0	0	0	0	0	0	0	0	0	0	0	0	0	0	0	0	0	0	0	0	0	0	0	0	0	0	0	0	0	0	0	0	0
MELO3C000635	0	0	0	0	0	0	0	0	0	0	0	0	0	0	0	0	0	0	0	0	0	0	0	0	0	0	0	0	0	0	0	0	0	0	0	0	0	0	0	0	0	0	0	0	0	0	0	0	0.16
MELO3C000636	0	0	0	0	0	0	0	0	0	0	0	0	0	0	0	0	0	0	0	0	0	0	0	0	0	0	0	0	0	0	0	0	0	0	0	0	0	0	0	0	0	0	0	0	0	0	0	0	0
MELO3C000637	0	0	0	0	0	0	0	0	0	0	0	0	0	0	0	0	0	0	0	0	0	0	0	0	0	0	0	0	0	0	0	0	0	0	0	0	0	0	0	0	0	0	0	0	0	0	0	0	0
MELO3C000638	0	0	0	0	0	0	0	0	0	0	0	0	0	0	0	0	0	0	0	0	0	0	0	0	0	0	0	0	0	0	0	0	0	0	0	0	0	0	0	0	0	0	0	0	0	0	0	0	0
MELO3C000639	0	0	0	0	0	0	0	0	0	0	0	0	0	0	0	0	0	0	0	0	0	0	0	0	0	0	0	0	0	0	0	0	0	0	0	0	0	0	0	0	0	0	0	0	0	0	0	0	0
MELO3C000640	0	0	0	0	0	0	0	0	0	0	0	0	0	0	0	0	0	0	0	0	0	0	0	0	0	0	0	0	0	0	0	0	0	0	0	0	0	0	0	0	0	0	0	0	0	0	0	0	0
MELO3C000641	0	1.7	0	2.51	4.5	3.86	0.67	5.47	4.93	3.41	0.87	0	0	0	0	7.66	1.03	0	1.69	0.9	0.83	0	0	2.33	1.52	0.64	0	0	0.59	1.51	2.14	1.57	0.79	0	0	0.85	5.97	2.19	0	0	0	0	0	0	0	0	0	0	0
MELO3C000642	0	0	0	0	0	0	0	0	0	0	0	0	0	0	0	0	0	0	0	0	0	0	0	0	0	0	0	0	0	0	0	0	0	0	0	0	0	0	0	0	0	0	0	0	0	0	0	0	0
MELO3C000643	0	0	0	0	0	0	0	0	0	0	0	0	0	0	0	0	0	0	0	0	0	0	0	0	0	0	0	0	0	0	0	0	0	0	0	0	0	0	0	0	0	0	0	0	0	0	0	0	0
MELO3C000644	0	0	0	0	0	0	0	0	0	0	0	0	0	0	0	0	0	0	0	0	0	0	0	0	0	0	0	0	0	0	0	0	0	0	0	0	0	0	0	0	0	0	0	0	0	0	0	0	0
MELO3C000645	0	0	0	0	0	0	0	0	0	0	0	0	0	1.51	0	0	0	0	0	0	0	0	0	0	0	0	0	0	0	0	0	0	0	0	0	0	0	0	0	0	0	0	0	0	0	1.41	0	0	0
MELO3C000646	0	0	0	0	0	0	0	0	0	0	0	0	0	0	0	0	0	0	0	0	0	0	0	0	0	0	0	0	0	0	0	0	0	0	0	0	0	0	0	0	0	0	0	0	0	0	0	0	0
MELO3C000647	0	0	0	0	0	0	0	0	0	0	0	0	0	0	0.99	0	0	0	0	0	0	0	0	0	0	0	0	1.5	0	0	0	0	0	0	0	0	0	0	0	0	0	0	0	0	0	0	0	0	0
MELO3C000648	0	0	0	0	0	0	0	0	0	0	0	0	0	0	0	0	0	0	0	0	0	0	0	0	0	0	0	0	0	0	0	0	0	0	0	0	0	0	0	0	0	0	0	0	0	0	0	0	0
MELO3C000649	0	0	0	0	0	0	0	0	0	0	0	0.38	0	0.75	0	0	0	0	0	0	0	0	0	0	0	0	0	0.67	0	0	0	0	0	0	0	0	0	0	0	0	0	0	0	0.58	0	0	0	0	0
MELO3C000650	0	0	0	0	0	0	0	0	0	0	0	0	0	0	0	0	0	0	0	0	0	0	0	0	0	0	0	0	0	0	0	0	0	0	0	0	0	0.81	0	0	0	0	0	0	0	0.59	0.49	0	0
MELO3C000651	0	0	0	0	0	0	0	0	0	0	0	0	0	0	0	0	0	0	0	0	0	0	0	0	0	0	0	0	0	0	0	0	0	0	0	0	0	0	0	0	0	0	0	0	0	0	0	0	0
MELO3C000652	0	0	0	0	0	0	0	0	0	0	0	0	0	0	0	0	0	0	0	0	0	0	0	0	0	0	0	0	0	0	0	0	0	0	0	0	0	0	0	0	0	0	0	0	0	0	0	0	0
MELO3C000653	0	0	0	0	0	0	0	0	0	0	0	0	0	0	0	0	0	0	0	0	0	0	0	0	0	0	0	0	0	0	0	0	0	0	0	0	0	0	0	0	0	0	0	0	0	0	0	0	0
MELO3C000654	0	0	0	0	0	0	0	0	0	0	0	0	0	0	0	0	0	0	0	0	0	0	0	0	0	0	0	0	0	0	0	0	0	0	0	0	0	0	0	0	0	0	0	0	0	0	0	0	0
MELO3C000655	0	0.49	0.23	0	0	0	1.15	0	0	0	0.25	0.82	0.23	29.7	0	0.4	0.89	0	0.24	0	0	0	0.23	0	0.65	0	0.36	0.14	0	0.43	0.41	0	0.23	0	0.47	0	0.29	0.21	0	0.5	0.21	0.51	0.66	0	0.59	0	0.5	0.21	0.11
MELO3C000656	0	0	0	0	0	0	0	0	0	0	0	0	0.44	0	0	0	0	0	0	0	0	0	0	0	0	0	0	0	0	0	0	0	0	0	0	0	0	0	0	0	0	0	0	0	0	0	0	0	0
MELO3C000657	0	0	0	0	0	0	0	0	0	0	0	0	0	0	0	0	0	0	0	0	0	0	0	0	0	0	0	0	0	0	0	0	0	0	0	0	0	0	0	0	0	0	0	0	0	0	0	0	0
MELO3C000658	0	0	0	0	0	0	0	0	0	0	0	0	0	0	0	0	0	0	0	0	0	0	0	0	0	0	0	0	0	0	0	0	0	0	0	0	0	0	0	0	0	0	0	0	0	0	0	0	0
MELO3C000659	0	0	0	0	0	0	0	0	0	0	0	0	0	0	0	0	0	0	0	0	0	0	0	0	0	0	0	0	0	0	0	0	0	0	0	0	0	0	0	0	0	0	0	0	0	0	0	0	0
MELO3C000660	0	0	0	0	0	0	0	0	0	0	0	0	0	0	0	0	0	0	0	0	0	0	0	0	0	0	0	0	0	0	0	0.2	0	0	0	0	0	0	0	0	0	0	0	0	0	0	0	0	0
MELO3C000661	0	0	0	0	0	0	0	0	0	0	0	0	0	0	0	0	0	0	0	0	0	0	0	0	0	0	0	0	0	0	0	0	0	0	0	0	0	0	0	0	0	0	0	0	0	0	0	0	0
MELO3C000662	0	0	0	0	0	0	0	0	0	0	0	0	0.71	0	0	0	0	0	0	0	0	0	0	0	0	0	0	0	0	0	0	0	0	0	0	0	0	0	0	0	0	0	0	0	0	0	0	0	0
MELO3C000663	0	0	0	0	0	0	0	0	0	0	0	0	0	0	0	0	0	0	0	0	0	0	0	0	0	0	0	0	0	0	0	0	0	0	0	0	0	0	0	0	0	0	0	0	0	0	0	0	0
MELO3C000664	263.73	535.65	247.27	305.4	346.91	232.26	323.8	353.08	423.73	217.71	283.35	304.55	374.13	404.29	306.33	356.28	495.65	317	430.27	454.11	441.58	403.47	391.25	367.01	230.28	342.02	376.23	319.16	348.01	156.33	226.18	269.53	320.73	213.21	189.93	204.17	212.15	255.17	276.26	144.25	218.42	207.21	256.4	220.66	190.5	187.31	233.19	286.7	388.34
MELO3C000665	0	0	0	0	0	0	0	0	0	0	0	0	0	0	0	0	0	0	0	0	0	0	0	0	0	0	0	0	0	0	0	0	0	0	0	0	0	0	0	0	0	0	0	0	0	0	0	0	0
MELO3C000666	12.15	7.74	41.24	11.84	34.82	10.91	35.68	19.33	6.22	7.74	2.62	4.02	58.67	4.59	4.01	11.96	9.35	1.64	8.55	27.36	2.52	10.85	38.37	0	48.28	21.87	3.83	6.09	4.77	10.68	41.12	4.76	36.75	40.55	7.48	16.37	47.26	5.9	6.68	54.7	24.77	40.02	6.94	14.94	48.08	35.12	48.54	12.03	26.6
MELO3C000667	0	0	0	0	0	0	0	0	0	0	0	0.58	0	0	0	0	0	0	0	0	0	0	0	0	0	0	0	0	0	0	0	0.53	0	0	0	0	0	0	0	0	0	0	0	0	0	0	0	0	0
MELO3C000668	2.49	1.13	0.7	1.86	1.33	0.34	0.3	2.02	1.91	0	0	0.25	0	0.5	0	0.62	3.19	1.08	2.25	2.4	0.37	0.73	0	0.52	4.71	1.98	2.24	2.67	1.05	0	1.58	0.46	2.46	0.54	0	0.38	0	1.62	0	0	0	0	0.51	0	1.38	0.93	0.78	0.99	2.75
MELO3C000669	0	0	0	0	0	0	0	0	0	0	0	0	0	0	0	0	0	0	0	0	0	0	0	0	0	0	0	0	0	0	0	0	0	0	0	0	0	0	0	0	0	0	0	0	0	0	0	0	0
MELO3C000670	0	0	0	0	0	0	0	0	0	0	0	0	0	0	0	0	0	0	0	0	0	0	0	0	0	0	0	0	0	0	0.37	0	0	0	0	0	0	0	0	0	0	0	0	0	0	0	0	0	0
MELO3C000671	13.91	17.03	8.38	11.16	13	9.78	10.22	16.41	13.56	7.38	9.24	18.56	12.74	6.06	15.01	9.75	15.09	16.73	14.11	10.24	6.66	7.71	10.24	6.98	6.58	17.41	14.33	16.42	13.76	9.06	15.72	8.72	15.3	12.98	6.59	12.51	13.28	20.95	15.12	18.64	15.86	9.39	12.98	12.19	8.97	7.03	13.4	16.38	12.4
MELO3C000672	0	0	0	0	0	0	0	0	0	0	0	0	0	0	0	0	0	0	0	0	0	0	0	0	0	0	0	0	0	0	0	0	0	0	0	0	0	0	0	0	0	0	0	0	0	0	0	0	0
MELO3C000673	20.05	19.1	20.82	13.66	13.38	16.53	16.99	18.13	25.13	13.46	17.22	26.94	38.96	48.06	54.03	19.18	24.13	30.96	19.43	18.42	6.79	23.59	21.43	9.49	15.86	25.01	46.4	44.58	28.57	16.94	26.59	38.96	26.22	24.82	12.17	29.58	29.44	27.2	26.02	23.16	28.42	18.41	10.51	17.31	20.06	15.58	28.96	32.65	57.28
MELO3C000674	0	0	0	0	0	0	0	0	0	0	0	0	0	0	0	0	0	0	0	0	0	0	0	0	0	0	0	0	0	0	0	0	0	0	0	0	0	0	0	0	0	0	0	0	0	0	0	0	0
MELO3C000675	0	0	0	0	0	0	0	0	0	0	0	0	0	0	0	0	0	0	0	0	0	0	0	0	0	0	0	0	0	0	0	0	0	0	0	0	0	0	0	0	0	0	0	0	0	0	0	0	0
MELO3C000676	0	0	0	0	0	0	0	0	0	0	0	0	0	0	0	0	0	0	0	0	0	0	0	0	0	0	0	0	0	0	0	0	0	0	0	0	0	0	0	0	0	0	0	0	0	0	0	0	0
MELO3C000677	0	0	0	0	0	0	0	0	0	0	0	0	0	0	0	0	0	0	0	0	0	0	0	0	0	0	0	0	0	0	0	0	0	0	0	0	0	0	0	0	0	0	0	0	0	0	0	0	0
MELO3C000678	0	0	0	0	0	0	0	0	0	0	0	0	0	0	0	0	0	0	0	0	0	0	0	0	0	0	0	0	0	0	0	0	0	0	0	0	0	0	0	0	0	0	0	0	0	0	0	0	0
MELO3C000679	0	0	0	0	0	0	0	0	0	0	0	0	0	0	0	0	0	0	0	0	0	0	0	0	0	0	0	0	0	0	0	0	0	0	0	0	0	0	0	0	0	0	0	0	0	0	0	0	0
MELO3C000680	0	0	0	0	0	0	0	0	0	0	0	11.14	5.02	1.59	8.35	0	0.72	0	0	0	0	0	0	0	0	0	0	7.74	0	0	0	5.87	0	0	0	0	0	0	0	0	0	0	0	0	0.73	0	0	0	7.6
MELO3C000681	0	0	0	0	0	0.52	0	0	0	0	0	0	0	0	0	0	0	0	0	0	0	0	0	0	0	0	0	0	0	0	0	0	0	0	0	0	0	0	0	0	0	0	0	0	0	0	0	0	0
MELO3C000682	43.38	59.04	46.16	17.71	22.03	17.23	28.99	31.07	38.38	17.01	32.57	38.73	45.83	32.04	52.93	44.21	36.28	42.82	54.73	48.82	46.99	19.42	36.11	25.97	15.16	14.97	37.14	31.3	30.5	16.86	26.87	32.6	26.96	17.16	8.71	24.06	55	19.76	33.32	6.16	20.97	33.12	22.88	26.6	37.71	32.2	16.43	42.89	72.84
MELO3C000683	0	0	0	0	0	0	0	0	0	0	0	0	0	0	0	0	0	0	0	0	0	0	0	0	0	0	0	0	0	0	0	0	0	0	0	0	0	0	0	0	0	0	0	0	0	0	0	0	0
MELO3C000684	0	0	0	0	0	0	0	0	0	0	0	0	0.26	0	0.43	0	0	0	0	0	0	0	0	0	0	0	0	1.13	0	0	0	0.17	0	0	0	0	0	0	0	0	0	0	0	0	0	0	0	0	0.12
MELO3C000685	3.39	0.9	2.49	0	0	4.89	0	0.96	0	0	0	0	0	1.2	0	5.15	0	0	0	0	0	5.24	0.85	4.91	0	0.67	1.33	4.78	1.87	1.59	0	0	0.84	1.93	0.87	0	1.05	0	0	3.69	0.78	0	4.84	0	0	1.11	0	7.86	10.23
MELO3C000686	0	0	0	0	1	0	0	2.43	0	0	0	0	0	1.51	0	0	0	0	0	0	0	0	0	0	0	0	2.53	0	0	0	0	0	0	0	0	0	2.66	0	0	0	0	0	0	0	0	0	0	0.99	0
MELO3C000687	0	0	0	0	0	0	0	0	0	0	0	0	0	0	0	0	0	0	0	0	0	0	0	0	0	0	0	0	0	0	0	0	0	0	0	0	0	0	0	0	0	0	0	0	0	0	0	0	0
MELO3C000688	0	0	0	0	0	0	0	0	0	0	0	0	0	0	0	0	0	0	0	0	0	0	0	0	0	0	0	0	0	0	0	0	0	0	0	0	0	0	0	0	0	0	0	0	0	0	0	0	0
MELO3C000689	0	0.71	0.33	0	0	0	0	0.38	0.51	0.36	0	0	0	0	0	0.29	0.43	0	0.35	0	0	0	0.34	0	0	0	0	0	0	0	0	0.22	0	0	0	0	0	0	0.39	0	0	0.37	0.48	0	0	0	0	0	0.32
MELO3C000690	0	0	0	0	0	0	0	0	0	0	0	0	0	0	0	0	0	0	0	0	0	0	0	0	0	0	0	0	0	0	0	0	0	0	0	0	0	0	0	0	0	0	0	0	0	0	0	0	0
MELO3C000691	0	0	0	0	0	0	0	0	0	0	0	0	0	0	0	0	0	0	0	0	0	0	0	0	0	0	0	0	0	0	0	0	0	0	0	0	0	0	0	0	0	0	0	0	0	0	0	0	0
MELO3C000692	0	0	0	0	0	0	0	0	0	0	0	0	0	0	0	0	0	0	0	0	0	0	0	0	0	0	0	0	0	0	0	0	0	0	0	0	0	0	0	0	0	0	0	0	0	0	0	0	0
MELO3C000693	0	0	0	0	0	0	0	0	0	0	0	0	0	0	0	0	0	0	0	0	0	0	0	0	0	0	0	0	0	0	0	0	0	0	0	0	0	0	0	0	0	0	0	0	0	0	0	0	0
MELO3C000694	0	0	0	0	0	0	0	0	0	0	0	0	0	0	0	0	0	0	0	0	0	0	0	0	0	0	0	0	0	0	0	0	0	0	0	0	0	0	0	0	0	0	0	0	0	0	0	0	0
MELO3C000695	0	0	0	0	0	0	0	0	0	0	0	0.25	0	0	0	0	0	0.36	0	0	0	0	0	0	0	0.28	0	0	0.26	0	0	0	0.35	0	0	0	0	0	0	0	0	0.78	0	0	0.46	0	0	0	0
MELO3C000696	0	0	0	0	0	0	0	0	0	0	0	0	0	0	0	0	0	0	0	0	0	0	0	0	0	0	0	0	0	0	0	0	0	0	0	0	0	0	0	0	0	0	0	0	0	0	0	0	0
MELO3C000697	0	0	0	0	0	0	0	0	0	0	0	0	0	0	0	0	0	0	0	0	0	0	0	0	0	0	0	0	0	0	0	0	0	0	0	0	0	0	0	0	0	0	0	0	0	0	0	0	0
MELO3C000698	0	0	0	0	0	0	0	0	0	0	0	0	0	0	0	0	0	0	0	0	0	0	0	0	0	0	0	0	0	0	0	0	0	0	0	0	0	0	0	0	0	0	0	0	0	0	0	0	0
MELO3C000699	0	0	0	0	0	0	0	0	0	0	0	0	0	0	0	0	0	0	0	0	0	0	0	0	0	0	0	0	0	0	0	0	0	0	0	0	0	0	0	0	0	0	0	0	0	0	0	0	0
MELO3C000700	0	0	0	0	0	0	0	0	0	0	0	0	0	0	0	0	0	0	0	0	0	0	0	0	0	0	0	0	0	0	0	0	0	0	0	0	0	0	0	0	0	0	0	0	0	0	0	0	0
MELO3C000701	2.71	0.66	1.02	2.17	2.14	6.01	1.56	0.71	0.8	2.65	2.25	1.03	0.62	2.65	0	2.53	0.8	1.89	0.88	2.35	0.87	2.79	0.84	0.6	1.18	2.48	0.82	0.52	1.07	3.33	2.04	4.21	1.64	0.79	1.28	0.66	1.03	0.57	0.74	1.36	1.35	0.23	0.89	2.03	0.81	2.19	0.91	0.58	0.8
MELO3C000702	0	0	0	0	0	0	0	0	0	0	0	0	0	0	0	0	0	0	0	0	0	0	0	0	0	0	0	0	0	0	0	0	0	0	0	0	0	0	0	0	0	0	0	0	0	0	0	0	0
MELO3C000703	47.15	53.58	60.86	69.22	98.64	61.01	45.76	69.23	82.67	45.6	61.7	69.15	51.74	54.93	109.54	69.55	73.85	37.05	60.76	54.47	69.31	52	84.93	85.89	52.49	110.64	65.41	60.36	78.84	94.26	66.51	59.61	121.36	123.41	93.32	111.36	115.99	93.12	62.91	55.43	52.18	78.32	72.05	105.04	111.97	74.54	88.62	82.1	58.83
MELO3C000704	127.24	119.1	119.82	125.19	125.21	165.21	109.33	124.24	92.14	184.79	193.73	240.86	351.28	347.21	130.99	145.74	92.45	122.53	88.83	84.39	147.65	150.48	103.83	143.06	203.62	112.91	73.93	198.45	92.47	211.28	146.9	337.97	107.32	64.57	106.71	95.68	100.26	201.39	171.51	152.78	78.88	95.05	142.91	114.96	202.22	249.11	120.66	101.03	227.97
MELO3C000705	0	0	0	0	0	0	0	0	0	0	0	0	0	0	0	0	0.5	0	0	0	0	0	0	0	0	0	0	0	0	0	0	0	0	0	0	0	0	0	0	0	0	0	0	0	0	0	0	0	0
MELO3C000706	0	0	0	0	0	0	0	0	0	0	0	0	0	0	0	0	0	0	0	0	0	0	0	0	0	0	0	0	0	0	0	0	0	0	0	0	0	0	0	0	0	0	0	0	0	0	0	0	0
MELO3C000707	0	0	0	0	0	0	0	0	0	0	0	0	0	0	0	0	0	0	0	0	0	0	0	0	0	0	0	0	0	0	0	0.25	0	0	0	0	0	0	0	0	0	0	0	0	0	0	0	0	0
MELO3C000708	0	0	0	0	0	0	0	0	0	0	0	0	0	0	0	0	0	0	0	0	0	0	0	0	0	0	0	0	0	0	0	0	0	0	0	0	0	0	0	0	0	0	0	0	0	0	0	0	0
MELO3C000709	0	0	0	0	0	0	0	0	0	0	0	1.66	2.33	0	2.91	0	0	0	0	0	0	0	0	0	0	0.47	0.93	0.74	0	0	0.52	1.15	0	0	0	0	0	0.54	0	0	1.09	0	0	0.64	0.76	0	0.64	0	0.85
MELO3C000710	0	0	0	0	0	0	0	0	0	0	0	0	0	0	0	0	0	0	0	0	0	0	0	0	0	0	0	0	0	0	0	0	0	0	0	0	0	0	0	0	0	0	0	0	0	0	0	0	0
MELO3C000711	0	0	0	0	0	0	0	0	0	0	0	0	0	0	0	0	0	0	0	0	0	0	0	0	0	0	0	0	0	0	0	0	0	0	0	0	0	0	0	0	0	0	0	0	0	0	0	0	0
MELO3C000712	0	0	0.64	0	0	0	0	0	0	0	1.41	0	0	0	0	0.57	0	0	0	1.47	2.03	0	0	0	0.62	1.55	0	0.82	0	0	1.74	9.36	0	0	0	0.69	0	1.78	0	0	0	0	0	0	0	2.57	0.71	0	0
MELO3C000713	0	0	0.36	0	0	0	0	0	0	0	0	0.51	0.36	0	1.8	0.32	0	0	0	0	0	0	0.37	0	1.37	0	0.29	0.45	0	0.68	0	0.47	0	0	0	0.39	0	0	0	0.79	0	0	0	0	0	0	0	0	0.53
MELO3C000714	0	0	0	0	0	0	0	0	0	0	0	0	0	0	0	0	0	0	0	0	0	0	0	0	0	0	0	0	0	0	0	0	0	0	0	0	0	0	0	0	0	0	0	0	0	0	0	0	0
MELO3C000715	0	0	0	0	0	0	0	0	0	0	0	0	0	0	0	0	0	0	0	0	0	0	0	0	0	0	0.57	0	0	0	0	0	0	0	0	0	0	0	0	0	0	0	0	0	0	0	0	0	0.7
MELO3C000716	0	0	0	0	0	0	0	0	0	0	0	0	0	0	0	0	0	0	0	0	0	0	0	0	0	0	0	0	0	0	0	0	0	0	0	0	0	0	0	0	0	0	0	0	0	0	0	0	0
MELO3C000717	0	0	0	0	0	0	0	0	0	0	0	0	0	0	0	0	0	0	0	0	0	0	0	0	0	0	0	0	0	0	0	0	0	0	0	0	0	0	0	0	0	0	0	0	0	0	0	0	0
MELO3C000718	0	0	0	0	0	0	0	0	0	0	0	0	0	0	0	0	0	0	0	0	0	0	0	0	0	0	0	0	0	0	0	0	0	0	0	0	0	0	0	0	0	0	0	0	0	0	0	0	0
MELO3C000719	0	0	0	0	0	0	0	0	0	0	0	0	0	0	0	0	0	0	0	0	0	0	0	0	0	0	0	0	0	0	0	0	0	0	0	0	0	0	0	0	0	0	0	0	0	0	0	0	0
MELO3C000720	0	0	0	0	0	0	0	0	0	0	0	0	0	0	0	0	0	0	0	0	0	0	0	0	0	0	0	0	0	0	0	0	0	0	0	0	0	0	0	0	0	0	0	0	0	0	0	0	0
MELO3C000721	0	0	0	0	0	0	0	0	0	0	0	0	0	0	0	0	0	0	0	0	0	0	0	0	0	0	0	0	0	0	0	0	0	0	0	0	0	0	0	0	0	0	0	0	0	0	0	0	0
MELO3C000722	0	0	0	0	0	0	0	0	0	0	0	0	0	0	0	0	0	0	0	0	0	0	0	0	0	0	0	0	0	0	0	0	0	0	0	0	0	0	0	0	0	0	0	0	0	0	0	0	0
MELO3C000723	0	0	0	0	0	0	0	0	0	0	0	0	0	0	0	0	0	0	0	0	0	0	0	0	0	0	0	0	0	0	0	0	0	0	0	0	0	0	0	0	0	0	0	0	0	0	0	0	0
MELO3C000724	0	0	0	0	0	0	0	0	0	0	0	0	0	0	0	0	0	0	0	0	0	0	0	0	0	0	0	0	0	0	0	0	0	0	0	0	0	0	0	0	0	0	0	0	0	0	0	0	0
MELO3C000725	0	0	0	0	0	0	0	0	0	0	0	0	0	0	0	0	0	0	0	0	0	0	0	0	0	0	0	0	0	0	0	0	0	0	0	0	0	0	0	0	0	0	0	0	0	0	0	0	0
MELO3C000726	0	0	0	0	0	0	0	0	0	0	0	0	0	0	0	0	0	0	0	0	0	0	0	0	0	0	0	0	0	0	0	0	0	0	0	0	0	0	0	0	0	0	0	0	0	0	0	0	0
MELO3C000727	0	0	0	0	0	0	0	0	0	0	0	0.69	0	0	0	0	0	0	0	0	0	0	0	0	0	0	0	0	0	0	0	0	0	0	0	0	0	0	0	0	0	0	0	0	0	0	0	0	0
MELO3C000728	0	0	0	0	0	0	0	0	0	0	0	0	0	0	0	0	0	0	0	0	0	0	0	0	0	0	0.84	0	0	0	0	0	0	0	0	0	1.33	0	0	0	0	0	0	0	0	0	0	0.99	0
MELO3C000729	12.24	5.9	2.18	0	3.12	7.49	0.92	1.26	3.42	4.72	1.2	0.79	1.1	0	1.84	6.76	0	4.49	2.35	2.5	2.31	11.46	0	1.61	8.42	7.95	14.9	0.7	1.64	11.52	3.96	1.45	2.19	6.75	4.57	2.37	4.14	2.03	11.79	4.85	5.15	0	3.18	8.45	4.31	8.77	2.42	1.03	1.61
MELO3C000730	0	0	0	0	0	0	0	0.34	0	0	0	0	0	0.42	0	0	0	0	0	0	0	0	0	0	0	0	0	0	0	0	0	0	0	0	0	0	0	0	0	0	0	0	0	0	0	0	0	0.27	0
MELO3C000731	0	0	0	0	0	0	0	0	0	0	0	0	0	0	0	0	0	0	0	0	0	0	0	0	0	0	0	0	0	0	0	0	0	0	0	0	0	0	0	0	0	0	0	0	0	0	0	0	0
MELO3C000732	0	0	0	0	0	0	0	0	0	0	0	0	0.84	0.8	0	0	0	0	0	0	0	0	0	0	0	0	0	0.18	0	0	0	0.74	0.28	0	0	0	0	0	0	0	0	0	0	0	0	0	0	0	0.14
MELO3C000733	0	0	0	0	0	0	0	0	0	0	0	0	0	0	0	0	0	0	0	0	0	0	0	0	0	0	0	0	0	0	0	0	0	0	0	0	0	0	0	0	0	0	0	0	0	0	0	0	0
MELO3C000734	0	0	0	0	0	0	0	0	0	0	0	0	0	0	0	0	0	0	0	0	0	0	0	0	0	0	0	0	0	0	0	0	0	0	0	0	0	0	0	0	0	0	0	0	0	0	0	0	0
MELO3C000735	0	0	0	0	0	0	0	0	0	0	0	0	0	0	0	0	0	0	0	0	0	0	0	0	0	0	0	0	0	0	0	0	0	0	0	0	0	0	0	0	0	0	0	0	0	0	0	0	0
MELO3C000736	15.8	8.74	11.33	15.79	14.76	15.41	13.5	13.15	10.08	17.47	21.14	16.71	19.65	17.33	13.96	12.36	9.13	8.08	7.51	7.76	12.24	13.06	5.83	7.1	39.36	24.2	20.69	9.48	10.31	12.99	15.46	21.34	16.68	14.85	20.09	11.12	14.36	20.27	17.56	22.78	13.61	12.7	14.93	16.18	17.51	13.45	18.91	14.05	17.51
MELO3C000737	0	0	0	0	0	0	0	0	0	0	0	0	0	0	0	0	0	0	0	0	0	0	0	0	0	0	0	0	0	0	0	0	0	0	0	0	0	0	0	0	0	0	0	0	0	0	0	0	0
MELO3C000738	0	0	0	0	0	0	0	0	0	0	0	0	0	0	0	0	0	0	0	0	0	0	0	0	0	0	0	0	0	0	0	0	0	0	0	0	0	0	0	0	0	0	0	0	0	0	0	0	0
MELO3C000739	0	0	0	0	0	0	0	0	0	0	0	0	0	0	0	0	0	0	0	0	0	0	0	0	0	0	0	0	0	0	0	0	0	0	0	0	0	0	0	0	0	0	0	0	0	0	0	0	0
MELO3C000740	0	0	0	0	0	0	0	0	0	0	0	0.24	0	0	0.57	0	0	0	0	0	0	0	0	0	0	0	0	0.22	0	0	0	0	0	0	0	0	0	0	0	0	0	0	0	0	0	0	0	0	0.17
MELO3C000741	0	0	0	0	0	0	0	0	0	0	0	0	0	0	0	0	0	0	0	0	0	0	0	0	0	0	0	0	0	0	0	0	0	0	0	0	0	0	0	0	0	0	0	0	0	0	0	0	0
MELO3C000742	0	0	0	0	0	0	0	0	0	0	0	0	0	0	0	0	0	0	0	0	0	0	0	0	0	0	0	0	0	0	0	0	0	0	0	0	0	0	0	0	0	0	0	0	0	0	0	0	0
MELO3C000743	0	0	0	0	0	0	0	0	0	0	0	0	0	0	0	0	0	0	0	0	0	0	0	0	0	0	0	0	0	0	0	0	0	0	0	0	0	0	0	0	0	0	0	0	0	0	0	0	0
MELO3C000744	0	0	0	0	0	0	0	0	0	0	0	0	0	0	0	0	0	0	0.35	0	0	0	0	0.47	0	0	0.26	0	0	0	0	0	0	0	0	0	0	0	0	0	0	0	0	0	0	0	0	0	0
MELO3C000745	0	0	0	0	0	0	0	0	0	0	0	0	0	0	0	0	0	0	0	0	0	0	0	0	0	0	0	0	0	0	0	0	0	0	0	0	0	0	0	0	0	0	0	0	0	0	0	0	0
MELO3C000746	7.88	0.98	5.45	3.87	6.5	7.14	6.16	8.96	1.78	2.95	2	11.16	10.12	13.13	3.06	3.62	1.19	6.08	1.47	12.52	0.48	1.91	5.61	2.02	3.07	2.94	4.38	1.74	1.36	9.16	7.02	11.49	4.11	5.63	5.23	6.9	5.75	4.22	3.82	17.17	5.58	6.11	5.29	10.06	13.76	5.48	5.55	4.73	1.79
MELO3C000747	0	0	0	0	0	0	0	0	0	0	0	0.72	0	0	0	0	0	0	0	0	0	0	0	0	0	0	0	0	0	0	0	0	0	0	0	0	0	0	0	0	0	0	0	0	0	0	0	0	0
MELO3C000748	0	0	0	0	0	0	0	0	0	0	0	0	0	0	0	0	0	0	0	0	0	0	0	0	0	0	0	0	0	0	0	0	0	0	0	0	0	0	0	0	0	0	0	0	0	0	0	0	0
MELO3C000749	0	0	0	0	0	0	0	0	0	0	0	0	0	0	0	0	0	0	0	0	0	0	0	0	0	0	0	0	0	0	0	0	0	0	0	0	0	0	0	0	0	0	0	0	0	0	0	0	0
MELO3C000750	0	0	0	0	0	0	0.39	0	0	0.49	0	0	0	0	0	0	0.59	0	0	0.52	0	0	0.47	3.36	0	0	0.73	0.58	0	0	0	0.3	0.46	0.7	0	0	0.58	0	0	0	0.43	0	0.66	0.5	0	0	1.01	0	0
MELO3C000751	0	0	0	0	0	0	0	0	0	0	0	0	0	0	0	0	0	0	0	0	0	0	0	0	0	0	0	0	0	0	0	0	0	0	0	0	0	0	0	0	0	0	0	0	0	0	0	0	0
MELO3C000752	0	0	0	0	0	0	0	0	0	0	0	0	0	0	0	0	0	0	0	0	0	0	0	0	0	0	0	0	0	0	0	0	0	0	0	0	0	0	0	0	0	0	0	0	0	0	0	0	0
MELO3C000753	0	0	0	0	0	0	0	0	0	0	0	0	0	0	0	0	0	0	0	0	0	0	0	0	0	0	0	0	0	0	0	0	0	0	0	0	0	0	0	0	0	0	0	0	0	0	0	0	0
MELO3C000754	42.84	36.94	36.7	34.46	20.85	42.07	28.92	33.47	16.45	12.31	34.68	34.13	30.99	44.22	41.26	39.52	20.6	37.83	29.2	26.12	25.94	37.69	34.17	41.4	24.48	41.8	93.51	43.04	54.46	36.12	52.46	33.77	39.6	48.74	43.04	73.07	47.63	57.72	53.61	46.65	57.05	32.33	54.77	36.8	41.45	82.07	52.49	64.62	30.6
MELO3C000755	0	0	0	0	0	0	0	0	0	0	0	0	0	0	0	0	0	0	0	0	0	0	0	0	0	0	0	0	0	0	0	0	0	0	0	0	0	0	0	0	0	0	0	0	0	0	0	0	0
MELO3C000756	22.67	33.35	17.65	23.11	25.03	22.79	22.68	26.34	32.04	22.41	15.57	27.73	33.22	22.61	38.27	25.49	32.37	37.42	32.07	34.21	34.23	32.36	36.33	29.87	13.15	29.44	30.03	34.84	37.49	13.09	23.39	27.89	47.74	28.52	21.67	29.03	23.65	37.07	45.5	30.29	90.2	28.27	37.49	34.65	25.25	30.45	30.3	46.38	37.31
MELO3C000757	0	0	0	0	0	0	0	0	0	0	0	0	0	0	0	0	0	0	0	0	0	0	0	0	0	0	0	0	0	0	0	0	0	0	0	0	0	0	0	0	0	0	0	0	0	0	0	0	0
MELO3C000758	0	0	0	0	0	0	0	0	0	0	0	0	0	0	0	0	0	0	0	0	0	0	0	0	0	0	0	0	0	0	0	0	0	0	0	0	0	0	0	0	0	0	0	0	0	0	0	0	0
MELO3C000759	0.56	0	0.55	1.17	0.53	2.7	0.47	1.28	0.86	1.19	1.82	15.12	1.11	1.59	0	2.44	0.72	1.7	0.59	0	0.58	1.74	0	0	5.32	0.45	0	3.17	1.24	1.06	1.5	6.6	0.55	0	0	0	0	0.51	0	0	0.52	0	0	0.61	1.45	0.74	0	0	5.7
MELO3C000760	8.83	10.64	8.88	5.73	5.35	3.9	10.12	8.41	2.57	5.57	6.19	11.5	4.97	7.1	7.1	10.16	9.19	10.84	9.32	8.6	6.44	8.12	10.1	6.92	5.19	5.5	10.53	13.01	7.2	5.17	4.47	8.72	11.06	7.79	3.67	12.69	7.7	6.53	9.56	7.8	6.86	6.55	8.86	7.51	4	10.04	9.88	9.97	12.1
MELO3C000761	511.55	536.57	373.54	416.11	428.97	399.73	374.5	469.12	379.42	367.77	436.03	695.46	785.33	852.02	319.05	437.27	438.22	334.84	362.9	402.28	413.74	413.02	382.24	276.9	563.68	447.14	421.76	572.74	468.92	494.91	467.58	729.49	481.78	357.7	391.96	381.63	455.49	465.3	467.68	417.11	313.12	294.25	399.44	435.11	430.97	403.88	411.3	343.64	720.96
MELO3C000762	108.46	112.33	91.55	90.8	90.41	68.09	79.32	75.27	87.28	62.71	105.85	134.3	197.78	273.04	137.25	84.57	92.45	92.4	80.18	91.36	84.27	107.02	99.47	46.13	196.56	210.86	162.17	142.35	155.65	163.82	153.25	126.24	185.69	179.27	137.25	209.92	133.78	212.97	238.65	108.91	171.47	202.44	202.04	156.43	147.46	174.88	231.3	172.99	148
MELO3C000763	0	0	0	0	0	0	0	0	0	0	0	0	0	0	0	0	0	0	0	0	0	0	0	0	0	0	0	0	0	0	0	0.62	0	0	0	0	0	0	0	0	0	0	0	0	0	0	0	0	0
MELO3C000764	0	0	0	0	0	0	0	0	0	0	0	0	0	0	0	0	0	0	0	0	0	0	0	0	0	0	0	0	0	0	0	0	0	0	0	0	0	0	0	0	0	0	0	0	0	0	0	0	0
MELO3C000765	0	0	0	0	0	0	0	0	0	0	0	0	0	0	0	0	0	0	0	0	0	0	0	0	0	0	0	0	0	0	0	0	0	0	0	0	0	0	0	0	0	0	0	0	0	0	0	0	0
MELO3C000766	0	0	0	0	0	0	0	0	0	0	0	0	0	0	0	0	0	0	0	0	0	0	0	0	0	0	0	0	0	0	0	0	0	0	0	0	0	0	0	0	0	0	0	0	0	0	0	0	0
MELO3C000767	0	0	0	0	0	0	0	0	0	0	0	0	0	0	0	0	0	0	0	0	0	0	0	0	0	0	0	0	0	0	0	0	0	0	0	0	0	0	0	0	0	0	0	0	0	0	0	0	0
MELO3C000768	29.88	42.64	40.85	25.8	28.4	38.65	30.39	35.71	42.73	33.89	41.7	25.9	56.21	72.92	55.28	31.75	40.96	42.1	40.23	31.89	35.29	41.38	31.14	14.93	30.69	45.8	32.87	48.07	35.22	31.52	35.78	54.43	45.2	25.78	27.48	31.22	42.19	33.32	46.72	44.88	44.86	20.92	43.37	34.65	29.91	59.55	33.66	46.86	91.77
MELO3C000769	44.72	16	23.92	24.96	21.38	32.01	26.35	28.95	17.97	41.38	17.96	48.98	52.09	25.76	36.06	13.09	16	33.05	13.72	14.63	20.51	24.63	12.57	21.1	44.26	31.78	39.73	31.59	21.02	31.32	32.41	53.25	21.53	29.18	27.74	22.67	16.13	23.21	28.17	63.41	36.13	13.13	23	38.36	36.22	45.76	28.88	23.16	42.17
MELO3C000770	0.8	4.68	0	1.26	0.37	0.39	0.33	0	1.23	5.53	2.17	0.57	0.8	0	1.99	1.39	1.54	0	0.85	2.71	10	0	0.81	0.58	0	0	0.63	8.29	0	0	0.36	1.05	0	0.3	0	0	0.5	1.1	1.42	0	1.12	0	0.57	0.87	0	0.53	0.44	0.74	0.77
MELO3C000771	0	0	0	0	0	0	0	0	0	0	0	0	0	0	0	0	0	0	0	0	0	0	0	0	0	0	0	0	0	0	0	0	0.6	0	0	0	0	0	0	0	0	0	0	0	0	0	0	0	0
MELO3C000772	0	0	0	0	0	0	0	0	0	0	0	0	0	0	0	0	0	0	0	0	0	0	0	0	0	0	0	0	0	0	0	0	0	0	0	0	0	0	0	0	0	0	0	0	0	0	0	0	0
MELO3C000773	21.86	20.03	11.67	15.55	12.07	16.25	14.03	7.9	10.68	14.76	22.52	14.07	26.61	11.25	19.68	19.84	10.19	10.02	9.44	19.01	11.34	13.3	27.03	20.16	24.43	17.35	11.74	16.8	15.34	35.53	22.12	21.39	21.55	28.63	23.44	30.63	28.36	16.29	32.76	8.65	17.49	12	17.01	21.56	17.94	24.79	19.48	16.6	30.22
MELO3C000774	0	0	0	0	0	0	0	0	0	0	0	0	0	0	0	0	0	0	0	0	0	0	0	0	0	0	0	0	0	0	0	0	0	0	0	0	0	0	0	0	0	0	0	0	0	0	0	0	0
MELO3C000775	0	0	0	0	0	0	0	0	0	0	0	0	0	0	0	0	0	0	0	0	0	0	0	0	0	0	0	0	0	0	0	0	0	0	0	0	0	0	0	0	0	0	0	0	0	0	0	0	0
MELO3C000776	0.4	0.84	0	0	0	0	0.33	0	0	1.69	0	2.25	0	0.56	0	2.07	0	0.4	0	0	0	0.82	0	0	0.75	0.32	0	0.75	0	0.37	0	0	0	0.3	0	0.42	0	0	0	0	0.37	0	0	10.35	0	1.04	0.43	0	0.38
MELO3C000777	0	0	0	0	0	0	0	0	0	0	0	0	0	0	0	0	0	0	0	0	0	0	0	0	0	0	0	0	0	0	0	0	0	0	0	0	0	0	0	0	0	0	0	0	0	0	0	0	0
MELO3C000778	0	0	0	0	0	0	0	0	0	0	0	0	0	0	0	0	0	0	0	0	0	0	0	0	0	0	0	0	0	0	0	0	0	0	0	0	0	0	0	0	0	0	0	0	0	0	0	0	0
MELO3C000779	0	0	0	0	0	0	0	0	0	0	0	0	0	0	0	0	0	0	0	0	0	0	0	0	0	0	0	0	0	0	0	0	0	0	0	0	0	0	0	0	0	0	0	0	0	0	0	0	0
MELO3C000780	0	0	0	0	0	0	0	0	0	0	0	0.77	0	0	0	0	0	0	0	0	0	0	0	0	0	0	0	0	0	0	0	0	0	0	0	0	0	0	0	0	0	0	0	0	0	0	0	0	1.05
MELO3C000781	0	0	0	0	0	0	0	0	0	0	0	0	0	0	0	0	0	0	0	0	0	0	0	0	0	0	0.35	0	0	0	0	0	0	0	0	0	0	0	0	0	0	0	0	0	0	0	0	0	0
MELO3C000782	0	0	0	0	0	0	0	0	0	0	0	0	0	0	0	0	0	0	0	0	0	0	0	0	0	0	0	0	0	0	0	0	0	0	0	0	0	0	0	0	0	0	0	0	0	0	0	0	0
MELO3C000783	0	0	0	0	0	0	0	0	0	0	0	0	0	0	0	0	0	0	0	0	0	0	0	0	0	0	0	0	0	0	0	0	0	0	0	0	0	0	0	0	0	0	0	0	0	0	0	0	0
MELO3C000784	0	0	0	0	0	0	0	0	0	0	0	0	0	0	0	0	0	0	0	0	0	0	0	0	0	0	0	0	0	0	0	0	0	0	0	0	0	0	0	0	0	0	0	0	0	0	0	0	0
MELO3C000785	0	0	0	0	0	0	0	0	0	0	0	0	0	0	0	0	0	0	0	0	0	0	0	0	0	0	0	0	0	0	0	0.18	0	0	0	0	0	0	0	0	0	0	0	0	0	0	0	0	0
MELO3C000786	0	0	0	0	0	0	0	0	0	0	0	0	0	0	0	0	0	0	0	0	0	0	0	0	0	0	0	0	0	0	0	0	0	0	0	0	0	0	0	0	0	0	0	0	0	0	0	0	0
MELO3C000787	0	0	0	0	0	0	0	0	0	0	0	0	0	0	0	0	0	0	0	0	0	0	0	0	0	0	0	0	0	0	0	0	0	0	0	0	0.6	0	0	0	0	0	0	0	0	0	0	0	0
MELO3C000788	0	2.04	0	0	0.45	0	0	0	0	1.02	0	1.7	2.39	0	0.79	0	0.62	0	0	0.54	0	0	0	0.7	0	0	0	0	0	0	0	0.31	0	0	0	0	0	0	0	0	0.45	0	0	0	0	0	0	0	0.7
MELO3C000789	19.9	7.04	10.82	8.07	4.13	6.38	2.76	3.77	12.73	8.21	7.16	14.09	38.38	32.86	20.07	24.95	7.09	3.35	3.5	4.98	14.92	15.94	6.68	14.42	36.59	31.59	7.84	29.77	6.5	14.56	13.78	20.91	5.45	13.41	12.47	5.88	4.12	15.1	10.41	2.41	4.1	12.13	20.51	27.58	25.67	15.97	7.22	4.1	25.62
MELO3C000790	0	0	0	0.93	0.83	0	0	0	0	0.94	0	0	0.88	0	0	0	0	0	0	0	0	0	0	0	0.84	0	0	0	0.65	0	0	0.58	0	0	0	0	1.1	0	0	0	0	0	0	0	0	0	0	0	0
MELO3C000791	0	0	0	0	0	0	0	0	0	0	0	0	0	0	0	0	0	0	0	0	0	0	0	0	0	0	0	0	0	0	0	0	0	0	0	0	0	0	0	0	0	0	0	0	0	0	0	0	0
MELO3C000792	0	0	0	0	0	0	0	0	0	0	0.36	0.24	0	0	0	0	0	0	0	0	0	0	0	0.48	0	0	0	0	0	0	0	0	0	0	0	0	0	0	0	0	0	0	0	0	0	0	0	0	0
MELO3C000793	0	0	0	0	0	0	0	0	0	0	0	0	0	0	0	0	0	0	0	0	0	0	0	0	0	0	0	0	0	0	0	0	0	0	0	0	0	0	0	0	0	0	0	0	0	0	0	0	0
MELO3C000794	0	0	0	0	0	0	0	0	0	0	0	23.53	16.86	7.66	15.31	0	0	0	0	0	0	0	0	0	0	0	0	33.87	0	0	0.69	7.56	0	0	0	0	0	0	0.91	0	0	0.85	0	0	0	0	0	0	15.3
MELO3C000795	0	0	0	0	0	0	0.21	0	0	0	0	0	0	0	0	0	0	0	0	0	0	0	0	0	0	0	0	0	0	0	0.22	0	0	0	0	0	0	0	0	0	0	0	0	0	0	0	0	0	0
MELO3C000796	0	0	0	0	0	0	0	0	0	0	0	0	0	0	0	0	0	0	0	0	0	0	0	0	0	0	0	0	0	0	0	0	0	0	0	0	0	0	0	0	0	0	0	0	0	0	0	0	0
MELO3C000797	0	0	0	0	0	0	0	0	0	0	0	0	0	0	0	0	0	0	0	0	0	0	0	0	0	0	0	0	0	0	0	0	0	0	0	0	0	0	0	0	0	0	0	0	0	0	0	0	0
MELO3C000798	0	0.4	0	0.39	0	0	0.31	0	0	0	0	0	0	0	0	0	0	0	0	0.43	0	0	0.38	0	0	0.3	0	0	0	0	0	0	0	0.29	0	0.4	0	0	0	0	0	0	0	0	0.49	0	0	0.7	0
MELO3C000799	0	0	0	0	0	0	0	0	0	0	0	0	0	0	0	0	0	0	0	0	0	0	0	0	0	0	0	0	0	0	0	0	0	0	0	0	0	0	0	0	0	0	0	0	0	0	0	0	0
MELO3C000800	0	0	0	0	0	0	0	0	0	0	0	0	0	0	0	0	0	0	0	0	0	0	0	0	0	0	0	0	0	0	0	0	0	0	0	0	0	0	0	0	0	0	0	0	0	0	0	0	0
MELO3C000801	0	0	0	0	0	0	0.28	0	0	0	0	0	0	0	0	0	0	0	0	0	0	0	0	0	0	0	0	0	0	0	0.3	0	0	0	0.35	0	0	0	0	0	0	0	0	0	0	0	0	0	0
MELO3C000802	0	0	0	0	0	0	0	0	0	0	0	0	0	0	0	0	0	0	0	0	0	0	0	0	0	0	0	0	0	0	0	0	0	0	0	0	0	0	0	0	0	0	0	0	0	0	0	0	0
MELO3C000803	0	0	0	0	0	0	0	0	0	0	0	0	0	0	0	0	0	0	0	0	0	0	0	0	0	0	0	0	0	0	0	0	0	0	0	0	0	0	0	0	0	0	0	0	0	0	0	0	0
MELO3C000804	0	0	0	0	0	0	0	0	0	0	0	0	0	0	0	0	0	0	0	0	0	0	0	0	0	0	0	0	0	0	0	0	0	0	0	0	0	0	0	0	0	0	0	0	0	0	0	0	0
MELO3C000805	2.53	3.35	4.33	5.94	2.95	1.82	2.63	4.31	4.86	5.37	2.73	1.34	0.63	4.47	0	3.29	1.62	3.19	4.67	3.56	3.94	1.95	1.27	4.58	0	4.02	5.98	0	2.79	1.79	3.94	0.82	5.61	2.4	3.89	6.72	3.92	5.76	3.72	5.51	2.34	2.78	2.71	2.74	4.08	2.49	0.69	2.93	3.36
MELO3C000806	0	0	0	0	0	0	0	0	0	0	0	0	0	0	0	0	0	0	0	0	0	0	0	0	0	0	0	0	0	0	0	0.18	0	0.21	0	0	0	0	0	0	0	0	0	0	0	0	0	0	0
MELO3C000807	0	0	0	0	0	0	0	0	0	0	0	0	0	0	0	0	0	0	0	0	0	0	0	0	0	0	0	0	0	0	0	0	0	0	0	0	0	0	0	0	0	0	0	0	0	0	0	0	0
MELO3C000808	0	0	0	0	0	0	0	0	0	0	0	0	0	0	0	0	0	0	0	0	0	0	0	0	0	0	0	0	0	0	0	0	0	0	0	0	0	0	0	0	0	0	0	0	0	0	0	0	0
MELO3C000809	0	0	0	0	0	0	0	0	0	0	0	0	0	0	0	0	0	0	0	0	0	0	0	0	0	0	0	0	0	0	0	0	0	0	0	0	0	0	0	0	0	0	0	0	0	0	0	0	0
MELO3C000810	0	0	0	0	0	0	0	0	0	0	0	0	0	0	0	0	0	0	0	0	0	0	0	0	0	0	0	0	0	0	0	0	0	0	0	0	0	0	0	0	0	0	0	0	0	0	0	0	0
MELO3C000811	0	0	0	0	0	0	0	0	0	0	0	0	0	0	0	0	0	0	0	0	0	0	0	0	0	0	0	0	0	0	0	0	0	0	0	0	0	0	0	0	0	0	0	0	0	0	0	0	0
MELO3C000812	0	0	0	0	0	0	0	0	0	0	0	0	0	0	0	0	0.6	0	0	0	0	0	0	0	0	0	0	0	0	0	0	0	0	0	0	0	0	0.43	0	0	0	0	0	0	0	0	0	0	0
MELO3C000813	0	0	0	0	0	0	0	0	0	0	0	0	0	0	0	0	0	0	0	0	0	0	0	0	0	0	0	0	0	0	0	0	0	0	0	0	0	0	0	0	0	0	0	0	0	0	0	0	0
MELO3C000814	0	0	0	0	0	0	0	0	0	0	0	0	0	0	0	0	0	0	0	0	0	0	0	0	0	0	0	0	0	0	0	0	0	0	0	0	0	0	0	0	0	0	0	0	0	0	0	0	0
MELO3C000815	0	0	0	0	0	0	0	0	0	0	0	0	0	0	0	0	0	0	0	0	0	0	0	0	0	0	0	0	0	0	0	0	0	0	0	0	0	0	0	0	0	0	0	0	0	0	0	0	0
MELO3C000816	0	0	0	0	0	0	0	0	0	0	0	0	0	0	0	0.23	0	0	0	0	0	0	0.26	0	0	0	0	0	0	0	0	0	0	0	0	0	0	0	0	0	0	0	0	0	0	0	0	0	0
MELO3C000817	26.02	38.09	61.49	28.09	91.39	62.15	33.55	11.22	15.16	124.73	68.77	7.63	24.92	0	37.04	27.27	34.53	36.22	21.78	27.27	59.62	18.48	16.27	26.01	35.65	26.36	62.91	7.87	40.9	32.94	41.55	62.04	23	29.26	46.03	27.67	26.73	74.38	14.8	37.13	52.37	64.02	21.77	28.24	63.67	40.08	20.52	25.82	42.02
MELO3C000818	0.7	6.73	1.38	3.67	2.63	2.71	2.34	1.6	1.08	3.74	0	8.48	0.7	6.98	5.81	1.22	1.81	2.84	2.23	1.59	0	0	1.42	0	0.67	1.68	3.88	7.94	1.55	0	5.02	4.59	4.17	0	0.72	1.5	4.37	1.92	5.81	6.14	2.61	2.32	1.01	0.76	0	0	3.07	3.92	7.48
MELO3C000819	0	0	0	0	0	0	0	0	0	0	0	0	0	0	0	0	0	0	0	0	0	0	0	0	0	0	0	0	0	0	0	0	0	0	0	0	0	0	0	0	0	0	0	0	0	0	0	0	0.3
MELO3C000820	0	0	0	0	0	0	0	0	0	0	0	0	0	0	0	0	0	0	0	0	0	0	0	0	0	0	0	0	0	0	0	0	0	0	0	0	0	0	0	0	0	0	0	0	0	0	0	0	0
MELO3C000821	0	0	0	0	0	0	0	0	0	0	0	3.48	0.97	0	0	0	0	0	0	0	0	0	0	0	0	0	0	0	0	0	0	0	0	0	0	0	0	0	0	0	0	0	0	0	0	0	0	0	0.95
MELO3C000822	0.61	4.84	1.79	1.27	0.28	7.9	0.25	0.69	3.97	1.29	0	6.67	5.13	0	4.02	3.17	3.51	0	3.85	3.42	0	1.57	4.29	2.2	2.59	0.97	0.24	0.38	0.45	4.29	1.9	4.36	4.8	2.08	3.12	7.11	2.64	2.22	3.22	0.66	5.63	3	0	7.92	0	0.4	1.99	0.28	0.59
MELO3C000823	0	0	0	0	0	0	0	0	0	0	0	0	0	0	0	0	0	0	0	0	0	0	0	0	0	0	0	0	0	0	0	0	0	0	0	0	0	0	0	0	0	0	0	0	0	0	0	0	0
MELO3C000824	0	0	0	0	0	0	0	0	0	0	0	0	0	0	0	0	0	0	0	0	0	0	0	0	0	0	0	0	0	0	0	0	0	0	0	0	0	0	0	0	0	0	0	0	0	0	0	0	0
MELO3C000825	0	0	0	0	0	0	0	0	0	0	0	0	0	0	0	0	0	0	0	0	0	0	0	0	0	0	0	0	0	0	0	0	0	0	0	0	0	0	0	0	0	0	0	0.44	0	0	0	0	0
MELO3C000826	1.82	2.32	1.42	0.38	2.04	0.7	1.21	2.89	2.51	0.77	0.39	6.7	1.08	0	0	1.26	0.93	1.47	0.38	1.64	1.51	1.12	0.73	1.58	1.03	0.58	0.57	0.23	0	0.34	2.27	0.24	0	0	0	0	0	1.66	0.43	0	0	0	0	0.79	0	0	0.79	1.01	0.88
MELO3C000827	5.16	3.65	3.93	7.78	10.72	23.17	8.1	0.65	1.32	16.43	1.86	2.44	4.55	2.44	1.89	4.48	2.94	11	3.03	5.16	2.38	3.54	3.47	10.81	11.93	10.93	28.01	2.87	4.64	17.81	6.64	15.34	5.09	3.04	2.35	4.27	5.69	5.75	3.38	6.25	8.5	1.26	4.09	8.09	7.4	10.55	1.87	4.26	2.22
MELO3C000828	0	0	0	0	0	0	0	0	0	0	0	0	0	0	0	0	0	0	0	0	0	0	0	0	0	0	0	0	0	0	0	0	0	0	0	0	0	0	0	0	0	0	0	0	0	0	0	0	0
MELO3C000829	0	0	0	0	0	0	0	0	0	0	0	0	0	0	0	0	0	0	0	0	0	0	0	0	0	0	0	0	0	0	0	0	0	0	0	0	0	0	0	0	0	0	0	0	0	0	0	0	0
MELO3C000830	0	1.84	4.23	0	0	0	0	0	0	0	0	3.06	0	0	1.43	0.75	3.33	0	3.65	0	0	0	0	1.25	0	0	2.04	1.62	0	0	0.77	0.56	1.71	0	0.89	0	0	0	0	0	0	3.8	0	0	0	4.54	0.94	0	0
MELO3C000831	0	0	0	0	0	0	0	0	0	0	0	0	0	0	0	0	0	0	0	0	0	0	0	0	0	0	0	0	0	0	0	0	0	0	0	0	0	0	0	0	0	0	0	0	0	0	0	0	0
MELO3C000832	0.86	0	0	0	0.27	0	0	0	0	0	0.31	2.04	0	0	0	0.25	0	0	0	0	0	0	0	0.83	0	0	0.23	0	0	0	0	0	0.28	0.22	0	0	0.36	0	0	0	0	0	0	0.31	0	0	1.57	0	0.14
MELO3C000833	3.32	0	0	0	0	0	0	0	0	0	0	0	0	0	0	0	0	1.12	1.17	0	0	0	0	0	0	0.88	0	0	0	0	0	0	0	0	0	0	0	0	0	0	0	0	1.58	0	0	0	0	0	0
MELO3C000834	0	0	0	0	0	0	0	0	0	0	0	0	0	0	0	0	0	0	0	0	0	0	0	0	0	0	0	0	0	0	0	0	0	0	0	0	0	0	0	0	0	0	0	0	0	0	0	0	0
MELO3C000835	0	0	0	0	0	0	0	0	0	0	1.15	0.76	6.37	18.17	1.77	0	0	0	0	0	0	0	0	0	0	0.85	0	3.35	0	0	0	2.09	0	0	0	0	0	0	0	0	0	0	0	0	0	0	0	0	12.91
MELO3C000836	0	0	0	0	0	0	0	0	0	0	0	0.61	0	0	0	0	0	0	0	0	0	0	0	0.42	0	0	0.23	0	0	0	0	0	0	0	0	0	0.36	0	0	0	0	0	0	0.31	0	0	0.63	0	0.14
MELO3C000837	0	0	0	0	0	0	0	0	0	0	0	0	0	0	0	0	0	0	0	0	0	0	0	0	0	0	0	0	0	0	0	0	0	0	0	0	0	0	0	0	0	0	0	0	0	0	0	0	0
MELO3C000838	0	0	0	0	0	0	0	0	0	0	0	0	0	0	0	0	0	0	0	0	0	0	0	0	0	0	0	0	0	0	0	0	0	0	0	0	0	0	0	0	0	0	0	0	0	0	0	0	0
MELO3C000839	0	0	0	0	0	0	0	0	0	0	0	0	0	0	0	0	0	0	0	0	0	0	0	0	0	0	0	0	0	0	0	0	0	0	0	0	0	0	0	0	0	0	0	0	0	0	0	0	0
MELO3C000840	0	0	0	0	0	0	0	0	0	0	0	0	0	0	0	0	0	0	0	0	0	0	0	0	0	0	0	0	0	0	0	0	0	0	0	0	0	0	0	0	0	0	0	0	0	0	0	0	0
MELO3C000841	41.88	44.11	18.36	33.92	35.63	21.35	44.15	35.16	20.88	29.52	23.95	40.73	34.73	51.77	38.7	45.59	28.46	40.37	41.89	34.12	22.71	23.82	42.2	48.02	19.22	36.23	61.8	29.95	48.94	38.83	52.32	44.04	32.97	41.48	44.89	45.53	38.01	44.98	29.45	38.8	39.38	29.16	43.71	46.8	52.82	18.48	34.04	50.48	40.89
MELO3C000842	0	0	0	0	0	0	0	0	0	0	0	0	0	0	0	0	0	0	0	0	0	0	0	0	0	0	0	0	0	0	0	0	0	0	0	0	0	0	0	0	0	0	0	0	0	0	0	0	0
MELO3C000843	0	0	0	0	0	0	0	0	0	0	0	0	0	0	0	0	0	0	0	0	0	0	0	0	0	0	0	0	0	0	0	0	0	0	0	0	0	0	0	0	0	0	0	0	0	0	0	0	0
MELO3C000844	0	0	0	0	0	0	0	0	0	0	0	0	0	0	0	0	0	0	0	0	0	0	0	0	0	0	0	0	0	0	0	0	0	0	0	0	0	0	0	0	0	0	0	0	0	0	0	0	0
MELO3C000845	0	0	0	0	0	0	0	0	0	0	0	0	0	0	0	0	0	0	0	0	0	0	0	0	0	0	0	0	0	0	0	0	0	0	0	0	0	0	0	0	0	0	0	0	0	0	0	0	0
MELO3C000846	0	0	0	0	0	0	0	0	0	0	0	0	0	0.63	0	0.39	0	0	0	0	0	0	0	0	0.42	0	0	0	0	0	0	0.58	0	0	0	0	0	0	0.52	0	0	0	0	0	0	0	0	0	0
MELO3C000847	0	0	0	0	0	0	0	0	0	0	0	0	0	0	0	0	0	0	0	0	0	0	0	0	0	0	0	0	0	0	0	0	0	0	0	0	0	0	0	0	0	0	0	0	0	0	0	0	0
MELO3C000848	0	0	0	0	0	0	0	0	0	0	0	0	0	0	0	0	0	0	0	0	0	0	0	0	0	0	0	0	0	0	0	0	0	0	0	0	0	0	0	0	0	0	0	0	0	0	0	0	0
MELO3C000849	0	0.49	0.45	0.48	0	0	0.38	0	0	0	0	2.28	0.46	0	0	0	0	0	0	1.55	0.48	0	0	0	0	0	0.36	0.29	0	0	0.41	0	0.45	0.7	0	0	0	0	0.54	0	0	0	0.66	0	0.59	0	0	0	0.22
MELO3C000850	21.23	9.91	3.74	3.1	1.59	8.58	2.12	2.41	0.98	16.67	14.67	2.11	24.43	13.83	4.91	8.85	2.18	3	17.48	2.87	1.76	5.69	8.56	1.23	57.84	26.97	14.39	1.33	6.56	28.38	7.94	24.65	3.35	7.73	6.97	4.06	3.16	5.03	6.5	2.77	7.08	6.06	2.42	16.13	2.19	10.6	1.39	9.85	8.41
MELO3C000851	0	0	0	0	0	0	0	0	0	0	0	0	0	0	0	0	0	0	0	0	0	0	0	0	0	0	0	0	0	0	0	0	0	0	0	0	0	0	0	0	0	0	0	0	0	0	0	0	0
MELO3C000852	0	0	0	0	0	0	0	0	0	0	0	0	0	0	0	0	0	0	0	0	0	0	0	0	0	0	0	0	0	0	0	0	0	0	0	0	0	0	0	0	0	0	0	0	0	0	0	0	0
MELO3C000853	0	0	0	0	0	0	0	0	0	0	0	0	0	0	0	0	0	0	0	0	0	0	0	0	0	0	0	0	0	0	0	0	0	0	0	0	0	0	0	0	0	0	0	0	0	0	0	0	0
MELO3C000854	0.65	0	1.28	0	0	0	0	0	0	0	0	0.46	0	3.69	0	0	0	0	0	0.73	0	0	0	0	0	0	0.51	0	0	0	1.16	17.86	0	0	0	0	0	0	0	0	0	0	0	0.71	0	0	0	0	0
MELO3C000855	0	0	0	0	0	0	0	0	0	0	0	0	0	1.12	0	0	0	0	0	0	0	0	0	0	0	0	0	0	0	0	0	0	0	0	0	0	0	0	0	0	0	0	0	0	0	0	0	0	0
MELO3C000856	0	0	0	0	0	0	0	0	0	0	0	0	0	0	0	0	0	0	0	0	0	0	0	0	0	0	0	0	0	0	0	0	0	0	0	0	0	0	0	0	0	0	0	0	0	0	0	0	0
MELO3C000857	0	0	0	0	0	0	0	0	0	0	0	0	0	0	0	0	0	0	0	0	0	0	0	0	0	0	0	0	0	0	0	0	0	0	0	0	0	0	0	0	0	0	0	0	0	0	0	0	0
MELO3C000858	0	0	0	0	0	0	0	0	0	0	0	0	0	0	0	0	0	0	0	0	0	0	0	0	0	0	0	0	0	0	0	0.37	0	0	0	0	0	0	0	0	0	0	0	0	0	0	0	0	0
MELO3C000859	0	0	0	0	0	0	0	0	0	0	0	0	0	0	0	0	0	0	0	0	0	0	0	0	0	0	0	0	0	0	0	0	0	0	0	0	0	0	0	0	0	0	0	0	0	0	0	0	0
MELO3C000860	0	0	0	0	0	0	0	0	0	0	0	0	0	0	0	0	0	0	0	0	0	0	0	0	0	0	0	0	0	0	0	0	0	0	0	0	0	0	0	0	0	0	0	0	0	0	0	0	0
MELO3C000861	0	0	0	0	0	0	0	0	0	0	0	0	0	0	0	0	0	0	0	0	0	0	0	0	0	0	0	0	0	0	0	0	0	0	0	0	0	0	0	0	0	0	0	0	0	0	0	0	0
MELO3C000862	0	0	0	0	0	0	0	0	0	0	0	0	0	0	0	0	0	0	0	0	0	0	0	0	0	0	0	0	0	0	0	0	0	0	0	0	0	0	0	0	0	0	0	0	0	0	0	0	0
MELO3C000863	0	0	0	0	0	0	0	0	0	0	0	0	0	0	0	0	0	0	0	0	0	0	0	0	0	0	0	0	0	0	0	0	0	0	0	0	0	0	0	0	0	0	0	0	0	0	0	0	0
MELO3C000864	0	0	0	0	0	0	0	0	0	0	0	0	0	0	0	0	0	0	0	0	0	0	0	0	0	0	0	0	0	0	0	0	0	0	0	0	0	0	0	0	0	0	0	0	0	0	0	0	0
MELO3C000865	1.38	2.2	0	0	0.64	0.66	0.57	0.78	0	0.73	0	0	0.68	0	1.14	0	0.88	0.7	0	0.78	1.43	0	0	1	0	1.1	0	0.43	0.51	0	0.61	0.45	0	0	0	0	0	1.26	0	0	0	0	0	0	0.89	0.91	0.75	0	0.33
MELO3C000866	0	0	0	0	0	0	0	0	0	0	0	0	0	0	0	0	0	0	0	0	0	0	0	0	0	0	0	0.28	0	0	0	0	0	0	0	0	0	0	0	0	0	0	0	0	0	0	0	0	0
MELO3C000867	0	0	0	0	0	0	0	0	0	0	0	0	0	0	0	0	0	0	0	0	0	0	0	0	0	0	0	0	0	0	0	0	0	0	0	0	0	0	0	0	0	0	0	0	0	0	0	0	0
MELO3C000868	9.27	6.15	3.78	4.43	10.11	4.09	4.82	4.39	5.64	2.46	2.5	6.84	8.05	8.2	7.65	6.04	6.44	4.29	5.71	7.39	10.03	3.58	7.01	3.92	2.56	3.37	7.3	4.36	9.37	0	6.19	9.83	6.09	7.03	5.15	9.86	5.75	4.58	7.28	4.21	5.37	1.7	7.72	9.22	10.97	4.57	3.37	8.61	17.53
MELO3C000869	0	0	0	0	0	0	0	0	0	0	0	0	0	0	0	0	0	0	0	0	0	0	0	0	0	0	0	0	0	0	0	0	0	0	0	0	0	0	0	0	0	0	0	0	0	0	0	0	0
MELO3C000870	0	0	0	0	0	0	0	0	0	0	0	0	0	0	0	0	0	0	0	0	0	0	0	0	0	0	0	0	0	0	0	0	0	0	0	0	0	0	0	0	0	0	0	0	0	0	0	0	0
MELO3C000871	0	0	0	0	0	0	0	0	0	0	0	0	0	0	0	0	0	0	0	0	0.42	0	0	0	0	0	0	0	0	0	0	0	0	0	0	0	0	0	0	0	0	0.45	0	0	0	0	0	0	0
MELO3C000872	0	0	0	0	0	0	0	0	0	0	0	0	0	0	0	0	0	0	0	0	0	0	0	0	0	0	0	0	0	0	0	0	0	0	0	0	0	0	0	0	0	0	0	0	0	0	0	0	0
MELO3C000873	0	0	0	0	0	0	0	0	0	0	0	0	0	0	0	0	0	0	0	0	0	0	0	0	0	0	0	0	0	0	0	0	0	0	0	0	0	0	0	0	0	0	0	0	0	0	0	0	0
MELO3C000874	0	0	0	0	0	0	0	0	0	0	0	0	0	0	0	0	0	0	0	0	0	0	0	0	0	0	0	0	0	0	0	0	0	0	0	0	0	0	0	0	0	0	0	0	0	0	0	0	0
MELO3C000875	0	0	0	0	0	0	0	0	0	0	0	0	0	0	0	0	0	0	0	0	0	0	0	0	0	0	0	0	0	0	0	0	0	0	0	0	0	0	0	0	0	0	0	0	0	0	0	0	0
MELO3C000876	0	0	0	0	0	0	0	0	0	0	0	0	0	0	0	0	0	0	0	0	0	0	0	0	0	0	0	0	0	0	0	0	0	0	0	0	0	0	0	0	0	0	0	0	0	0	0	0	0
MELO3C000877	0	0	0	0	0	0	0	0	0	0	0	0	0	0	0	0	0	0	0	0	0	0	0	0	0	0	0	0	0	0	0	0	0	0	0	0	0	0	0	0	0	0	0	0	0	0	0	0	0
MELO3C000878	0	0	0	0	0	0	0	0	0	0	0	0	0	0	0	0	0	0	0	0	0	0	0	0	0	0	0	0	0	0	0	0	0	0	0	0	0	0	0	0	0	0	0	0	0	0	0	0	0
MELO3C000879	3.97	0	1.95	1.04	0.93	0.96	0	0	0.76	0	1.07	0	0	0	0	0.86	2.55	0	0	1.12	2.06	0	1	1.44	0.94	0	0	0	0.73	0.94	0.88	0	0.98	1.51	0	0	0	0.9	0	0	2.76	0	1.42	0	0	0	0	0	0
MELO3C000880	0	0	0	0	0	0	0	0	0	0	0	0	0	0	0	0	0	0	0	0	0	0	0	0	0	0	0	0	0	0	0	0	0	0	0	0	0	0	0	0	0	0	0	0	0	0	0	0	0
MELO3C000881	0	0	0	0	0.98	1.01	0	0	0	0	0	36.43	24.99	37.15	15.6	0	0	0	0	1.18	0	0	0	0	0	0.83	0	22.35	0	1.98	1.87	22.6	1.03	2.39	0	1.12	0	2.87	0	4.57	0	2.3	0	0	4.06	0	0	0.97	33.45
MELO3C000882	0	0	0	0	0	0	0	0	0	0	0	0	0	0	0	0	0	0	0	0	0	0	0	0	0	0	0	0	0	0	0	0	0	0	0	0	0	0	0	0	0	0	0	0	0	0	0	0	0
MELO3C000883	0	0	0	0	0	0	0	0	0	0	0	0	0	0	0	0	0	0	0	0	0	0	0	0	0	0	0	0	0	0	0	3.44	0	0	0	0	0	0	0	0	0	0	0	0	0	0	0	0	0
MELO3C000884	0	0	0	0	0	0	0	0.94	0	0	0	0	0	0	0	0.72	0	0	0	0	0	0	0	0	0	0	0	0	0	0	0	0	0	0.63	0	0	2.06	0	0	0	0.77	0	0	0	0	0	0	0	0
MELO3C000885	1.77	1.13	0	0.74	0	1.36	0.29	0.81	0.27	0	0	0.75	0	0.5	0	0	0	1.07	0.37	1.6	0.37	0.36	0.71	0.51	0	0.28	0.28	0	0	0	0.32	0	0	0	0	0	0	0	0.42	0	0	0	0	0.38	0.46	0	0	0.33	0
MELO3C000886	0	0	0	0	0	0	0	0	0	0	0	0	0	0	0	0	0	0	0	0	0	0	0	0	0	0	0	0	0	0	0	0	0	0	0	0	0	0	0	0	0	0	0	0	0	0	0	0	0
MELO3C000887	1.31	0.55	0	0.27	1.22	0	0	0	0	1.11	0.56	29.78	4.4	0	0	0	0	0.26	0.28	0	0.27	0.81	0	1.14	0	0	0	0.16	0	0	0	1.87	0.26	0	0	0.28	0	3.81	0	0	0	0	0	0.28	0.34	0	2.28	0	2.27
MELO3C000888	0	0	0	0	0	0	0	0	0	0	0	0	0	0	0	0	0	0	0	0	0	0	0	0	0	0	0	0	0	0	0	0	0	0	0	0	0	0	0	0	0	0	0	0	0	0	0	0	0
MELO3C000889	0	0	0	0	0	0	0	0	0	0	0	0	0	0	0	0	0	0	0	0	0	0	0	0	0	0	0	0	0	0	0	0	0	0	0	0	0	0	0	0	0	0	0	0	0	0	0	0	0
MELO3C000890	0	0	0	0	0	0	0	0	0	0	0	0	0	0	0	0	0	0	0	0	0	0	0	0	0	0	0	0	0	0	0	0.55	0	0	0	0	0	0	0	0	0	0	0	0	0	0	0	0	0
MELO3C000891	0	0	0	0	0	0	0	0	0	0	0	0	0	0	0	0	0	0	0	0	0	0	0	0	0	0	0	0	0	0	0	0	0	0	0	0	0	0	0	0	0	0	0	0	0	0	0	0	0
MELO3C000892	0	0	0	0	0	0	0	0	0	0	0	0	0	0	0	0	0	0	0	0	0	0	0	0	0	0	0	0	0	0	0	0	0	0	0	0	0	0	0	0	0	0	0	0	0	0	0	0	0
MELO3C000893	0	0	0	0	0	0	0	0	0	0	0	0	0	0	0	0	0	0	0	0	0	0	0	0	0	0	0	0	0	0	0	0	0	0	0	0	0	0	0	0	0	0	0	0	0	0	0	0	0
MELO3C000894	0	0	0	0	0	0	0	0	0	0	0	0	0	0	0	0	0	0	0	0	0	0	0	0	0.58	0	0	0	0	0	0	0.4	0	0	0	0	0	0	0	0	0	0	0	0	0	0	0	0	0
MELO3C000895	0	0	0	0	0	0	0	0	0	0	0	0	0	0	0	0	0	0	0	0	0	0	0	0	0	0	0	0	0	0	0	0	0	0	0	0	0	0	0	0	0	0	0	0	0	0	0	0	0
MELO3C000896	0	0	0	0	0	0	0	0	0	0	0	0	0	0	0	0	0	0	0	0	0	0	0	0	0	0	0	0	0	0	0	0	0	0	0	0	0	0	0	0	0	0	0	0	0	0	0	0	0
MELO3C000897	1.31	0.28	0.77	0.82	1.23	4.04	1.74	5.37	1.81	1.11	3.4	5.76	3.64	0.74	0	0.68	2.02	0.53	2.22	8.57	0.27	1.08	1.06	1.14	1.74	2.08	3.72	3.29	0.58	0.74	2.34	2.23	0.26	2.99	2.69	1.12	1.63	0.24	0	1.71	0.49	0.58	0.37	1.42	2.37	0.34	2	0.24	4.56
MELO3C000898	0	0	0	0	0	0	0	0	0	0	0	0	0	0	0	0	0	0	0	0	0	0	0	0	0	0	0	0	0	0	0	0	0	0	0	0	0	0	0	0	0	0	0	0	0	0	0	0	0
MELO3C000899	0	0	0	0	0	0	0	0	0	0	0	0	0	0	0	0	0	0	0	0	0	0	0	0	0	0	0	0	0	0	0	0	0	0	0	0	0	0	0	0	0	0	0	0	0	0	0	0	0
MELO3C000900	0.91	0	0.89	0	0.28	0.29	0	0	0	0.97	0	0.22	0.3	0.43	0	1.32	0.78	0.61	0	0	0.63	0.63	1.23	0	0.29	0.72	0	0.19	0.45	3.72	0.27	1.78	0.6	0.92	0.94	0	0.38	0.83	0	0	0.28	0.33	0	0.99	0.39	0	0.99	0.85	0.59
MELO3C000901	0	0	0	0	0	0	0	0	0	0	0	0	0	0	0	0	0	0	0	0	0	0	0	0	0	0	0	0	0	0	0	0	0	0	0	0	0	0	0	0	0	0	0	0	0	0	0	0	0
MELO3C000902	0	0	0	0	0	0	0	0	0	0	0	0	0	0	0	0	0	0	0	0	0	0	0	0	0	0	0	0	0	0	0	0	0	0	0	0	0	0	0	0	0	0	0	0	0	0	0	0	0
MELO3C000903	0.33	0	0	0	0.31	0	0.27	0	0.51	0.35	0	0.93	1.31	0	0	0	0	0.33	0	0	0.34	0.34	0	0	0	0.78	0.26	0.21	0.24	0	0	0.64	0.32	0.25	0.34	0	0	0.3	0	0	0.61	0.36	0	0	0	0	1.43	0	0.32
MELO3C000904	0	0	0	0.39	0	0	0	0	0	0	0	0	0	0	0	0	0	0	0	0	0	0	0	0	0	0	0	0	0	0	0	0	0	0	0	0	0	0	0	0	0	0	0	0	0	0	0	0	0
MELO3C000905	0	0	0	0	0	0	0	0	0	0	0	0	0	0	0	0	0	0	0	0	0	0	0	0	0	0	0	0	0	0	0	0	0	0	0	0	0	0	0	0	0	0	0	0	0	0	0	0	0
MELO3C000906	0	0	0	0	0	0	0	0	0	0	0	0	0	0	0	0	0	0	0	0	0	0	0	0	0	0	0	0	0	0	0	0	0	0	0	0	0	0	0	0	0	0	0	0	0	0	0	0	0
MELO3C000907	0	0	0	0	0	0	0	0	0	0	0	0	0	0	0	0	0	0	0	0	0	0	0	0	0	0	0	0	0	0	0	0	0	0	0	0	0	0	0	0	0	0	0	0	0	0	0	0	0
MELO3C000908	0	0	0	0	0	0	0	0	0	0	0	0	0	0	0	0	0	0	0	0	0	0	0	0	0	0	0	0	0	0	0	0	0	0	0	0	0	0	0	0	0	0	0	0	0	0	0	0	0
MELO3C000909	0	0	0	0	0	0	0	0	0	0	0	0	0	0	0	0	0	0	0	0	0	0	0	0	0	0	0	0	0	0	0	0	0	0	0	0	0	0	0	0	0	0	0	0	0	0	0	0	0
MELO3C000910	0	0	0	0	0	0	0	0	0	0	0	0	0	0	0	0	0	0	0	0	0	0	0	0	0	0	0	0	0	0	0	0	0	0	0	0	0	0	0	0	0	0	0	0	0	0	0	0	0
MELO3C000911	1.85	2.46	0.45	2.9	4.33	0.89	2.31	15.28	1.78	0.49	1	6.57	0	0	0	0.4	1.19	0	0.49	8.87	0.48	0	1.4	1.34	1.32	0.74	0.73	0	0.68	0	0.83	0	0	0	0	0.49	0	0.42	0	2.02	0.43	0	0	0.5	0	0	0	0	7.39
MELO3C000912	0	0.3	0	0	0	0	0	0	0	0	0	0	0	0	0	0	0	0	0	0	0	0	0	0	0	0	0	0	0	0	0	0.18	0	0	0	0	0	0	0	0	0	0	0	0	0	0	0	0	0
MELO3C000913	0	0	0	0	0	0	0	0	0	0	0	0	0	0	0	0	0	0	0	0	0	0	0	0	0	0	0	0	0	0	0	0	0	0	0	0	0	0	0	0	0	0	0	0	0	0	0	0	0
MELO3C000914	0	0	1.95	0	0	1.91	0	0	0	0	2.14	0	0	0	0	0	0	0	0	2.24	2.06	0	0	0	0	0	0	1.24	0	0	1.77	1.3	0	0	0	0	0	0	0	4.33	3.68	0	0	0	0	0	0	0	0
MELO3C000915	0	0	0	0	0	0	0	0	0	0	0	0	0	0	0	0	0	0	0	0	0	0	0	0	0	0	0	0	0	0	0	0	0	0	0	0	0	0	0	0	0	0	0	0	0	0	0	0	0
MELO3C000916	0	0	0	0	0	0	0	0	0	0	8.84	5.08	0	0	0	0	0	0	0	0	0	0	0	0	0	0	0	0	0	0	0	0	0	0	0	0	0	0	0	0	0	0	0	0	0	0	1.12	0	0
MELO3C000917	0	0	0	0	0	0	0	0	0	0	0	0	0	0	0	0	0	0	0	0	0	0	0	0	0	0	0	0	0	0	0	0	0	0	0	0	0	0	0	0	0	0	0	0	0	0	0	0	0
MELO3C000918	0	0	0	0	0	0	0	0	0	0	0	0	0	0	0	0	0	0	0	0	0	0	0	0	0	0	0	0	0	0	0	0	0	0	0	0	0	0	0	0	0	0	0	0	0	0	0	0	0
MELO3C000919	0	0	0	0	0	0	0.41	0	0	0	0.53	0.35	0	1.38	0	0.42	0	0	0	0	0	0	0	0	0	0.39	0	0	0	0	0	2.23	0	0	0	0	0	0	0	0	0	0	0	0	0	0	0.53	0	0.94
MELO3C000920	0	4.1	1.89	0	0.9	0.93	9.62	1.1	0	5.12	4.17	32.11	15.31	0	4.78	0	0	12.66	8.14	0	7.01	0	0	0	0	0.77	1.52	1.81	0	0.91	0.86	10.7	2.85	0	0	4.1	3.59	0	0	0	0	0	1.38	0	1.24	1.27	0	0	1.86
MELO3C000921	0	0	0	0	0	0	0	0	0	0	0	0	0	0	0	0	0	0	0	0	0	0	0	0	0	0	0	0	0	0	0	0.21	0	0	0	0	0	0	0	0	0	0	0	0	0	0	0	0	0.16
MELO3C000922	0	0	0	0	0	0	0	0	0	0	0	0	0.43	0	0	0	0	0	0	0	0	0	0	0	0	0	0	0	0	0	0	0	0	0	0	0	0	0	0	0	0	0	0	0	0	0	0	0	0
MELO3C000923	0	0	0	0	0	0	0	0	0	0	0	0	0	0	0	0	0	0	0	0	0	0	0	0	0	0	0	0	0	0	0	0	0	0	0	0	0	0	0	0	0	0	0	0	0	0	0	0	0
MELO3C000924	2.3	1.46	0.9	0	0.43	0.44	1.15	1.57	0.35	2.93	1.49	0.65	0	1.3	1.52	2.79	1.18	0.93	0.49	0.52	0	0.95	1.85	0.67	2.61	1.83	1.09	0	0.34	2.16	1.64	2.7	0	1.05	0.94	0.49	0	0.84	0	2	0.85	0.5	0.66	1	0.59	0.6	0.5	2.13	0.89
MELO3C000925	0	0	0	0	0	0	0	0	0	0	0	0	0	0	0	0	0	0	0	0	0	0	0	0	0	0	0	0	0	0	0	0	0	0	0	0	0	0	0	0	0	0	0	0	0	0	0	0	0.53
MELO3C000926	0	0	0	0	0	0	0	0	0	0	0	1	0	0	0	0	0	0	0	0	0	0	0	0	0	0	0	0	0	0	0	1.38	0	0	0	0	0	0	0	0	0	0	0	0	0	0	0	0	0
MELO3C000927	0.33	0	0.32	0	0.31	0	0	0	0	0	0	0	0	0	0	0	0	0	0	0	0	0	0	0	0	0	0	0	0	0	0	0.22	0	0	0	0	0	0	0	0	0	0	0	0	0	0	0	0	0
MELO3C000928	0	0	0	0	0	0	0	0	0	0	0	0	0	0	0	0	0	0	0	0	0	0	0	0	0	0	0	0	0	0	0	0	0	0	0	0	0	0	0	0	0	0	0	0	0	0	0	0	0
MELO3C000929	0	0	0	0	0	0	0	0	0	0	0	0	0	0	0	0	0	0	0	0	0	0	0	0	0	0	0	0	0	0	0	0	0	0	0	0	0	0	0	0	0	0	0	0	0	0	0	0	0
MELO3C000930	0	0	0	0	0	0	0	0	0	0	0	0	0	0	0	0	0	0	0	0	0	0	0	0	0	0	0	0	0	0	0	0	0	0	0	0	0	0	0	0	0	0	0	0	0	0	0	0	0
MELO3C000931	0	0	0	0	0	0	0	0	0	0	0	0	0	0	0	0	0	0	0	0	0	0	0	0	0	0	0	0	0	0	0	0	0	0	0	0	0	0	0	0	0	0	0	0	0	0	0	0	0
MELO3C000932	0	0	0	0	0	0	0	0	0	0	0	0	0	0	0	0	0	0	0	0	0	0	0	0	0	0	0	0	0	0	0	0	0	0	0	0	0	0	0	0	0	0	0	0	0	0	0	0	0
MELO3C000933	0	0	0	0	0	0	0	0	0	0	0	0	0	0	0	0	0	0	0	0	0	0	0	0	0	0	0	0	0	0	0	0	0	0	0	0	0	0	0	0	0	0	0	0	0	0	0	0	0
MELO3C000934	97.14	74.59	78.09	86.25	80.19	97.5	76.77	93.33	70.96	68.16	77.57	69.54	57.71	90.56	59.55	87.54	75.29	73.85	79.45	66.37	65.04	76.19	61.01	74.79	106.32	84.43	69.26	58.03	90.58	100.85	112.29	69.55	98.11	64.69	82.64	96.57	97.03	100.24	96.74	112.38	62.92	74.55	72.51	99.4	106.31	90.25	67.09	66.7	58.09
MELO3C000935	0	0	0	0	0	0	0	0	0	0	0	0	0	0	0	0	0	0	0	0	0	0	0	0	0	0	0	0	0	0	0	0	0	0	0	0	0	0	0	0	0	0	0	0	0	0	0	0	0
MELO3C000936	0	0	0	0	0	0	0	0	0	0	0	0	0	0	0	0	0	0	0	0	0	0	0	0	0	0	0	0	0	0	0	0	0	0	0	0	0	0	0	0	0	0	0	0	0	0	0	0	0
MELO3C000937	0.78	0	0.76	0	0	0	0	0.3	0.2	0	0	0.37	0	0	0	0.23	0	0	0	0	0	0	0	0	0	0	0	0	0	0	0	0.51	0	0	0	0	0.32	0	0	0	0.24	0	0	0	0	0	0	0	0
MELO3C000938	0	0	0	0	0	0	0	0	0	0	0	0	0	0	0	0	0	0	0	0	0	0	0	0	0	0	0	0	0	0	0	0	0	0	0	0	0	0	0	0	0	0	0	0	0	0	0	0	0
MELO3C000939	0	0	0	0	0	0	0	0	0	0	0	0	0	0	0	0	0	0	0	0	0	0	0	0	0	0	0	0	0	0	0	0	0	0	0	0	0	0	0	0	0	0	0	0	0	0	0	0	0
MELO3C000940	0	0	0	0	0.75	2.33	0.67	0.92	0	0	0	0	2.4	0	0	1.4	0	0	3.4	0	0	0	0	0	0	0.64	0	0	1.19	1.52	0	0	0.79	0	0	0.86	2	0	1.9	0	0	0	0	0.87	0	1.06	0	0	0
MELO3C000941	0	0	0	0	0	0.44	0	0	0	0	0	0	0	0	0	0	0	0	0	0	0	0	0	0	0	0	0	0	0	0	0	0	0	0	0	0	0	0	0	0	0	0	0	0	0	0	0	0	0
MELO3C000942	0	0	0	0	0	0	0	0	0	0	0	0	0	0	0	0	0	0	0	0	0	0	0	0	0	0	0	0	0	0	0	0	0	0	0	0	0	0	0	0	0	0	0	0	0	0	0	0	0
MELO3C000943	0	0	0	0	0	0	0	0	0	0	0	0	0	0	0	0	0	0	0	0	0	0	0	0	0	0	0	0	0	0	0	0	0	0	0	0	0	0	0	0	0	0	0	0	0	0	0	0	0
MELO3C000944	0	0	0	1.76	0	0	0	0	0	0	0	0	0	0	0	0	0	0	0	0	0	0	0	0	1.59	0.67	0	0	0	0	0	0	0	0	1.73	0	0	0.77	0	0	0	0	0	0	0	0	0	0	0
MELO3C000945	0	0	0	0	0	0	0	0	0	0	0	0	0	0	0	0	0	0	0	0	0	0	0	0	0	0	0	0	0	0	0	0	0	0	0	0	0	0	0	0	0	0	0	0	0	0	0	0	0
MELO3C000946	0	0	0	0	0	0	0	0	0	0	0	0	0	0	0	0	0	0	0	0	0	0	0	0	0	0	0	0	0	0	0	0	0	0	0	0	0	0	0	0	0	0	0	0	0	0	0	0	0
MELO3C000947	0	0	0	0	0	0	0	0	0	0	0	0	0	0	0	0	0	0	0	0	0	0	0	0	0	0	0	0	0	0	0	0	0	0	0	0	0	0	0	0	0	0	0	0	0	0	0	0	0
MELO3C000948	0	0	0	0	0	0	0	0	0	0	0	0	0	0	0	0	0	0	0	0	0	0	0	0	0	0	0	0	0	0	0	0	0	0	0	0	0	0	0	0	0	0	0	0	0	0	0	0	0
MELO3C000949	0	0	0	0	0	0	0	0	0	0	0	0	0	0	0	0	0	0	0	0	0	0	0	0	0	0	0	0	0	0	0	0.29	0	0	0	0	0	0	0	0	0	0	0	0	0	0	0	0	0
MELO3C000950	0	0	0	0	0	0	0	0	0.63	0	0	0	0	0	0	0	0	0	0	0	0	0	0	0	0	0	0	0	0	0	0	0	0	0	0	0	0	0	0	0	0	0	0	0	0	0	0	0	0
MELO3C000951	13.84	5.69	10.23	13.26	22.96	54.33	16.19	15.08	6.51	23.67	11.28	4.6	3.64	3.2	0.47	12.99	15.21	21.09	6.85	12.4	9.97	11.63	15.08	16.78	24.57	13.23	19.35	3.54	11.21	16.75	9.81	11.79	5.57	8.35	12.17	11.41	8.41	9	4.99	12.3	4.45	5.58	2.82	9.19	7.65	15.58	4.92	2.88	6
MELO3C000952	0	0	0	0	0	0	0	0	0	0	0	0	0	0	0	0	0	0	0	0	0	0	0	0	0	0	0	0	0	0	0	0	0	0	0	0	0	0	0	0	0	0	0	0	0	0	0	0	0
MELO3C000953	0	0	0	0	0	0	0	0	0	0	0	0	0	0	0	0	0	0	0	0	0	0	0	0	0	0	0	0	0	0	0	0	0	0	0	0	0	0	0	0	0	0	0	0	0	0	0	0	0
MELO3C000954	0	0	0	0	0	0	0	0	0	0	0	0	0	0	0	0	0	0	0	0	0	0	0	0	0	0	0	0	0	0	0	0	0	0	0	0	0	0	0	0	0	0	0	0	0	0	0	0	0
MELO3C000955	6.18	5.62	2.59	5.53	1.65	3.4	0.73	5.02	2.03	8.43	5.72	115.08	66.58	22.5	198.29	0.77	3.4	3.56	5.59	5.96	7.33	0.91	2.67	2.56	6.68	5.61	4.17	143.79	2.6	4.16	6.29	113.48	3.48	3.35	2.72	2.82	2.19	6.44	3.12	5.77	0	0	0	4.79	7.98	1.16	4.81	3.28	89.11
MELO3C000956	0.56	2.07	0.27	0.58	0	1.34	0.23	0	2.78	0.59	0.3	2.17	1.38	0	0.46	1.69	1.43	0	3.23	0.94	0.29	0	2.24	1.21	1.32	1.32	0.66	0.17	0	2.36	0.5	1.45	1.1	1.48	2	2.96	1.04	1.01	0.66	0	2.32	1.53	0	1.51	0.36	0	1.21	0	0.27
MELO3C000957	0	0	0	0	0	0	0	0	0	0	0	0	0	0	0	0	0	0	0	0	0	0	0	0	0	0	0	0	0	0	0	0	0	0	0	0	0	0	0	0	0	0	0	0	0	0	0	0	0
MELO3C000958	0	0	0	0	0	0	0	0	0	0	0	0	0	0	0	0	0	0	0	0	0	0	0	0	0	0	0	0	0	0	0	0	0	0	0	0	0	0	0	0	0	0	0	0	0	0	0	0	0
MELO3C000959	0	0	0	0	0	0	0	0	0	0	0	0	0	0	0	0	0	0	0	0	0	0	0	0	0	0	0	0	0	0	0	0	0	0	0	0	0	0	0	0	0	0	0	0	0	0	0	0	0
MELO3C000960	28.26	32.78	22.13	19.26	24.64	15.95	32.56	29.54	29.51	18.79	30.09	28.55	22.05	19.73	16.8	35.65	33.34	19.77	38.96	32.23	29.73	34.92	31.13	48.06	11.05	26.32	20.77	32.33	28.81	16.31	22.81	20.15	30.46	24.29	22.8	19.23	14.03	20.25	25.29	15.59	24.08	19.85	30.65	18.8	22.36	21.78	22.57	32.17	29.1
MELO3C000961	0	0	0	0	0	0	0	0	0	0	0	0	0	0	0	0	0	0	0	0	0	0	0	0	0	0	0	0	0	0	0	0	0	0	0	0	0	0	0	0	0	0	0	0	0	0	0	0	0
MELO3C000962	0	0	0	0	0	0	0	0	0	0	0	0	0	0	0	0	0	0	0	0	0	0	0	0	0	0	0	0	0	0	0	0	0	0	0	0	0	0	0	0	0	0	0	0	0	0	0	0	0
MELO3C000963	0	0	0	0	0	0	0	0	0	0	0	0	0	0	0	0	0	0	0	0	0	0	0	0	0	0	0	0	0	0	0	0	0	0	0	0	0	0	0	0	0	0	0	0	0	0	0	0	0
MELO3C000964	0	0	0	0	0	0	0	0	0	0	0	0	0	0	0	0	0	0	0	0	0	0	0	0	0	0	0	0	0	0	0	0	0	0	0	0	0	0	0	0	0	0	0	0	0	0	0	0	0
MELO3C000965	0	0	0	0	0	0	0	0	0	0	0	0.58	0.82	0	0.68	0	0	0	0	0	0	0.42	0	0	0	0	0	0	0	0	0	2.15	0	0	0	0	0	0	0	0	0	0	0	0	0	0	0	0	0.2
MELO3C000966	13.77	1.83	4.49	1.8	4.29	3.31	14.3	3.26	3.96	13.39	11.14	15.84	23.9	21.11	16.1	22.91	14.71	12.15	13.32	9.68	14.29	14.77	1.73	17.46	5.42	3.64	11.29	16.16	4.22	2.7	12.77	14.22	3.39	8.26	12.36	2.44	8.54	1.57	4.05	13.74	9.03	9.44	8.19	3.11	1.48	6.03	4.37	10.65	18.55
MELO3C000967	0	0	0	0	0	0	0	0	0	0	0	0	0	0	0	0	0	0	0	0	0	0	0	0	0	0	0.27	0	0	0	0	0.45	0	0	0	0	0	0	0	0	0	0	0	0	0	0	0	0	0
MELO3C000968	0	0	0	0	0	0	0	0	0	0	0	0	0	0	0	0	0	0	0	0	0	0	0	0	0	0	0	0	0	0	0	0	0	0	0	0	0	0	0	0	0	0	0	0	0	0	0	0	0
MELO3C000969	0	0	0	0	0	0	0	0	0	0	0	0	0	0	0	0	0	0	0	0	0	0	0	0	0	0	0	0	0	0	0	0	0	0	0	0	0	0	0	0	0	0	0	0	0	0	0	0	0
MELO3C000970	0	0	0	0	0	0	0	0	0	0	0	0	0	0	0	0	0	0	0	0	0	0	0	0	0	0	0	0	0	0	0	0	0	0	0	0	0	0	0	0	0	0	0	0	0	0	0	0	0
MELO3C000971	0	0	0	0	0	0	0	0	0	0	0	0	0	0	0	0	0	0	0	0	0	0	0	0	0	0	0	0	0	0	0	0	0	0	0	0	0	0	0	0	0	0	0	0	0	0	0	0	0
MELO3C000972	0	0	0	0	0	0	0	0	0	0	0	0	0	0	0	0	0	0	0	0	0	0	0	0	0	0	0	0	0	0	0	0	0	0	0	0	0	0	0	0	0	0	0	0	0	0	0	0	0
MELO3C000973	0	0	0	0	0	0	0	0	0	0	0	0	0	0	0	0	0	0	0	0	0	0	0	0	0	0	0	0	0	0	0	0	0	0	0	0	0	0	0	0	0	0	0	0	0	0	0	0	0
MELO3C000974	0	0	0	0	0	0	0	0	0	0	0	0	0	0	0	0	0	0	0	0	0	0	0	0	0	0	0	0	0	0	0	0	0	0	0	0	0	0	0	0	0	0	0	0	0	0	0	0	0
MELO3C000975	0	0	0	0	0	0	0	0	0	0	0	0	0	0	0	0	0	0	0	0	0	0	0	0	0	0	0	0	0	0	0	0	0	0	0	0	0	0	0	0	0	0	0	0	0	0	0	0	0
MELO3C000976	5.06	1.24	9.52	9.74	6.54	7.86	5.17	5.75	4.18	11.15	11.76	9.92	4.25	3.3	2.57	5.07	2.49	4.32	2.05	3.07	7.67	8.41	4.7	16.35	18.4	3.71	2.45	2.44	1.72	2.93	4.85	8.63	3.07	1.77	4.79	6.62	3.38	3.54	1.83	8.47	2.16	3.84	1.67	1.69	1	4.09	3.81	3.61	3.76
MELO3C000977	0	0	0	0	0	0	0	0	0	0	0	0	0	0	0	0	0	0	0	0	0	0	0	0	0	0	0	0	0	0	0	0	0	0	0	0	0	0	0	0	0	0	0	0	0	0	0	0	0
MELO3C000978	0	0	0	0.46	0	0	0	0	0	0	0	0	0	0	0	0	0	0	0	0	0	0	0	0	0	0	0	0	0	0	0	0	0	0	0	0	0	0	0	0	0	0	0	0	0	0	0.48	0	0
MELO3C000979	4.03	5.13	1.58	0.84	1.51	3.1	4.02	5.5	4.95	3.42	2.61	6.85	6.4	4.57	3.99	2.8	5.17	4.07	3.4	5.44	0.84	1.66	2.44	1.17	3.05	1.92	5.72	3.53	2.37	0	2.15	6.84	2.38	1.22	0.83	2.57	2	2.2	3.8	0	2.24	0	1.15	0.87	4.16	1.06	2.63	4.49	8.18
MELO3C000980	0	0	0	0	0	0	0	0	0	0	0	0	0	0	0	0	0	0	0	0	0	0	0	0	0	0	0	0	0	0	0	0	0	0	0	0	0	0	0	0	0	0	0	0	0	0	0	0	0.21
MELO3C000981	0	0	0	0	0	0	0	0	0	0	0	0	0	0	0	0	0	0	0	0	0	0	0	0	0	0	0	0	0	0	0	0	0	0	0	0	0	0	0	0	0	0	0	0	0	0	0	0	0
MELO3C000982	0	0	0	0	0	0	0	0	0	0	0	0	0	0	0	0	0	0	0	0	0	0	0	0	0	0	0	0	0	0	0	0	0	0	0	0	0	0	0	0	0	0	0	0	0	0	0	0	0
MELO3C000983	0	0	0	0	0	0	0	0	0	0	0	0	0	0	0	0	0	0	0	0	0	0	0	0	0	0	0	0	0	0	0	0	0	0	0	0	0	0	0	0	0	0	0	0	0	0	0	0	0
MELO3C000984	0	0	0	0	0	0	0	0	0	0	0	0	0	0	0	0	0	0	0	0	0	0	0	0	0	0	0	0	0	0	0	0	0	0	0	0	0	0	0	0	0	0	0	0	0	0	0	0	0
MELO3C000985	2438.93	1074.62	2130.17	2010.6	2098.6	2526.02	3017.68	1454.36	1775.73	1657.93	1842.48	3541.22	2846.09	2167.49	2517.81	1821.19	1937.43	1585.65	3392.99	1924.2	1188.34	1559.87	2556.18	2327.27	2977.36	3442.21	1368.11	3923.52	3717	3761.83	3063.54	2598.47	1435.59	5079.18	2933.56	2487.41	2982.85	1673.79	1424.41	2183.53	3263.89	5187.34	2893.65	2356.35	2335.13	2419.26	2299.53	3325.38	1397.58
MELO3C000986	0	0	0	0	0	0	0	0	0	0	0	0	0	0	0	0	0	0	0	0	0	0	0	0	0	0	0	0	0	0	0	0	0	0	0	0	0	0	0	0	0	0	0	0	0	0	0	0	0
MELO3C000987	0	0	0	0	0	0.33	0	0	0	0	0	0	0	0	0	0	0	0	0	0	0	0	0	0	0	0	0	0	0	0	0	0	0	0	0	0	0	0	0	0	0	0	0	0	0	0	0	0	0
MELO3C000988	0	0	0	0	0	0	0	0	0	0	0	0	0	0	0	0	0	0	0	0	0	0	0	0	0	0	0	0	0	0	0	0	0	0	0	0	0	0	0	0	0	0	0	0	0	0	0	0	0
MELO3C000989	0	0	0	0	0	0	0	0	0	0	0	0	0	0	0	0.82	1.21	0.95	0	0	0.98	0.97	0	0	0	0	0	0	0	0	0	0.62	0.93	0	0	0	1.17	0	0	0	0	0	0	1.02	1.22	1.24	0	0	0
MELO3C000990	0	0	0	0	0	0	0	0	0	0	0	0	0	0	0	0	0	0	0	0	0	0	0	0	0	0	0	0	0	0	0	0	0	0	0	0	0	0	0	0	0	0	0	0	0	0	0	0	0
MELO3C000991	0	0	0	0	0	0	0	0	0	0	0	0	0	0	0	0	0	0	0	0	0	0	0	0	0	0	0	0	0	0	0	0	0	0	0	0	0	0	0	0	0	0	0	0	0	0	0	0	0
MELO3C000992	0	0	0	0	0	0	0	0	0	0	0	0	0	0	0	0	0	0	0	0	0	0	0	0	0	0	0	0	0	0	0	0	0	0	0	0	0	0	0	0	0	0	0	0	0	0	0	0	0
MELO3C000993	0	0	0	0	0	0	0	0	0	0	0	0	0	0	0	0	0	0	0	0	0	0	0	0	0	0	0	0.44	0	0	0	0	0	0	0	0	0	0	0	0	0	0	0	0	0	0	0	0	0
MELO3C000994	0	0	0	0	0	0	0	0	0	0	0	0	0	0	0	0	0	0	0	0	0	0	0	0	0	0	0	0	0	0	0	0	0	0	0	0	0	0	0	0	0	0	0	0	0	0	0	0	0
MELO3C000995	1.92	1.46	1.88	2.01	3.85	6.08	4.8	1.25	1.06	4.08	3.86	1.36	2.45	1.56	3.18	1.67	2.47	4.44	2.03	2.79	2.57	1.42	2.77	0.8	4.16	3.49	5.2	0.69	1.42	1.81	1.71	4.48	1.9	1.67	1.97	1.75	2.05	2.76	1.62	1.8	3.57	2.11	1.18	2.39	1.06	2.89	0.3	2.04	2.12
MELO3C000996	0	0	0	0	0	0	0	0	0	0.39	0	0	0	0	0	0	0	0	0	0	0	0	0	0	0	0	0	0	0	0	0	0	0	0	0	0	0	0	0	0	0	0	0	0	0	0	0	0	0
MELO3C000997	0	0.88	0.4	0	0	0	0	0	0	0.44	0	1.46	0	0.58	2.05	0	0.53	0.42	0	0	0	0	0	0	0	0	0.33	1.29	0	0	0	1.35	0.41	0	1.27	0	0	0.38	0	0	0.38	0	0	0	0.53	0	0	0	0
MELO3C000998	0	0	0	0	0	0	0	0	0	0	0	0	0	0	0	0	0	0	0	0	0	0	0	0	0	0	0	0	0	0	0	0	0	0	0	0	0	0	0	0	0	0	0	0	0	0	0	0	0
MELO3C000999	0	0	0	0	0	0	0	0	0	0.59	0	0	0.55	0	0	0	0	0	0	0	0	0	0	0	0	0	0	0	0	0	0	0	0	0	0	0	0	0	0	0	0	0	0	0	0	0	0	0	0.27
MELO3C001000	0	0	0	0	0	0	0	0	0	0	0	0	0	0	0	0	0	0	0	0	0	0	0	0	0	0	0	0	0	0	0	0	0	0	0	0	0	0	0	0	0	0	0	0	0	0	0	0	0
MELO3C001001	0	0	0	0	0	0	0	0	0	0	0	0	0	0	0	0	0	0	0	0	0	0	0	0	0	0	0	0	0	0	0	0	0	0	0	0	0	0	0	0	0	0	0	0	0	0	0	0	0
MELO3C001002	0.38	0	0.75	0	1.42	1.47	0	0	0	0	0.41	0	0	0	0	0.99	0	0	0	0	0.4	0	0	1.1	2.52	0.91	0.6	0.48	0	0	0	1.99	0	0	0	0	0	1.39	0	0	0	0	0	0	0	0	0	0	0
MELO3C001003	0	0	0	0	0	0	0	0	0	0	0	0	0	0	0	0	0	0	0	0	0	0	0	0	0	0	0	0	0	0	0	0	0	0	0	0	0	0	0	0	0	0	0	0	0	0	0	0	0
MELO3C001004	0	0	0	0	0	0	0	0	0	0	0	0	0	0	0	0	0	0	0	0	0	0	0	0	0	0	0	0	0	0	0	0	0	0	0	0	0	0	0	0	0	0	0	0	0	0	0	0	0
MELO3C001005	63.3	42.38	138.68	154.1	138.7	86.26	30.99	117.31	128.47	157.9	80.93	218.53	168.55	216	314.13	52.33	138.68	127.35	70.37	47.91	72.75	97.4	47.83	120.69	85.52	142.97	129.1	279.6	121.6	53.19	265.71	251.41	186.47	106.29	98.18	58.89	133.72	238.18	179.72	56.62	184.29	111.24	222.6	188.86	174.98	158.37	247.85	90.92	419.65
MELO3C001006	17.64	18.72	21.25	9.91	10.14	11.75	13.53	16.96	13.55	10.08	10.25	15.38	18.84	23.05	15.68	16.49	6.96	17.8	8.59	13.74	12.68	12.58	6.84	7.87	10.27	24.78	24.58	18.7	19.95	8.94	13.29	13.28	16.05	13.38	13.92	7.21	20.21	13.6	15.98	11.82	13.83	7.45	13.56	19.14	14.01	14.26	14.78	11.33	26.86
MELO3C001007	0	0	0	0	0	0	0	0	0	0	0	0	0	0	0	0	0	0	0	0	0	0	0	0	0	0	0	0	0	0	0	0	0	0	0	0	0	0	0	0	0	0	0	0	0	0	0	0	0
MELO3C001008	0	0	0	0	0	0	0	0	0	0	0	0	0	0	0	0	0	0	0	0	0	0	0	0	0	0	0	0	0	0	0	0	0	0	0	0	0	0	0	0	0	0	0	0	0	0	0	0	0
MELO3C001009	0	0	0	0	0	0	0	0	0	0	0	0	0	0	0	0	0	0	0	0	0	0	0	0	0	0	0	0	0	0	0	0	0	0	0	0	0	0	0	0	0	0	0	0	0	0	0	0	0
MELO3C001010	0	0	0	0	0	0	0	0	0	0	0	0	0	0	0	0	0	0	0	0	0	0	0	0	0	0	0	0	0	0	0	0	0	0	0	0	0	0	0	0	0	0	0	0	0	0	0	0	0
MELO3C001011	0.91	1.28	1.77	0.94	1.41	4.35	1.25	2.74	0	0.96	1.95	8.34	4.49	2.14	11.96	2.88	1.94	2.13	0.64	2.04	0.31	0.93	2.43	1.31	3.43	0.72	1.66	7.75	2.66	4.26	1.61	4.13	1.49	1.14	1.86	2.25	1.5	3.85	2.84	5.26	1.12	3.31	2.58	2.95	1.56	2.38	1.31	3.36	5.83
MELO3C001012	273.95	346.64	373.61	342.87	303.99	384.95	349.52	572.31	392.77	250.28	398.58	353.69	314.99	409.89	263.21	508.71	612.13	420.54	474.48	469.79	385.71	347.82	390.77	356.06	205.56	304.77	370.33	274.26	509.47	270.39	434	291.59	487.9	300.53	211.95	341.44	379.93	278.28	439.91	243.75	224.55	153.56	338.02	273.59	326.98	216.68	311.84	427.89	462.76
MELO3C001013	0	0	0	0	0	0	0	0	0	0	0	0	0	0	0	0	0	0	0	0	0	0	0	0	0	0	0	0	0	0	0	0	0	0	0	0	0	0	0	0	0	0	0	0	0	0	0	0	0
MELO3C001014	0	0.53	0	0	0.47	2.89	0.42	1.71	0.77	0.53	0.54	0.35	0.5	0	0	0.87	0	0.51	1.06	1.13	1.04	0	1.01	0	0	0	0	0	0.37	0.47	0.45	0	0	0.76	1.03	1.07	0.62	0.46	0	1.09	2.79	1.1	0	1.09	2.59	0.66	2.73	0.47	0
MELO3C001015	0	0	0	0	0	0	0	0	0	0	0.6	0	0	0	0	0	0	0	0	0	0	0	0	0	0	0	0	0.35	0	0	0	0	0	0	0	0	0	0	0	0	0	0	0	0	0	0	0	0	0
MELO3C001016	0	0	0	0	0	0	0	0	0	0	0	0	0	0	0	0	0	0	0	0	0	0	0	0	0	0	0	0	0	0	0	0	0	0	0	0	0	0	0	0	0	0	0	0	0	0	0	0	0
MELO3C001017	0.44	0	0	0.46	0.41	0.85	0.37	0.5	0	0.47	1.43	0	0	1.88	0.73	1.92	0.57	0.45	0	0	0.46	0	0.89	1.28	0.42	0	0	0	0	1.66	0	1.15	0	1	0.91	0.47	0.55	1.61	0	0.96	0	0.48	0.63	2.4	0	0	0.48	0.82	0.43
MELO3C001018	0	0	0	0	0	0	0	0	0	0	0	0	0	0	0	0	0	0	0	0	0	0	0	0	0	0	0	0	0	0	0	0	0	0	0	0	0	0	0	0	0	0	0	0	0	0	0	0	0
MELO3C001019	0	0	0	0	0	0	0	0	0	0	0	0	0	0	0	0	0	0	0	0	0	0	0	0	0	0	0	0	0	0	0	0	0	0	0	0	0	0	0	0	0	0	0	0	0	0	0	0	0
MELO3C001020	0	0	0	0	0	0	0	0	0	0	0	0	0	0	0	0	0	0	0	0	0	0	0	0	0	0	0	0	0	0	0	0	0	0	0	0	0	0	0	0	0	0	0	0	0	0	0	0	0
MELO3C001021	0	0	0	0	0	0	0	0	0	0	0	0	0	0	0	0	0	0	0	0	0	0	0	0	0	0	0	0	0	0	0	0	0	0	0	0	0	0	0	0	0	0	0	0	0	0	0	0	0
MELO3C001022	0	0	0	0	0	0	0	0	0	0	0	0	0	0	0	0	0	0	0	0	0	0	0	0	0	0	0	0	0	0	0	0	0	0	0	0	0	0	0	0	0	0	0	0	0	0	0	0	0
MELO3C001023	0	0	0	0	0	0	0	0	0	0	0	0	0	0	0	0	0	0	0	0	0	0	0	0	0	0	0	0	0	0	0	0	0	0	0	0	0	0	0	0	0	0	0	0	0.56	0	0	0	0
MELO3C001024	0	0.91	0	0	0.8	0	0	0.97	0	0	0	0	0	1.21	0	0	0	0	0	0	0.89	0	0	0	0	0	2.02	0	0	0	0	0	0	0	0.88	0	1.06	0	0	0	0	0	0	0	0	0	0	0	0
MELO3C001025	0	0	0	0	0	0	0	0	0	0	0	0	0.64	0	0	0	0	0	0	0	0	0	0	0	0	0	0	0	0	0	0	0	0	0	0	0	0	0	0	0	0	0	0	0	0	0	0	0	0
MELO3C001026	1.55	0.55	2.02	0.54	0.48	2.97	4.71	2.93	0	13.12	7.78	0.36	1.02	0.73	0	4.92	9.91	5.2	0	0.58	3.21	6.9	0	0.75	0.49	0.41	2.03	0	0.76	0	0.46	0	0	0.39	0	0	0	0.47	0.61	2.24	0.48	0.57	0.74	0	0	0.68	0	0	0.5
MELO3C001027	0	0	0	0	0	0	0	0	0	0	0	3.79	0.89	5.05	0	0	0	0	0	0	0	0	0	0	0	0	0	3.35	0	0	0	2.33	0	0	0	0	0	0	0	0	0	0	0	0	0	0	0	0	3.45
MELO3C001028	0	0	0	0	0	0	0	0	0	0	0	0	0	0	0	0	0	0	0	0	0	0	0	0	0	0	0	0	0	0	0	0	0	0	0	0	0	0	0	0	0	0	0	0	0	0	0	0	0
MELO3C001029	0	0	0	0	0	0	0	0	0	0	0	0	0	0	0	0	0	0	0	0	0	0	0	0	0	0	0	0	0	0	0	0	0	0	0	0	0	0	0	0	0	0	0	0	0	0	0	0	0
MELO3C001030	0	0	0	0	0	0	0	0	0	0	0	0	0	0	0.73	0	0	0	0	0	0	0	0	0	0	0	0	0	0	0	0	0	0	0	0	0	0	0	0	0	0	0	0	0	0	0	0	0	0.21
MELO3C001031	0	0	0	0	0	0	0	0	0	0	0	0	0	0	0	0	0	0	0	0	0	0	0	0	0	0	0	0.67	0	0	0	0.35	0	0	0	0	0	0	0	0	0	0	0	0	0	0	0	0	0
MELO3C001032	0	0	0	0	0	0	0	0	0	0	0	0	0	0	0	0	0	0	0	0	0	0	0	0	0	0	0	0	0	0	0	0.28	0	0	0	0	0	0	0	0	0	0	0	0	0	0	0	0	0
MELO3C001033	0	0	0	0	0	0	0	0	0	0	0	0	0	0	0	0	0	0	0	0	0	0	0	0	0	0	0	0.67	0	0	0	0.7	0	0	0	0	0	0	0	0	0	0	0	0	0	0	0	0	0.26
MELO3C001034	0	0	0	0	0	0	0	0	0	0	0	0.61	0	0	0	0	0	0	0	0	0	0	0	0	0	0	0	0	0	0	0	0	0	0	0	0	0	0	0	0	0	0	0	0	0	0	0	0	0
MELO3C001035	0	0	0	0	0	0	0	0	0	0	0	0	0	0	0	0	0	0	0	0	0	0	0	0	0	0	0	0	0	0	0	0	0	0	0	0	0	0	0	0	0	0	0	0	0	0	0	0	0
MELO3C001036	0	0	0	0	0	0	0	0	0	0	0	0	0	0	0	0	0	0	0	0	0	0	0	0	0	0	0	0	0	0	0	0	0	0	0	0	0	0	0	0	0	0	0	0	0	0	0	0	0
MELO3C001037	0	0	0	0	0	0	0	0	0	0	0	0	0	0	0	0	0	0	0	0	0	0	0	0	0	0	0	0	0	0	0	0	0	0	0	0	0	0	0	0	0	0	0	0	0	0	0	0	0
MELO3C001038	0	0	0	0	0	0	0	0.93	0	0	0	0	0	0	0	0	0	0.83	0.86	0	0	0	0	0	0	0	0.64	0	0	0	0	0	0	0.62	0	0	1.02	0	0	0	0	0	0	0	0	0	0	0	0
MELO3C001039	0	0	0	0	0	0	0	0	0	0	0	0	0	0	0	0	0	0	0	0	0	0	0	0	0	0	0	0	0	0	0	0	0	0	0	0	0	0	0	0	0	0	0	0	0	0	0	0	0
MELO3C001040	0	0	0	0	0	0	0	0	0	0	0	0.32	0	0.65	0.75	0	0	0	0	0	0	0	0	0	0	0	0	1.71	0	0	0	0	0	0	0	0	0	0	0	0	0	0	0	0	0	0	0	0	0
MELO3C001041	0	0	0	0	0	0	0	0	0	0	0	0	0	0	0	0	0	0	0	0	0	0	0	0	0	0	0	0	0	0	0	0	0	0	0	0	0	0	0	0	0	0	0	0	0	0	0	0	0
MELO3C001042	0	0	0	0	0	0	0	0	0	0	0	0	0	0	0	0	0	0	0	0	0	0	0	0	0	0	0	0	0	0	0	0	0	0	0	0	0	0	0	0	0	0	0	0	0	0	0	0	0
MELO3C001043	0	0	0	0	0	0	0	0	0	0	0	0	0	0	0	0	0	0	0	0	0	0	0	0	0	0	0	0	0	0	0	0.21	0	0	0	0	0	0	0	0	0	0	0	0	0	0	0	0	0
MELO3C001044	0	0	0	0	0	0	0	0	0	0	0	0	0	0	0	0	0	0	0	0	0	0	0	0	0	0	0	0	0	0	0	0	0	0	0	0	0	0	0	0	0	0	0	0	0	0	0	0	0
MELO3C001045	0	0	0	0	0	0	0	0	0	0	0	0	0	0	0	0	0	0	0	0	0	0	0	0	0	0	0	0	0	0	0	0	0	0	0	0	0	0	0	0	0	0	0	0	0	0	0	0	0
MELO3C001046	0	0	0	0	0	0	0	0	0	0	0	0	0	0	0	0	0	0	0	0	0	0	0	0	0	0	0	0	0	0	0	0	0	0	0	0	0	0	0	0	0	0	0	0	0	0	0	0	0
MELO3C001047	0	0	0	0	0	0	0	0	0	0	0	0	0	0	0	0	0	0	0	0	0	0	0	0	0	0	0	0	0	0	0	0	0	0	0	0	0	0	0	0	0	0	0	0	0	0	0	0	0
MELO3C001048	0	0	0	0	0	0	0	0	0	0	0	0	0	0	0	0	0	0	0	0	0	0	0	0	0	0	0	0	0	0	0	0.39	0	0	0	0	0	0	0	0	0	0	0	0	0	0	0	0	0
MELO3C001049	0	0	0	0	0	0	0	0	0	0	0	0	0	0	0	0	0	0	0	0	0	0	0	0	0	0	0	0	0	0	0	0	0	0	0	0	0	0	0	0	0	0	0	0	0	0	0	0	0
MELO3C001050	0	0	0	0	0	0	0	0	0	0	0	0	0	0	0	0	0	0	0	0	0	0	0	0	0	0	0	0	0	0	0	0	0	0	0	0	0	0	0	0	0	0	0	0	0	0	0	0	0
MELO3C001051	0	0	0	0	0	0	0	0	0	0	0	0	0	0	0	0	0	0	0	0	0	0	0	0	0	0	0	0	0	0	0	0	0	0	0	0	0	0	0	0	0	0	0	0	0	0	0	0	0
MELO3C001052	0	0	0	0	0	0	0	0	0	0	0	0	0	0	0	0	0	0	0	0	0	0	0	0	0	0	0	0	0	0	0	0	0	0	0	0	0	0	0	0	0	0	0	0	0	0	0	0	0
MELO3C001053	0	0	0	0	0	0	0	0	0	0	0	0	0	0	0	0	0	0	0	0	0	0	0	0	0	0	0	0	0	0	0	0	0	0	0	0	0	0	0	0	0	0	0	0	0	0	0	0	0
MELO3C001054	0	0	0	0	0	0	0	0	0	0	0	0	0	0	0	0	0	0	0	0	0	0	0	0	0	0	0	0	0	0	0	0	0	0	0	0	0	0	0	0	0	0	0	0	0	0	0	0	0
MELO3C001055	44.59	41.45	32.45	29.23	23.23	19.74	30.82	31.39	18.18	14.65	32.37	68.18	46.58	87.69	48.86	26.38	30.36	33.44	37.06	36.41	20.89	30.48	30.61	12.58	11.2	26.63	35.74	68.45	35.68	25.25	25.65	53.02	36.96	38.6	37.65	42.79	23.99	34.86	32.53	27.5	32.53	35.08	36.6	25.69	17.82	50.27	30.94	41.75	66.1
MELO3C001056	0	0	0	0	0	0	0	0	0	0	0	0	0	0	0	0	0	0	0	0	0	0	0	0	0	0	0	0	0	0	0	0	0	0	0	0	0	0	0	0	0	0	0	0	0	0	0	0	0
MELO3C001057	0	0	0	0	0	0	0	0	0	0	0	0	0	0	0	0	0	0	0	0	0	0	0	0	0	0	0	0	0	0	0	0	0	0	0	0	0	0	0	0	0	0	0	0	0	0	0	0	0
MELO3C001058	0	0	0	0	0	0	0	0	0	0	0	0	0	0	0	0	0	0	0	0	0	0	0	0	0	0	0	0	0	0	0	0	0	0	0	0	0	0	0	0	0	0	0	0	0	0	0	0	0
MELO3C001059	0	0	0	0	0	0	0	0	0	0	0	0	0	0	0	0	0	0	0	0	0	0	0	0	0	0	0	0	0	0	0	0	0	0	0	0	0	0	0	0	0	0	0	0	0	0	0	0	0
MELO3C001060	0	0	0.94	0	0	0	0	3.29	0.74	1.02	0	0.68	0	0	3.19	0.84	0	0	0	0	0	0	0.97	2.8	0	0.77	0.76	0	0	0	0.86	0	1.9	0	0	0	0	0	2.27	2.1	2.68	0	0	0	1.24	0	0	0	0.93
MELO3C001061	0	0	0	0	0	0	0	0	0	0	0	0	0	0	0	0	0	0	0	0	0	0	0	0	0	0	0	0	0	0	0	0	0	0	0	0	0	0	0	0	0	0	0	0	0	0	0	0	0
MELO3C001062	0	0	0	0	0	0	0	0	0	0	0	0	0	0	0	0	0	0	0	0	0	0	0	0	0	0	0	0	0	0	0	0	0	0	0	0	0	0	0	0	0	0	0	0	0	0	0	0	0
MELO3C001063	0	0	0	0	0	0	0	0	0	0	0	0	0	0	0	0	0	0	0	0	0	0	0	0	0	0	0	0	0	0	0	0	0	0	0	0	0	0	0	0	0	0	0	0	0	0	0	0	0
MELO3C001064	0	0	0	0	0	0	0	0	0	0	0	0	0	0	0	0	0	0	0	0	0	0	0	0	0	0	0	0	0	0	0	0	0	0	0	0	0	0	0	0	0	0	0	0	0	0	0	0	0
MELO3C001065	3.73	8.7	5.84	5.44	4.18	8.6	4.33	3.39	4.58	4.74	4.02	15.3	14.78	8.44	15.99	1.94	4.78	3.76	0.79	1.68	6.96	2.3	4.5	5.4	4.23	2.37	1.76	10.73	7.12	6.31	9.29	7.78	12.49	5.65	6.12	8.71	4.62	11.54	29.84	11.36	1.38	4.09	7.44	16.98	3.85	8.81	5.68	2.77	17.63
MELO3C001066	0	0	0	0	0	0	0	0	0	0	0	0	0	0	0	0	0	0	0	0	0	0	0	0	0	0	0	0	0	0	0	0	0	0	0	0	0	0	0	0	0	0	0	0	0	0	0	0	0
MELO3C001067	0.47	0	0	0	0	0	0	0	0	0	1.02	0.34	0	0	0	0.41	0	0.48	0	0	0	0	0	0	0	0	0	0	0	0	0.42	0.31	0	0.36	0	0.5	1.18	0	0	0	0	0.52	0	0	1.22	0	0	0.88	0.46
MELO3C001068	7.7	5.9	5.03	7.59	5.2	12.76	4.98	14.1	2.63	3.63	3.7	3.64	3.4	6.66	0.71	3.72	0.55	8.64	8.13	22.16	3.11	3.97	0.86	3.1	7.29	2.72	7.42	2.14	5.66	1.61	1.14	4.19	1.27	4.22	1.76	3.19	4.78	1.95	2.52	0.93	2.78	1.88	1.83	2.32	2.21	1.69	3.26	1.99	8.26
MELO3C001069	0	0	0	0	0	0	0	0	0	0	0	0.41	0	0	0	0	0	0	0	0	0	0	0	0	0	0	0	0	0	0	0	0.38	0	0	0	0	0	0	0	0	0	0	0	0	0	0	0	0	0.28
MELO3C001070	0	0	0	0	0	0	0	0	0	0	0	0	0	0	0	0	0	0	0.41	0	0	0	0	0	0	0	0	0	0	0	0	0	0	0	0	0	0	0	0	0	0	0.42	0	0	0	0	0	0	0
MELO3C001071	0	0	0	0	0	0	0	0	0	0	0	0	0	0	0	0	0	0	0	0	0	0	0	0	0	0	0	0	0	0	0	0	0	0	0	0	0	0	0	0	0	0	0	0	0	0	0	0	0
MELO3C001072	0	0	0	0	0	0	0	0	0	0	0	0	0	0	0	0	0	0	0	0	0	0	0	0	0	0	0	0	0	0	0	0	0	0	0	0	0	0	0	0	0	0	0	0	0	0	0	0	0
MELO3C001073	0.51	0	0	0	0.47	0	0.42	0	0	1.07	0	0	0	0	0	0	0.65	0.51	0	0.57	0	0	0	0	0	0	0	0	0.37	0.48	0	0.66	0	0	0	0	0	0	0	0	0	0	0	0	0.65	0	0	0	0
MELO3C001074	0	0	0	0	0	0	0	0	0	0	0	0	0	0	0	0	0	0	0	0	0	0	0	0	0	0	0	0	0	0	0	0	0	0	0	0	0	0	0	0	0	0	0	0	0	0	0	0	0
MELO3C001075	0	0	0	0	0	0	0	0	0	0	0	0	0	0	0	0	0	0	0	0	0	0	0	0	0	0	0	0	0	0	0	0	0	0	0	0	0	0	0	0	0	0	0	0	0	0	0	0	0
MELO3C001076	4.71	7	23.08	10.82	18.5	18.14	13.32	15	7.24	17.01	15.27	18.03	16.84	26.7	6.23	13.92	18.14	12.37	7.96	8.49	20.56	31.08	12.35	4.1	21.4	20.21	30.45	14.76	11.79	17.75	18.47	32.6	35.33	14.3	11.61	9.02	17.55	61.84	21.1	30.81	14.85	10.35	24.22	12.28	49.88	47.07	24.65	10.5	21.4
MELO3C001077	0	0	0	0	0	0	0	0	0	0	0	0	0	0	0	0	0	0	0	0	0	0	0	0	0	0	0	0	0	0	0	0	0	0	0	0	0	0	0	0	0	0	0	0	0	0	0	0	0
MELO3C001078	111.84	131.01	116.65	102.78	125	127.86	110.8	123.18	169.14	180.29	181.54	69.46	78.52	114.48	31.25	135.94	126.89	69.45	97.6	93.92	196.04	165.7	103.16	103.51	132.23	87.76	28.12	76.51	58.82	98.38	65.12	83.9	75.92	74.05	94.44	71.35	64.59	127.35	86.64	62.77	33.87	62.33	60.16	84.48	104.89	90.97	83.4	65.08	84.53
MELO3C001079	0	0	0	0	0	0	0	0	0	0	0	0	0	0	0	0	0	0	0	0	0	0	0	0	0	0	0	0	0	0	0	0	0	0	0	0	0	0	0	0	0	0	0	0	0	0	0	0	0
MELO3C001080	0	0	0	0	0	0	0	0	0	0	0	0	0	0	0	0	0	0	0	0	0	0	0	0	0	0	0	0	0	0	0	0	0	0	0	0	0	0	0	0	0	0	0	0	0	0	0	0	0
MELO3C001081	0	0	0	0	0	0	0	0	0	0	0	0	0	0	0	0	0	0	0	0	0	0	0	0	0	0	0	0	0	0	0	0	0	0	0	0	0	0	0	0	0	0	0	0	0	0	0	0	0
MELO3C001082	13.45	6.49	9.58	10.84	14.28	32.35	10.67	15.98	7.51	15.57	8.58	4.76	4.25	11.25	7.07	18.05	18.03	19.74	8.39	6.88	6.98	11.96	13.55	8.86	9.83	6.31	8.67	6.51	4.49	12.66	5.99	13.16	4.22	4.64	7.53	7.15	7.59	6.68	5.76	7.99	3.96	2.01	3.49	3.98	6.31	8.03	6.66	2.84	5.02
MELO3C001083	0	0	0	0	0	0	0	0	0	0	0	0	0	0	0	0	0	0	0	0	0	0	0	0	0	0	0	0	0	0	0	0	0	0	0	0	0	0	0	0	0	0	0	0	0	0	0	0	0
MELO3C001084	0	0	0	0	0	0	0	0	0	0	0	0	0	0	0	0	0	0	0	0	0	0	0	0	0	0	0.8	0	0	0	0	0	0	0	0	0	0	0	0	0	0	0	0	0	0	0	0	0	0
MELO3C001085	0	0	0	0	0	0	0	0	0	0	0	0	0	0	0	0	0	0	0	0	0	0	0	0	0	0	0	0	0	0	0	0	0	0	0	0	0	0	0	0	0	0	0	0	0	0	0	0	0
MELO3C001086	0	0	0	0	0	0	0	0	0	0	0	0	0	0	0	0	0	0	0	0	0	0	0	0	0	0	0	0	0	0	0	0	0	0	0	0	0	0	0	0	0	0	0	0	0	0	0	0	0
MELO3C001087	0	0	0	0	0	0	0	0	0	0	0	0	0	0	0	0	0	0	0	0	0	0	0	0	0	0	0	0	0	0	0	0	0	0	0	0	0	0	0	0	0	0	0	0	0	0	0	0	0
MELO3C001088	0	0	0	0.74	0	0	0	0.81	0	0	0	0	0	0	0	0	0	0	0	0	0	0	0	0	0	0	0.56	0	0	0	0	0	0	0	0	0	0	0	0	0	0	0	0	0	0	0	0	0	0
MELO3C001089	0	0	0	0	0	0	0	0	0	0	0	0	0	0	0	0	0	0	0	0	0	0	0	0	0	0	0	0	0	0	0	0	0	0	0	0	0	0	0	0	0	0	0	0	0	0	0	0	0
MELO3C001090	0	0	0	0	0	0	0	0	0	0	0	0	0	0	0	0	0	0	0	0	0	0	0	0	0	0	0	0	0	0	0	0.22	0	0	0	0	0	0	0	0	0	0	0	0	0	0	0	0	0
MELO3C001091	0	0	0	0	0	0	0	0	0	0	0	0	0	0	0	0	0	0	0	0	0	0	0	0	0	0	0	0	0	0	0	0	0	0	0	0	0	0	0	0	0	0	0	0	0	0	0	0	0
MELO3C001092	0	0	0	0	0	0	0	0	0	0	0	0	0	0	0	0	0	0	0	0	0	0	0	0	0	0	0	0	0	0	0	0	0	0	0	0	0	0	0	0	0	0	0	0	0	0	0	0	0
MELO3C001093	0	0	0	0	0	0	0	0	0	0	0	0	0	0.73	0	0	0	0	0	0	0	0	0	0	0	0	0	0	0	0	0	0	0	0	0	0	0	0	0	0	0	0	0	0	0	0	0	0	0
MELO3C001094	0	0	0	0	0	0	0	0	0	0	0	0	0	0	0	0	0	0	0	0	0	0	0	0	0	0	0	0	0	0	0	0	0	0	0	0	0	0	0	0	0	0	0	0	0	0	0	0	0.49
MELO3C001095	85.09	119.81	125.75	87.93	90.97	83.43	95.85	100.41	120.64	69.45	135.11	108.93	49.51	69.49	117.52	156.27	141.65	113.1	106.19	112.34	108.72	109.54	138.5	116.22	27.86	39.62	44.47	114.77	32.48	26.95	43.71	69.38	41.14	32.88	23.5	47.85	35.54	38.75	28.91	28.51	25.01	35.02	47.87	42.61	51.72	30.09	41.88	58.47	72.68
MELO3C001096	0	0	0	0	0	0	0	0	0	0	0	0	0	0	0	0	0	0	0	0	0	0	0	0	0	0	0	0	0	0	0	0	0	0	0	0	0	0	0	0	0	0	0	0	0	0	0	0	0
MELO3C001097	0	0	0	0	0	0	0	0	0	0	0	0	0	0	0	0	0	0	0	0	0	0	0	0	0	0	0	0	0	0	0	0	0	0	0	0	0	0	0	0	0	0	0	0	0	0	0	0	0
MELO3C001098	0	1.04	0	1.02	0.91	0	0	0	0	0	0	0	0	0	0	0	0	0	0	0	0	0	0	0	0	0	0	0.61	0	0	0	0	0	0	0	0	0	0	0	0	0	0	0	0	0	0	0	0	0
MELO3C001099	0	0	0	0	0	0	0	0	0	0.42	0	0	0	0	0	0	0	0	0	0	0	0	0	0	0	0	0	0	0	0	0	0	0	0	0	0	0	0	0	0	0	0	0	0	0	0	0	0	0
MELO3C001100	0	0	0	0	0	0	0	0	0	0	0	0	0	0	0	0	0	0	0	0	0	0	0	0	0	0	0	0	0	0	0	0	0	0	0	0	0	0	0	0	0	0	0	0	0	0	0	0	0
MELO3C001101	0	0	0	0	0	0	0	0	0	0	0	0	0	0	0	0	0	0	0	0	0	0	0	0	0	0	0	0	0	0	0	0	0	0	0	0	0	0	0	0	0	0	0	0	0	0	0	0	0
MELO3C001102	0	0	0	0	0	0	0	0	0	0	0	0	0	0	0	0	0	0	0	0	0	0	0	0	0	0	0	0	0	0	0	0	0	0	0	0	0	0	0	0	0	0	0	0	0	0	0	0	0
MELO3C001103	0	0	0	0	0	0	0	0	0	0	0	0	0	0	0	0	0	0	0	0	0	0	0	0	0	0	0	0	0	0	0	0	0	0	0	0	0	0	0	0	0	0	0	0	0	0	0	0	0
MELO3C001104	0	0	0	0	0	0	0	0	0	0	0	0	1.13	0	0	0	0	0	0	0	0	0	0	0	0	0	0	0	0	0	0	0	0	0	0	0	0	0	0	0	0	0	0	0	0	0	0	0	0.55
MELO3C001105	0	0	0	0	0	0	0	0	0	0	0	0	0	0	0	0	0	0	0	0	0	0	0	0	0	0	0	0	0	0	0	0	0	0	0	0	0	0	0	0	0	0	0	0	0	0	0	0	0
MELO3C001106	0	0	0	0	0	0	0	0	0	0	0	0.38	0.53	0	0	0	0	0	0	0	0	0	0	0	0	0	0	0	0	0	0	0.35	0	0	0	0	0	0	0	0	0	0	0	0	0	0	0	0	0
MELO3C001107	0	0	0	0	0	0	0	0	0	0	0	0	0	0	0	0	0	0	0	0	0	0	0	0	0	0	0	0	0	0	0	0	0	0	0	0	0	0	0	0	0	0	0	0	0	0	0	0	0
MELO3C001108	0	0	0	0	0	0	0	0	0	0	0	0	0	0	0	0	0	0	0	0	0	0	0	0	0	0	0	0	0	0	0	0	0	0	0	0	0	0	0	0	0	0	0	0	0	0	0	0	0
MELO3C001109	0	0	0	0	0	0	0	0	0	0	0	0	0	0	0	0	0	0	0	0	0	0	0	0	0	0	0	0	0	0	0	0	0	0	0	0	0	0	0	0	0	0	0	0	0	0	0	0	0
MELO3C001110	3.26	4.23	1.06	3.4	1.35	3.83	3.91	4.11	6.12	3.07	1.95	2.31	3.59	4.1	6.58	2.51	7.89	1.83	1.53	6.11	1.13	4.47	8.76	3.67	0	2.01	3.14	0.91	5.32	0.34	1.93	2.6	0.71	2.2	3.34	1.92	1.8	1.98	0.43	3.94	0.34	3.97	1.55	2.36	2.34	2.85	1.18	3.02	3.67
MELO3C001111	0	0.69	0	0	0.6	2.49	0	0.74	0	1.37	1.4	0	0.64	0	0	1.12	0.83	1.31	2.05	0	0	0	0	0	0.61	0.51	0.51	0	2.85	7.92	1.73	0	0	0	0.66	10.32	0	2.95	3.81	0	0.6	0	0.92	1.4	0	0.85	0	0	0
MELO3C001112	0	0	0	0	0	0	0	0	0	0	0	0	0	0	0	0	0	0	0	0	0	0	0	0	0	0	0	0	0	0	0	0	0	0	0	0	0	0	0	0	0	0	0	0	0	0	0	0	0
MELO3C001113	0	0	0.83	0	0	0	0	0	0	0	0	17.4	10.93	20.39	9.79	0	0	0	0	0	0	0	0	0	0	0	0	10.08	0	0	0	14.92	0	0	0	0	0	0	0	0	0	0	0	0	0	1.11	0	0	20.04
MELO3C001114	0	0	0	0	0	0.36	0	0	0	0	0	0	0	0	0	0	0	0	0	0.42	0	0	0	0	0.7	0	0.29	0	0	0.35	0	0	0	0.28	0	0.79	0.46	0	0	0	0	0	0	0	0.48	0	0	0	0
MELO3C001115	0	0	0	0	0	0	0	0	0	0	0	0	0	0	1.51	0	0	0	0	0	0	0	0	0	0	0	0	0.57	0	0	0	0	0	0	0	0	0	0	0	0	0	0	0	0	0	0	0	0	0.44
MELO3C001116	0	0	0	0	0	0	0	0	0	0	0	0	0	0	0	0	0	0	0	0	0	0	0	0	0	0	0	0	0	0	0	0	0	0	0	0	0	0	0	0	0	0	0	0	0	0	0	0	0
MELO3C001117	0	0	0	0	0	0	0	0	0	0	0	0	0	0	0	0	0	0	0	0	0	0	0	0	0	0	0	0	0	0	0	0	0	0	0	0	0	0	0	0	0	0	0	0	0	0	0	0	0
MELO3C001118	0	0	0	0	0	0	0	0	0	0	0	0	0.54	0	0	0	0	0	0	0	0	0	0	0	0	0	0	0	0	0	0	0	0	0	0	0	0	0	0.64	0	0	0	0	0	0	0	0	0	0
MELO3C001119	0	0	0	0	0	0	0	0	0	0	0	0	0	0	0	0	0	0	0	0	0	0	0	0	0	0	0	0	0	0	0	0	0	0	0	0	0	0	0	0	0	0	0	0	0	0	0	0	0
MELO3C001120	0	0	0	0	0	0	0	0	0	0	0	0	0	0	0	0	0	0	0	0	0	0	0	0	0	0	0	0	0	0	0	0	0	0	0	0	0	0	0	0	0	0	0	0	0	0	0	0	0
MELO3C001121	22.13	37.18	18.05	20.21	21.54	22.18	22.98	26.2	15.58	12.72	23.89	32	51.22	37.85	31.97	20.01	21.29	29.77	17.52	12.45	18.19	19.94	18.58	20.05	24.42	41.73	42.86	34.65	37.29	21.7	20.53	28.87	23.64	30.77	19.87	16.67	21.74	19.32	18.46	18.07	26.48	14.17	18.42	29.02	19.03	26.65	26.11	29.1	38.73
MELO3C001122	0	0.78	2.15	0.76	2.05	0	0.61	4.99	0	0	0.79	4.67	2.18	1.04	7.25	0	0	3.69	0.77	2.47	0.76	0.75	0.74	1.06	0.69	0.58	1.73	0.46	0.54	2.07	3.26	4.77	2.17	2.22	3.76	0	1.82	1.33	0.86	4.78	1.36	1.61	2.09	3.97	2.83	3.85	3.19	1.36	8.84
MELO3C001123	0	0	0	0	0	0	0	0	0	0	0	0	0	0	0	0	0	0	0	0	0	0	0	0	0	0	0	0	0	0	0	0	0	0	0	0	0	0	0	0	0	0	0	0	0	0	0	0	0
MELO3C001124	0	0	0	0	0	0	0	0	0	0	0	0	0	0	0	0	0	0	0	0	0	0	0	0	0	0	0	0	0	0	0	0.29	0	0	0	0	0	0	0	0	0	0	0	0	0	0	0	0	0
MELO3C001125	0	0	0	0	0	0	0	0	0	0	0	0	0	0	0	0	0	0	0	0	0	0	0	0	0	0	0	0	0	0	0	0	0	0	0	0	0	0	0	0	0	0	0	0	0	0	0	0	0
MELO3C001126	0	0	0	0	0	0	0	0	0	0	0	0	0	0	0	0	0.66	0	0	0	0	0	0	0	0	0	0	0	0	0	0	0	0	0	0	0	0	0	0	0	0	0	0	0.56	0	0	0	0	0.25
MELO3C001127	0	0	0	0	0	0	0	0	0	0	0	0	0	0	0	0	0	0	0	0	0	0	0	0	0	0	0	0	0	0	0	0	0	0	0	0	0	0	0	0	0	0	0	0	0	0	0	0	0
MELO3C001128	4.28	3.78	5.59	5.21	7.33	4.8	5.93	6.48	3.29	2.27	1.54	7.58	12.03	7.07	4.71	0	4.57	6.48	3.01	0.8	3.7	5.14	4.31	5.17	5.4	6.79	7.3	5.36	4.72	4.7	5.08	1.86	4.92	3.79	6.59	6.83	12.39	5.85	4.2	1.55	1.98	6.26	3.05	5.42	4.6	5.62	3.88	9.27	12.4
MELO3C001129	0	0	0	0	0	0	0	0	0	0	0	0	0	0	0	0	0	0	0	0	0	0	0	0	0	0	0	0	0	0	0	0	0	0	0	0	0	0	0	0	0	0	0	0	0	0	0	0	0
MELO3C001130	0	0	0	0	0	0	0	0	0	0	0	0	0	0	0	0	0	0	0	0	0	0	0	0	0	0	0	0	0	0	0	0	0	0	0	0	0	0	0	0	0	0	0	0	0	0	0	0	0
MELO3C001131	0	0	0	0	0	0	0	0	0	0	0	0	0	0	0	0	0	0	0	0	0	0	0.93	0	0.88	0	0	0	0	0	0	0	0	0	0	0	0	0	0	0	0	1.02	0	0	0	0	0	0	0
MELO3C001132	0	0.78	2.15	0.76	2.05	0	0.61	4.99	0	0	0.79	4.67	2.18	1.04	4.83	0	0	3.69	0.77	2.47	0.76	0.75	0.74	1.06	0.69	0.58	1.73	0.46	0.54	2.07	3.26	4.3	2.17	2.22	3.76	0.78	1.82	1.33	0.86	4.78	1.36	1.61	2.09	3.97	2.83	3.85	3.19	1.36	8.84
MELO3C001133	0	0	0	0	0	0	0	0	0	0	0	0	0	0	0	0	0	0	0	0	0	0	0	0	0	0	0	0	0	0	0	0	0	0	0	0	0	0	0	0	0	0	0	0	0	0	0	0	0
MELO3C001134	0	0	0	0	0	0	0	0	0.44	0	0	0	0	0	0	0	0	0	0	0	0	0	0	0	0	0	0	0	0	0	0	0	0	0	0	0	0	0	0	0	0	0	0	0	0	0	0	0	0
MELO3C001135	0	0	0	0	0	0	0	0	0	0	0	0	0	0	0	0	0	0	0	0	0	0	0	0	0	0	0	0	0	0	0	0	0	0	0	0	0	0	0	0	0	0	0	0	0	0	0	0	0
MELO3C001136	0	0	0	0	0	0	0	0	0	0	0	0	0	0	0	0	0	0	0	0	0	0	0	0	0	0	0	0	0	0	0	0	0	0	0	0	0	0	0	0	0	0	0	0	0	0	0	0	0
MELO3C001137	0	0	0	0	0	0	0	0	0	0	0	0	0	0	0	0	0	0	0	0	0	0	0	0	0	0	0	0	0	0	0	0	0	0	0	0	0	0	0	0	0	0	0	0	0	0	0	0	0
MELO3C001138	0	0	0	0	0	0	0	0	0	0	0	0	0	0	0	0	0	0	0	0	0	0	0	0	0	0	0	0	0	0	0	0	0	0	0	0	0	0	0	0	0	0	0	0	0	0	0	0	0
MELO3C001139	0	0	0	0	0	0	0	0	0	0	0	0	0	0	0	0	0	0	0	0	0	0	0	0	0	0	0	0	0	0	0	0	0	0	0	0	0	0	0	0	0	0	0	0	0	0	0	0	0
MELO3C001140	0	0	0	0	0	0	0	0	0	0	0	0	0	0	0	0	0	0	0	0	0	0	0	0	0	0	0	0	0	0	0	0	0	0	0	0	0	0	0	0	0	0	0	0	0	0	0	0	0
MELO3C001141	0	0	0	0	0	0	0	0	0	0	0	0	0	0	0	0	0	0	0	0	0	0	0	0	0	0	0	0	0	0	0	0	0	0	0	0	0	0	0	0	0	0	0	0	0	0	0	0	0
MELO3C001142	0	0	0	0	0	0	0	0	0	0	0	0	0	0	0	0	0	0	0	0	0	0	0	0	0	0	0	0	0	0	0	0	0	0	0	0	0	0	0	0	0	0	0	0	0	0	0	0	0
MELO3C001143	0	0	0	0	0	0	0	0	0	0	0	0	0	0	0	0	0	0	0	0	0	0	0	0	0	0	0	0	0	0	0	0	0	0	0	0	0	0	0	0	0	0	0	0	0	0	0	0	0
MELO3C001144	0	0	0	0	0	0	0	0	0	0	0	0	0	0	0	0	0	0	0	0	0	0	0	0	0	0	0	0	0	0	0	0	0	0	0	0	0	0	0	0	0	0	0	0	0	0	0	0	0
MELO3C001145	0	0	0	0	0	0	0	0	0	0	0	0	0	0	0	0	0	0	0	0	0	0	0	0	0	0	0	0	0	0	0	0	0	0	0	0	0	0	0	0	0	0	0	0	0	0	0	0	0
MELO3C001146	0	0	0	0	0	0	0	0	0	0	0	0	0	0	0	0	0	0	0	0	0	0	0	0	0	0	0	0	0	0	0	0	0	0	0	0	0	0	0	0	0	0	0	0	0	0	0	0	0
MELO3C001147	0	0	0	0	0	0	0	0	0	0	0	1.16	0	0	0	0	0	0	0	0	0	0	0	0	0	0	0	0	0	0	0	0.53	0	0	0	0	0	0	0	0	0	0	0	0	0	0	0	0	0
MELO3C001148	1.53	1.63	0.38	0	1.43	1.48	1.59	0.87	0.29	1.22	1.24	5.71	2.28	5.43	3.8	3.33	1.48	0.77	0.4	0.86	0	0.79	0.77	1.11	0.36	0.61	1.51	1.44	1.97	0.72	2.05	3.25	1.13	0.58	0	1.22	0.95	1.4	0.45	3.34	0.71	0.42	2.19	0.83	1.98	0.5	0.42	0.71	2.96
MELO3C001149	0	0.45	1.24	0	0	0	0	0.48	0.32	0	0	0	0.84	0	0	0.37	0	0.43	0.44	0	0	0	0	0	0	0	0	0	0	0	0	0.82	0	0	0.43	0	0	0	0.5	0.92	0	0	0	0	0	0.55	0.46	0	0.2
MELO3C001150	2.69	0.95	0	0.94	0.84	0.86	5.22	5.1	1.38	0.95	0.97	1.27	0	5.08	1.48	0.78	1.15	3.62	0.95	2.02	0.93	0.92	0	1.3	0	1.42	0.71	1.69	1.32	0	1.6	1.76	0.88	2.04	0.92	0	7.79	0.82	1.06	7.82	0	0	2.56	0.97	2.32	0	0	4.16	5.2
MELO3C001151	0	0	0	0	0	0	0	0	0	0	0	0	0	0	0	0	0	0	0	0	0	0	0	0	0	0	0	0	0	0	0	0	0	0	0	0	0	0	0	0	0	0	0	0	0.76	0	0	0	0
MELO3C001152	0	0	0	0	0	0	0	0	0	0	0	0	0	0	0	0	0	0	0	0	0	0	0	0	0	0	0	0	0	0	0	0	0	0	0	0	0	0	0	0	0	0	0	0	0	0	0	0	0
MELO3C001153	0	0	0	0	0	0	0	0	0	0	0	0	0	0	0	0	0	0	0	0	0	0	0	0	0	0	0	0	0	0	0	0	0	0	0	0	0	0	0	0	0	0	0	0	0	0	0	0	0
MELO3C001154	0	0	0	0	0	0	0	0	0	0	0	0	0	0	0	0	0	0	0	0	0	0	0	0	0	0	0	0	0	0	0	0	0	0	0	0	0	0	0	0	0	0	0	0	0	0	0	0	0
MELO3C001155	0	0	0	0	0	0	0	0	0	0	0	0	0	0	0	0	0	0	0	0	0	0	0	0	0	0	0	0	0	0	0	0	0	0	0	0	0	0	0	0	0	0	0	0	0	0	0	0	0
MELO3C001156	3.92	2.49	7.29	0.82	5.49	1.13	4.56	3.56	2.41	2.49	4.23	5.83	4.66	4.99	3.23	9.18	6.03	9.09	2.89	0.88	4.07	2.82	3.16	5.11	3.34	2.49	5.56	4.17	2.02	2.95	2.79	5.62	3.48	2.67	1.61	2.08	6.81	5	3.23	5.12	3.27	3.01	2.24	2.13	3.54	3.09	2.56	3.64	4.54
MELO3C001157	0	0	0	0	0.39	0	0	0	0	0	0	0	0	0	0	0	0	0	0	0	0	0	0	0	0	0	0	0	0	0	0	0	0	0	0	0	0	0	0	0	0	0	0	0	0	0	0	0	0
MELO3C001158	0	0	0	0	0	0	0	0	0	0	0	0	0	0	0	0	0	0	0	0	0	0	0	0	0	0	0	0	0	0	0	0	0	0	0	0	0	0	0	0	0	0	0	0	0	0	0	0	0
MELO3C001159	0	0	0	0	0	0	0	0	0	0	0	0	0	0	0	0	0	0	0	0	0	0	0	0	0	0	0	0	0	0	0	0	0	0	0	0	0	0	0	0	0	0	0	0	0	0	0	0	0
MELO3C001160	0	0	0	0	0	0	0	0	0	0	0	0	0	0	0	0	0	0	0	0	0	0	0	0	0	0	0	0	0	0	0	0	0	0	0	0	0	0	0	0	0	0	0	0	0	0	0	0	0
MELO3C001161	0	0	0	0	0	0	0	0	0	0	0	0	0	0	0	0	0	0	0	0	0	0	0	0	0	0	0	0	0	0	0	0	0	0	0	0	0	0	0	0	0	0	0	0	0	0	0	0	0
MELO3C001162	0	0	0.84	0.45	0.4	0	0.36	0.49	0	0	0	0	0.86	0	0	0	0	0	0.46	0	0	0	0	1.25	0	1.37	0.34	0	0.32	0.41	0	0	2.13	0	0	0.46	2.68	0.39	0.51	0	0	0.47	0	0.47	0	0.57	0	0	0.62
MELO3C001163	0	0	0	0	0	0	0	0	0	0	0	0	0	0	0	0	0	0	0	0	0	0	0	0	0	0	0	0	0	0	0	0	0	0	0	0	0	0	0	0	0	0	0	0	0	0	0	0	0
MELO3C001164	0	0	0	0	0	0	0	0	0	0	0	0	0	0	0	0	0	0	0	0	0	0	0	0	0	0	0	0	0	0	0	0	0	0	0	0	0	0	0	0	0	0	0	0	0	0	0	0	0
MELO3C001165	5.32	19.76	5.86	5.55	21.12	10.87	16.02	7.56	5.11	21.17	15.07	24.02	52.11	60.24	28.54	4.62	11.09	1.34	2.81	10.48	15.19	3.42	2.01	2.89	5.03	7.92	0.52	27.9	9.29	1.25	21.32	52.92	4.59	3.03	4.78	3.54	12.38	15.75	1.57	17.38	5.54	18.25	6.64	8.66	17.16	15.72	3.62	3.7	39.49
MELO3C001166	0.69	3.64	4.03	7.88	3.85	1.32	0	5.46	1.58	0.73	2.22	0	0	9.72	4.54	0.6	0	0	1.45	0	2.85	0	1.38	0	0	0.55	1.08	0	0.5	6.46	1.83	0.45	2.03	7.29	0.7	2.92	3.41	0.63	0	0	0	0.75	0	0	0	0	0	1.91	0
MELO3C001167	0	0	0	0	0.63	0.64	0.56	0	0	0	0	0.47	2.66	5.69	0	2.91	0	1.35	0	0.75	0.7	0	0	0	1.9	0.53	1.58	0.42	0	0.63	0	3.06	0	0.51	0	0	0.83	0	0.79	1.46	1.24	0	0.96	1.45	0	0.88	0	1.87	0.97
MELO3C001168	0	0	0	0	0	0	0	0	0	0	0	0	0	0	0	0	0	0	0	0	0	0	0	0	0	0	0	0	0	0	0	0	0	0	0	0	0	0	0	0	0	0	0	0	0	0	0	0	0
MELO3C001169	0	0	0	0	0	0	0	0	0	0	0	0	0	0	0	0	0	0	0	0	0	0	0	0	0	0	0	0	0	0	0	0	0	0	0	0	0	0	0	0	0	0	0	0	0	0	0	0	0
MELO3C001170	0	0	0	0	0	0	0	0	0	0	0	0	0	0	0	0	0	0	0	0	0	0	0	0	0	0.49	0	0	0	0	0	0	0	0	0	0	0	0	0	0	0	0	0	0	0	0	0	0	0
MELO3C001171	0	0	0	0	0	0	0	0	0	0	0	0	0	0	0	0	0	0	0	0	0	0	0	0	0	0	0	0	0	0	0	0	0	0	0	0	0	0	0	0	0	0	0	0	0	0	0	0	0
MELO3C001172	0	0	0	0	0	0	0	0	0	0	0	0	0	0	0	0	0	0	0	0	0	0	0	0	0	0	0	0	0	0	0	0	0	0	0	0	0	0	0	0	0	0	0	0	0	0	0	0	0
MELO3C001173	0	0	0	0	0	0	0	0	0	0	0	0	0	0	0	0	0	0	0	0	0	0	0	0	0	0	0	0	0	0	0	0	0	0	0	0	0	0	0	0	0	0	0	0	0	0	0	0	0
MELO3C001174	1.88	1.99	0.61	0.65	0	1.2	1.56	1.42	0.96	2.65	2.02	0.44	1.24	1.77	0	1.09	0	1.26	0.66	0	0	0.64	0	0	2.36	1.49	0	0.78	1.38	2.35	1.11	6.93	1.23	0.47	0	0.66	0	0	0	0	0.58	0.69	0	0	2.42	0	0.68	1.16	0.91
MELO3C001175	24.44	11.59	14.25	22.24	23.32	31.01	15.12	27.18	15.57	11.59	28.62	32.41	26.3	20.61	17.17	20.31	15.34	16.26	9.88	15.21	11.87	14.99	20.96	14.32	43.77	40.45	20.89	20.84	20.26	30.34	24.08	15.6	33.83	14.59	13.34	17.14	29.04	27.47	50.83	30.57	16.86	17.12	19.29	25.39	37.57	38.25	19.82	29.44	19.08
MELO3C001176	0	0	0	0	0	0	0	0	0	0	0	0	0	0	0	0	0	0	0	0	0	0	0	0	0	0	0	0	0	0	0	0	0	0	0	0	0	0	0	0	0	0	0	0	0	0	0	0	0
MELO3C001177	0.41	0	0	0	0	0	0	0	0	0	0	0.58	0.4	0	0	0	0	0	0	0	0	0	0	0	0	0	0	0	0	0	0	1.06	0	0	0	0	0	0	0	0	0	0	0	0	0	0	0	0	0
MELO3C001178	0	0	0	0	0	0	0	0	0	0	0	0	0	0	0	0	0	0	0	0	0	0	0	0	0	0	0	0	0	0	0	0	0	0	0	0	0	0	0	0	0	0	0	0	0	0	0	0	0
MELO3C001179	0	0	0	0	0	0	0	0	0	0	0	0	0	0	0	0	0	0	0	0	0	0	0	0	0	0	0	0	0	0	0	0	0	0	0	0	0	0	0	0	0	0	0	0	0	0	0	0	0
MELO3C001180	0	0	0	0	0	0	0	0	0	0	0	0	0	0	0	0	0	0	0	0	0	0	0	0	0	0	0	0	0	0	0	0	0	0	0	0	0	0	0	0	0	0	0	0	0	0	0	0	0
MELO3C001181	0	0	0	0.64	0	0	0	0	0	0	0	0	0.6	0	0	0	0	0	0	0	0.63	0	0	0	0	0	0	0	0.45	0	0	0.4	0	0	0	0	0	0.55	0	0	0	0	0	0	0.79	0	0	0	0.29
MELO3C001182	0	0	0	0	0	0	0	0	0	0	0	0	0	0	0	0	0	0	0	0	0	0	0	0	0	0	0	0	0	0	0	0	0	0	0	0	0	0	0	0	0	0	0	0	0	0	0	0	0
MELO3C001183	0	0	0	0	0	0	0	0	0	0	0	0	0	0	0	0	0	0	0	0	0	0	0	0	0	0	0	0	0	0	0	0	0	0	0	0	0	0	0	0	0	0	0	0	0	0	0	0	0
MELO3C001184	0	0	0	1.04	0	0	0	0	0	1.05	0	2.81	0.99	0	0	0	0	0	0	0	1.03	1.02	0	0	0.94	0	0	0	0	0	0	0	0	0	0	0	0	0	0	0	0	0	0	0	0	0	0	0	0.48
MELO3C001185	0	0	0	0	0	0	0	0	0	0	0	0	0	0	0	0	0	0	0	0	0	0	0	0	0	0	0	0	0	0	0	0	0	0	0	0	0	0	0	0	0	0	0	0	0	0	0	0	0
MELO3C001186	0	0	0	0	0	0	0	0	0	0	0	0	0	0	0	0	0	0	0	0	0	0	0	0	0	0	0	0	0	0	0	0	0	0	0	0	0	0	0	0	0	0	0	0	0	0	0	0	0
MELO3C001187	27.61	13.02	18.62	20.49	36.12	61.09	24.47	17.78	8.01	41.02	18.21	10.65	10.96	7.82	6.59	25.84	24.4	35.91	15.54	13.81	17.52	19.59	22.26	21.79	13.93	13.88	13.78	10.95	14.89	15.59	9.84	22.21	8.17	10.24	14.16	8.16	8.76	9.78	10.12	12.7	7.96	8.76	3.5	9.32	16.23	18.54	8.02	7.4	11.7
MELO3C001188	0	0	0	0	0	0	0	0	0	0	0	0	0	0	0	0	0	0	0	0	0	0	0	0	0	0	0	0	0	0	0	0	0	0	0	0	0	0	0	0	0	0	0	0	0	0	0	0	0
MELO3C001189	0	0	0	0	0	0	0	0	0	0	0	0	0	0	0	0	0	0	0	0	0	0	0	0	0	0	0	0	0	0	0	0	0	0	0	0	0	0	0	0	0	0	0	0	0	0	0	0	0
MELO3C001190	0	0	0	0	0	0	0	0	0	0	0	0	0	0	0	0	0	0	0	0	0	0	0	0	0	0	0	0	0	0	0	0	0	0	0	0	0	0	0	0	0	0	0	0	0	0	0	0	0
MELO3C001191	0	0	0	0	0	0	0	0	0	0	0	0	0	0	0	0	0	0	0	0	0	0	0	0	0	0	0	0	0	0	0	0	0	0	0	0	0	0	0	0	0	0	0	0	0	0	0	0	0
MELO3C001192	2.98	8.7	0.36	8.16	25.06	1.79	1.55	13.97	2.86	3.95	0.4	5.54	2.59	2.11	0	9.38	1.91	1.88	2.36	1.26	0	0.38	4.13	1.62	3.88	2.96	0.29	0.7	0.55	0.35	1.33	0.97	5.14	1.41	1.15	0.79	2.77	5.43	0.44	2.43	0	0	1.06	2.02	2.88	0	5.28	0	1.98
MELO3C001193	0	0	0	0	0	0	0	0	0	0	0	0	0	0	0	0	0	0	0	0	0	0	0	0	0	0	0	0	0	0	0	0	0	0	0	0	0	0	0	0	0	0	0	0	0	0	0	0	0
MELO3C001194	0	0	0	0	0	0	0	0	0	0	0	0	0	0	0	0	0	0	0	0	0	0	0	0	0	0	0	0	0	0	0	0	0	0	0	0	0	0	0	0	0	0	0	0	0	0	0	0	0
MELO3C001195	0	0	0	0	0	0	0	0	0	0	0	0	0	0	0	0	0	0	0	0	0	0	0	0	0	0	0	0	0	0	0	0	0	0	0	0	0	0	0	0	0	0	0	0	0	0	0	0	0
MELO3C001196	0	0	0	0	0	0	0	0	0	0	0	0	0	0	0	0	0	0	0	0	0	0	0	0	0	0	0	0	0	0	0	0	0	0	0	0	0	0	0	0	0	0	0	0	0	0	0	0	0
MELO3C001197	0	0	0	0	0	0	0	0	0	0	0	0	0	0	0	0	0	0	0	0	0	0	0	0	0	0	0	0	0	0	0	0	0	0	0	0	0	0	0	0	0	0	0	0	0	0	0	0	0
MELO3C001198	0	0	0	0	0	0	0	0	0	0	0	0	0	0	0	0	0	0	0	0	0	0	0	0	0	0	0	0	0	0	0	0	0	0	0	0	0	0	0	0	0	0	0	0	0	0	0	0	0
MELO3C001199	0	0	0	0	0	0	0	0	0	0	0	0	0	0	0	0	0	0	0	0	0	0	0	0	0	0	0	0.38	0	0	0	0	0	0	0	0	0	0	0	0	0	0	0	0	0	0	0	0	0
MELO3C001200	0	0	0	0	0	0	0	0	0	0	0	0.28	0	0	0	0	0	0	0.42	0	0	0	0	0	0	0	0	0.25	0	0	0	0	0	0	0	0	0	0	0	0	0	0	0	0	0	0	0	0	0.19
MELO3C001201	0	0	0	0	0	0	0	0	0	0	0	0	0	0	0	0	0	0	0	0	0	0	0	0	0	0	0	0	0	0	0	0	0	0	0	0	0	0	0	0	0	0	0	0	0	0	0	0	0
MELO3C001202	0	0.37	0	1.1	0	0.68	0	0.8	0.27	0	0	0.25	0.35	0	0	0.31	0.45	0	0.37	0.4	0	0.73	0	0	0.67	1.12	0.28	0	0	0.33	0.31	0	0.35	0	0	0	1.31	0.32	0.42	0	0.33	0	0.5	0.38	0.91	0.46	0	0.33	0
MELO3C001203	0	0	0	0	0	0	0	0	0	0	0	0	0	0	0	0	0	0	0	0	0	0	0	0	0	0	0	0	0	0	0	0	0	0	0	0	0	0	0	0	0	0	0	0	0	0	0	0	0
MELO3C001204	0	0	0	0	0	0	0	0	0	0	0	0	0	0	0	0	0	0	0	0	0	0	0	0	0	0	0	0	0	0	0	0	0	0	0	0	0	0	0	0	0	0	0	0	0	0	0	0	0
MELO3C001205	0	0	0	0	0	0	0	0	0	0	0	0	0	0	0	0	0	0	0	0	0	0	0	0	0	0	0	0	0	0	0	0	0	0	0	0	0	0	0	0	0	0	0	0	0	0	0	0	0
MELO3C001206	0.41	0	0	0	1.54	0	0	0	0	0	0	0	0	0	0	0	0.53	0.41	0.43	0.46	0.43	0	0	0	0	0.33	2.27	0.26	0	0	0	0.27	0	0	0	0	0	0	0.48	0	0	0	0	0	0	0	0	0	0.2
MELO3C001207	0	0	0	0	0	0	0	0	0	0	0	0	0	0	0	0	0	0	0	0	0	0	0	0	0	0	0	0	0	0	0	0	0	0	0	0	0	0	0	0	0	0	0	0	0	0	0	0	0
MELO3C001208	0	0	0	0	0	0	0	0	0	0	0	0	0	0	0	0	0	0	0	0	0	0	0	0	0	0	0	0	0	0	0	0	0	0	0	0	0	0	0	0	0	0	0	0	0	0	0	0	0
MELO3C001209	0	0	0	0	0	0	0	0	0	0	0	0	0	0	0	0	0	0	0	0	0	0	0	0	0	0	0	0	0	0	0	0	0	0	0	0	0	0	0	0	0	0	0	0	0	0	0	0	0
MELO3C001210	0	0	0	0	0	0	0	0	0	0	0	0.62	0.86	0	0	0.75	0	0	0	0	0	0.9	0	0	0	0	0.68	0.54	0	0	0	0.57	0	0	0	0	0	0	0	0	0	0	1.24	0	0	0	0	0	0
MELO3C001211	0	0	0	0	0	0	0	0	0	0	0	0	0	0	0	0	0	0	0	0	0	0	0	0	0	0	0	0	0	0	0	0	0	0	0	0	0	0	0	0	0	0	0	0	0	0	0	0	0
MELO3C001212	0	0	0	0	0	0	0	0.89	0	0	0	3.33	7.77	3.33	1.29	0.68	0	0	0	0	0	0.81	0	0	0	0	0	3.44	0	0	0	5.11	0	0	0	0	0	0.71	0.92	0	0	0	0	0	0	0	0	0	3.78
MELO3C001213	0	0	0	0	0	0	0	0	0	0	0	0	0	0	0	0	0	0	0	0	0	0	0	0	0	0	0	0	0	0	0	0	0	0	0	0	0	0	0	0	0	0	0	0	0	0	0	0	0
MELO3C001214	0	0	0	0.55	0	0	0	0	0.4	0	0	0	0	0	0	0	0	0	0	0	0	0	0	0	0	0	0	0	0	0	0	0	0	0	0	0	0	0	0	0	0	0	0	0	0	0	0	0	0
MELO3C001215	0	0	0	0	0	0	0	0	0	0	0	0	0	0	0	0	0	0	0	0	0	0	0	0	0	0	0	0	0	0	0	0	0	0	0	0	0	0	0	0	0	0	0	0	0	0	0	0	0
MELO3C001216	2.32	0	2.27	0.6	0	0	0.48	1.98	1.34	0	1.25	0.82	1.72	0	2.87	1.51	0.74	0	6.12	1.96	0	0.6	1.17	0	0.55	2.3	3.65	0.36	0	3.27	1.03	0	2.29	3.52	2.97	2.46	0.72	0	3.41	0	0.54	3.18	0	0	0.75	0.76	1.26	4.84	3.08
MELO3C001217	0	0	0	0	0	0	0	0	0	0	0	0	0	0	0	0	0	0	0	0	0	0	0	0	0	0	0	0	0	0	0	0	0	0	0	0	0	0	0	0	0	0	0	0	0	0	0	0	0
MELO3C001218	0	0	0	0	0	0	0	0	0	0	0	1.36	0	0	0	0	0	0	0	0	1	0	0	0	0	0	0	0	0	0	1.71	0	0.95	0	0	0	0	0	0	0	0	0	0	0	0	0	0	0	0
MELO3C001219	0	0	0	0	0	0	0	0	0	0	0	0	0	0	0	0	0	0	0	0	0	0	0	0	0	0	0	0	0	0	0	0	0	0	0	0	0	0	0	0	0	0	0	0	0	0	0	0	0
MELO3C001220	0	0	0	0	0	0	0	0	0	0	0	0	0	0	0	0	0	0	0	0	0	0	0	0	0	0	0	0	0	0	0	0	0	0	0	0	0	0	0	0	0	0	0	0	0	0	0	0	0
MELO3C001221	0	0	0	0	0	0	0	0	0	0	0	0	0	0	0	0	0	0	0	0	0	0	0	0	0	0	0	0	0	0	0	0	0	0	0	0	0	0	0	0	0	0	0	0	0	0	0	0	0
MELO3C001222	0	0	0	0	0	0	0	0	0	0	0	0	0	0	0	0	0	0	0	0	0	0	0	0	0	0	0	0	0	0	0	0	0	0	0	0	0	0	0	0	0	0	0	0	0	0	0	0	0
MELO3C001223	0	0	0	0	0	0	0	0	0	0	0	0	0	0	0	0	0	0	0	0	0	0	0	0	0	0	0	0	0	0	0	0	0	0	0	0	0	0	0	0	0	0	0	0	0	0	0	0	0
MELO3C001224	0.49	0	0.95	1.52	0.91	1.4	0	1.65	1.12	1.03	3.14	19.24	11.55	2.06	25.63	0.42	1.24	0.49	0.51	1.09	0	0	0.98	0.7	2.29	1.16	0	26.13	0.71	0	0.43	18.04	0.48	0	0.5	1.55	0.6	0.44	2.86	0	0.9	0	2.08	1.05	0	1.91	2.11	0.45	13.82
MELO3C001225	2.63	1.74	1.61	1.03	0	1.58	1.36	0.37	1.01	1.74	1.77	0.7	0.33	1.4	0.54	1.14	0.84	0.99	2.08	3.7	1.02	2.71	3.64	0	1.55	0.78	1.29	0.41	1.21	4.02	2.34	2.79	0.32	1.49	1.35	0.7	0	0.9	1.93	0	2.43	1.44	0.47	0.36	0.85	1.73	0	1.22	0.63
MELO3C001226	0	0	0	0	0	0.46	0	0	0	0	0	0	0	0	0	0	0	0	0.5	0	0	0	0	0	0	0	0	0	0	0	0	0	0	0	0	0	0	0	0	0	0	0	0	0	0	0	0	0	0
MELO3C001227	0	0	0.42	0	0	0	0	0.49	0	0	0	0.61	0.42	0	0	0.37	0	0	0.9	0	0	0	0	0	0	0	0	0	0.94	0	0	0.84	0	0.32	0.44	0.91	0	0	0	0	0	0	0	0.46	0	0	0	0.4	0
MELO3C001228	0	0	0	0	0	0	0	0	0	0	0	1.24	2.61	0	0	0	0	0	0	0	0	0	0	0	0	0	0	0	0	0	0	0.57	0	0	0	0	0	0	0	0	0	0	0	0	0	0	0	0	0
MELO3C001229	0	0	0	0	0	0	0	0	0	0	0	0	0	0	0	0	0	0	0	0	0	0	0	0	0	0	0	0	0	0	0	0	0	0	0	0	0	0	0	0	0	0	0	0	0	0	0	0	0
MELO3C001230	0	0	0	0	0	0	0	0	0	0	0	0	0	0	0	0	0	0	0	0	0	0	0	0	0	0	0	0	0	0	0	0	0	0	0	0	0	0	0	0	0	0	0	0	0	0	0	0	0
MELO3C001231	0.85	0	1.25	1.33	0	0.82	1.06	3.86	1.63	0	0	0.3	0.42	0.6	0	1.84	2.18	0.43	0.9	0.48	0	0	0	2.46	0	0	0	0.27	0.31	0	0	0	0	0	0.44	0	2.64	0.39	0	0	0.39	0.47	0.61	0	0	0	0	0	0.82
MELO3C001232	0	0	0	0	0	0	0	0	0	0	0	0	0	0	0	0	0	0	0	0	0	0	0	0	0	0	0	0	0	0	0	0	0	0	0	0	0	0	0	0	0	0	0	0	0	0	0	0	0
MELO3C001233	0	0	0	0	0	0	0	0	0	0	0	0	0	0	0	0	0	0	0	0	0	0	0	0	0	0	0	0	0	0	0	0	0	0	0	0	0	0	0	0	0	0	0	0	0	0	0	0	0
MELO3C001234	1.62	1.14	0	0.56	1.51	2.59	0.45	7.34	1.65	2.86	1.16	6.48	1.07	0	0	0.47	0	1.09	2.27	1.21	0	0	0	0.78	0	0.43	0.42	2.36	0.79	3.04	2.4	0.35	0	0	0	1.14	0.67	0.49	1.27	0	2	1.77	0	0.58	2.78	0	0	1	4.16
MELO3C001235	2.98	1.05	0.97	0	0	0.96	0	4.52	0.76	2.11	2.14	5.63	0.99	2.81	3.28	0	0	4.01	2.1	0	6.19	0	0	0	0	0	10.17	1.24	0	0	4.42	3.89	0	0	0	1.06	1.23	0	10.53	0	0	1.09	0	0	5.13	0	0	0	10.07
MELO3C001236	0	0	0	0	0	0	0	0	0	0	0	0	0	0	0	0	0	0	0	0	0	0	0	0	0	0	0	0	0	0	0	0	0	0	0	0	0	0	0	0	0	0	0	0	0	0	0	0	0
MELO3C001237	0	0	0	0	0	0	0	0	0	0	0	0	0	0	0	0	0	0	0	0	0	0	0	0	0	0	0	0	0	0	0	0	0	0	0	0	0	0	0	0	0	0	0	0	0	0	0	0	0
MELO3C001238	0.45	1.42	0	0	1.66	0.43	0.37	0	0	1.89	0.96	2.84	2.21	4.41	0	1.16	2.28	0.45	0.47	0.5	6.93	3.67	0.9	0	1.68	0.35	0	4.46	0.65	0.42	0	0.87	1.76	0.68	0	0	0	0	0	0.97	2.06	0	0	0.97	0.57	1.17	0.97	1.65	23.85
MELO3C001239	0	0	0	0	0	0	0	0	0	0	0	0	0	0	0	0	0	0	0	0	0	0	0	0	0	0	0	0	0	0	0	0	0	0	0	0	0	0	0	0	0	0	0	0	0	0	0	0	0
MELO3C001240	0	0	0	0	0	0	0	0	0	0	0	0	0	0	0	0	0	0	0	0	0	0	0	0	0	0	0	0	0	0	0	0	0	0	0	0	0	0	0	0	0	0	0	0	0	0	0	0	0
MELO3C001241	0	0	0	0	0	0	0	0	0	0	0	0	0	0	0	0	0	0	0	0	0	0	0	0	0	0	0	0	0	0	0	0	0	0	0	0	0	0	0	0	0	0	0	0	0	0	0	0	0
MELO3C001242	0.46	0	0	0	0.43	0.88	1.14	0.52	0	0	0	0	0	0	0.76	0	0	0.93	0.97	0	0	0.47	0	0.66	0	0	1.08	0	1.01	0.86	0.41	0.6	1.36	0.7	0.47	0.49	3.41	0	3.78	0	0	0	0	0.5	0	0	0.5	0	0.22
MELO3C001243	0	0	0	0	0.6	0.62	0.54	0	0.5	0.69	0	1.37	1.28	0.92	0	0	0	0	0.68	0	0	0	0	0	0	0	0	0	0	0	0	2.11	0	0	0	0.69	0	0	0	0	0	0	0	0	0	0	0	0	0.94
MELO3C001244	0	0	0	0	0	0	0	0	0	0	0	0	0	0	0	0	0	0	0	0	0	0	0	0	0	0	0	0	0	0	0	0	0	0	0	0	0	0	0	0	0	0	0	0	0	0	0	0	0
MELO3C001245	0	0	0	0	0	0	0	0	0	0	0	0	0	0	0	0	0	0	0	0	0	0	0	0	0	0	0	0	0	0	0	0	0	0	0	0	0	0	0	0	0	0	0	0	0	0	0	0	0
MELO3C001246	0	0	0	1.14	1.02	2.1	0	0	0	1.16	0	0	0	0	0	0	1.4	0	0	0	0	2.25	0	0	4.13	0	0	0	0	2.05	0.97	2.13	1.08	0.83	1.12	0	1.35	0.99	0	0	1.01	1.2	0	1.18	1.41	2.87	0	1.01	0.53
MELO3C001247	0	0	0	0	0	0	0	0	0	0	0	0	0	0	0	0	0	0	0	0	0	0	0	0	0	0	0	0	0	0	0	0.29	0	0	0	0	0	0	0	0	0	0	0	0	0	0	0	0	0
MELO3C001248	0	0	0	0	0	0	0	0	0	0	0	0	0.57	0	0	0	0	0	0	0	0	0	0	0	0	0	0	0	0	0	0	0	0	0	0	0	0	0	0	0	0	0	0	0	0	0	0	0	0
MELO3C001249	0	0	0	0	0	0	0	0	0	0	0	0	0	0	0	0	0	0	0	0	0	0	0	0	0	0	0	0	0	0	0	0	0	0	0	0	0	0	0	0	0	0	0	0	0	0	0	0	0
MELO3C001250	0	0	0	0	0	0	0	0	0	0	0	0	0	0	0	0	0	0	0	0	0	0	0	0	0	0	0	0	0	0	0	0	0	0	0	0	0	0	0	0	0	0	0	0	0	0	0	0	0
MELO3C001251	0	0	0	0	0	0	0	0	0	0	0	0	0	0	0	0	0	0	0	0	0	0	0	0	0	0	0	0	0	0	0	0	0	0	0	0	0	0	0	0	0	0	0	0	0	0	0	0	0
MELO3C001252	0	0	0	0	0	0	0	0	0	0	0	0	0	0	0	0	0	0	0	0	0	0	0	0	0	0	0	0	0	0	0	0	0	0	0	0	0	0	0	0	0	0	0	0	0	0	0	0	0
MELO3C001253	1.64	0	0.8	0	0	0	0	0	2.51	0	0	1.74	8.93	1.16	1.35	0.71	0	0	0	0	1.7	0	0	0	0.77	0	0	7.17	0	0	0	10.67	0	0	0	0	0	0	0	0	0	0	0	0.89	0	0	0	0	0
MELO3C001254	0	0	0	0	0	0	0	0	0	0	0	0	0	0	0	0	0	0	0	0	0	0	0	0	0	0	0	0	0	0	0	0	0	0	0	0	0	0	0	0	0	0	0	0	0	0	0	0	0
MELO3C001255	0	0	0	0	0	0	0	0	0	0	0	0	0	0	0	0	0	0	0	0	0	0	0	0	0	0	0	0	0	0	0	0	0	0	0	0	0	0	0	0	0	0	0	0	0	0	0	0	0
MELO3C001256	0	0	0	0	0	0	0	0	0	0	0	0	0	0	0	0	0	0	0	0	0	0	0	0	0	0	0	0	0	0	0	0	0	0	0	0	0	0	0	0	0	0	0	0	0	0	0	0	0
MELO3C001257	0	0	0	0	0	0	0	0	0	0	0	0	0	0	0	0	0	0	0	0	0	0	0	0	0	0	0	0	0	0	0	0	0	0	0	0	0	0	0	0	0	0	0	0	0	0	0	0	0
MELO3C001258	0.57	3.01	0.56	1.18	1.59	3.28	2.36	1.29	0	1.2	2.45	1.61	0.56	1.61	0	0.99	0	1.72	1.2	3.19	1.18	1.75	2.29	0.82	0	2.25	3.58	1.42	0	1.07	3.03	1.48	0.56	0.86	0.58	1.21	0.7	1.55	0.67	0	0	0.62	0.81	1.85	2.2	0.75	0.62	2.11	2.47
MELO3C001259	0	0	0	0	0	0	0	0	0	0	0	0	0	0	0	0	0	0	0	0	0	0	0	0	0	0	0	0	0	0	0	0	0	0	0	0	0	0	0	0	0	0	0	0	0	0	0	0	0
MELO3C001260	0	0	0	0	0	0	0	0	0	0	0	0	0	0	0	0	0	0	0	0	0	0	0	0	0	0	0	0	0	0	0	0	0	0	0	0	0	0	0	0	0	0	0	0	0	0	0	0	0
MELO3C001261	0	0	0	0	0	0	0	0	0	0	0	0	0	0	0	0	0	0	0	0	0	0	0	0	0	0	0	0	0	0	0	0	0	0	0	0	0	0	0	0	0	0	0	0	0	0	0	0	0
MELO3C001262	0	0	0	0	0	0	0	0	0	0	0	0	0	0	0	0	0	0	0	0	0	0	0	0	0	0	0	0	0	0	0	0	0	0	0	0	0	0	0	0	0	0	0	0	0	0	0	0	0
MELO3C001263	0	0	0	0	0	0	0	0	0	0	0	0	0	0	0	0	0	0	0	0	0	0	0	0	0	0	0	0	0	0	0	0	0	0	0	0	0	0	0	0	0	0	0	0	0	0	0	0	0
MELO3C001264	0	0	0	0	0	0	0	0	0	0	0	0	0	0	0	0	0	0	0	0	0	0	0	0	0	0	0	0	0	0	0	0	0	0	0	0	0	0	0	0	0	0	0	0	0	0	0	0	0
MELO3C001265	0	0	0	0	0	0	0	0	0	0	0	0	0	0	0	0	0	0	0	0	0	0	0	0	0	0	0	0	0	0	0	0	0	0	0	0	0	0	0	0	0	0	0	0	0	0	0	0	0
MELO3C001266	30.07	24.73	39.74	9.41	7.73	22.42	12.49	13.67	28.87	23.13	13.8	42.06	18.64	17.03	24.83	32.64	12.53	30.34	26.97	16.08	18.73	13.16	14.39	14.17	14.93	12.53	45.6	16.95	24.87	23.35	29.46	12.75	26.69	14.82	16.2	30.38	59.71	20.55	64.64	24.56	50.84	44.56	59.01	23.66	82.45	74.07	25.38	57.22	39.57
MELO3C001267	0	0	0	0	0	0	0	0	0	2.97	1.01	0	0	1.32	0	0	1.2	0	0	0	0	0	0	0	0	0	0	0	0	0	0	0.61	0	0	0	0	0	0	0	0	0	0	1.33	0	0	0	0	0	0.45
MELO3C001268	1.93	0.41	0.38	2.42	2.53	5.57	2.57	3.07	0.59	2.05	0.83	0.27	0.38	0.55	1.28	1.68	1.98	4.68	0.41	0	2.01	1.99	2.73	3.92	4.02	4.29	1.83	1.69	0.85	3.64	0.69	3.02	0.38	1.46	2.77	1.64	2.4	1.06	1.82	0	1.07	0	1.65	1.68	1.5	3.04	0.42	0.72	0.56
MELO3C001269	0	0	0	0	0	0	0	0	0	0	0	0	0	0	0	0	0	0	0	0	0	0	0	0	0	0	0	0	0	0	0	0	0	0	0	0	0	0	0	0	0	0	0	0	0	0	0	0	0
MELO3C001270	0	0	0	0	0	0	0	0	0	0	0	0	0	0	0	0	0	0	0	0	0	0	0	0	0	0	0	0	0	0	0	0	0	0	0	0	0	0	0	0	0	0	0	0	0	0	0	0	0
MELO3C001271	0	0	0	0	0	0	0	0	0	0	0	0	0	0	0	0	0	0	0	0	0	0	0	0	0	0	0	0	0	0	0	0	0	0	0	0	0	0	0	0	0	0	0	0	0	0	0	0	0
MELO3C001272	0	0	0	0	0	0	0	0	0	0	0	0	0	0	0	0	0	0	0	0	0	0	0	0	0	0	0	0	0	0	0	0	0	0	0	0	0	0	0	0	0	0	0	0	0	0	0	0	0
MELO3C001273	0	0	0	0	0	0	0	0	0	0	0	0	0	0	0	0	0	0	0	0	0	0	0	0	0	0	0	0	0	0	0	0	0	0	0	0	0	0	0	0	0	0	0	0	0	0	0	0	0
MELO3C001274	15.48	5.33	1.64	3.93	3.91	1.61	2.09	7.61	2.25	6.21	10.38	5.33	4.98	11.25	25.55	5.08	0.54	3.8	3.09	7.06	2.61	15.51	4.21	3.64	3.56	3.98	0.66	5.24	2.46	2.36	0.74	66.3	4.54	2.54	1.72	0	1.56	9.14	2.96	1.82	1.55	0	2.39	4.54	19.97	1.1	1.82	5.82	3.03
MELO3C001275	0	0	0	0	0	0	0	0	0	0	0	0	0	0	0	0	0	0	0	0	0	0	0	0	0	0	0	0	0	0	0	0	0	0	0	0	0	0	0	0	0	0	0	0	0	0	0	0	0
MELO3C001276	0	0	0	0	0	0	0	0	0	0	0	0	0	0	0	0	0	0	0	0	0	0	0	0	0	0	0	0	0	0	0	0	0	0	0	0	0	0	0	0	0	0	0	0	0	0	0	0	0
MELO3C001277	0	0	0	0	0	0	0	0	0	0	0	0	0	0	0	0	0	0	0	0	0	0	0	0	0	0	0.37	0	0	0	0	0	0	0	0	0	0	0	0	0	0	0	0	0	0	0	0	0	0
MELO3C001278	1.07	0	0	0.56	2	2.57	0	0	1.64	0	0	0	0	0	0	2.79	3.43	0	0	0.6	0	0	1.08	0	0	0	0	0	0	0	0.48	0	1.58	0	0	0	0	0	0	0	0.99	0	0	1.16	0	0	0	0	0
MELO3C001279	0	0	0	0	0	0	0	0	0	0	0	0	0	0	0	0	0	0	0	0	0	0	0	0	0	0	0	0	0	0	0	0	0	0	0	0	0	0	0	0	0	0	0	0	0	0	0	0	0
MELO3C001280	0	0	0	0	0	0	0	0	0	0	0	0	0	0	0	0	0	0	0	0	0	0	0	0	0	0	0	0	0	0	0	0	0	0	0	0	0	0	0	0	0	0	0	0	0	0	0	0	0
MELO3C001281	0	0	0	0	0	0	0	0	0	0	0	0	0	0	0	0	0	0	0	0	0	0	0	0	0	0	0	0	0	0	0	0	0	0	0	0	0	0	0	0	0	0	0	0	0	0	0	0	0
MELO3C001282	0	0	0	0	0	0	0	0	0	0	0	0	0	0	0	0	0	0	0	0	0	0	0	0	0	0	0	0	0	0	0	0	0	0	0	0	0	0	0	0	0	0	0	0	0	0	0	0	0
MELO3C001283	0	0	0	0	0	0	0	0	0	0	0	0	0	0	0	0	0	0	0	0	0	0	0	0	0	0	0	0	0	0	0	0	0	0	0	0	0	0	0	0	0	0	0	0	0	0	0	0	0
MELO3C001284	0	0	0	0	0	0	0	0	0	0	0	0	0	0	0	0	0	0	0	0	0	0	0	0	0	0	0	0	0	0	0	0	0	0	0	0	0	0	0	0	0	0	0	0	0	0	0	0	0
MELO3C001285	0	0	0	0	0	0	0	0	0	0	0	0	0	0	0	0	0	0	0	0	0	0	0	0	0	0	0	0	0	0	0	0	0	0	0	0	0	0	0	0	0	0	0	0	0	0	0	0	0
MELO3C001286	0	0	0	0.53	0	0	0	0	0	0	1.1	0	0	0	0	0	0	0	0	0	0	0	0	0	0	0	0	0	0	0	0	0	0	0	0	0	0	0	0	0	0	0	0	0	0	0	0	0	0
MELO3C001287	0	0	0	0	0	0	0	0	0	0	0	0	0	0	0	0	0	0	0	0	0	0	0	0	0	0	0	0	0	0	0	0	0	0	0	0	0	0	0	0	0	0	0	0	0	0	0	0	0
MELO3C001288	0	0	0	0	0	0	0	0	0	0	0	0.26	0	0	0	0	0	0	0	0	0	0	0	0	0	0	0	0.23	0	0	0	0	0	0	0	0	0	0	0	0	0	0	0	0	0	0	0	0	0.18
MELO3C001289	0	0	0	0	0	0	0	0	0	0	0	0	0	0	0	0	0	0	0	0	0	0	0	0	0	0	0	0	0	0	0	0	0	0	0	0	0	0	0	0	0	0	0	0	0	0	0	0	0
MELO3C001290	0	0	0	0	0	0	0	0	0	0	0	0	0	0	0	0	0	0	0	0	0	0	0	0	0	0	0	0	0	0	0	0	0	0	0	0	0	0	0	0	0	0	0	0	0	0	0	0	0
MELO3C001291	0	0	0	0	0	0	0	0	0	0	0	0	0	0	0	0	0	0	0	0	0	0	0	0	0	0	0	0.58	0	0	0	0	0	0	0	0	0	0	0	0	0	0	0	0	0	0	0	0	0
MELO3C001292	0	0	0	0	0	0	0	0	0	0	0	0	0	0	0	0	0	0	0	0	0	0	0	0	0	0	0	0	0	0	0	0	0	0	0	0	0	0	0	0	0	0	0	0	0	0	0	0	0
MELO3C001293	0	0	0	0	0	0	0	0	0	0	0	0	0	0	0	0	0	0	0	0	0	0	0	0	0	0	0	0	0	0	0	0	0	0	0	0	0	0	0	0	0	0	0	0	0	0	0	0	0
MELO3C001294	0	0	0	0	0	0	0	0	0	0	0	0	0	0	0	0	0	0	0	0	0	0	0	0	0	0	0	0	0	0	0	0	0	0	0	0	0	0	0	0	0	0	0	0	0	0	0	0	0
MELO3C001295	0	0	0	0	0	0	0	0	0	0	0	0	0	0	0	0	0	0	0	0	0	0	0	0	0	0	0	0	0	0	0	0	0	0	0	0	0	0	0	0	0	0	0	0	0	0	0	0	0
MELO3C001296	0	0	0	0	0	0	0	0	0	0	0	0	0	0	0	0	0	0	0	0	0	0	0	0	0	0	0	0	0	0	0	0	0	0	0	0	0	0	0	0	0	0	0	0	0	0	0	0	0
MELO3C001297	0	0	0	0	0	0	0	0	0	0	0	0	0	0	0	0	0	0	0	0	0	0	0	0	0	0	0	0	0	0	0	0	0	0	0	0	0	0	0	0	0	0	0	0	0	0	0	0	0
MELO3C001298	0	0	0	0	0	0	0	0	0	0	0	0	0	0	0	0	0	0	0	0	0	0	0	0	0	0	0	0	0	0	0	0	0	0	0	0	0	0	0	0	0	0	0	0	0	0	0	0	0
MELO3C001299	0	0	0	0	0	0	0	0	0	0	0	0	0	0	0	0	0	0	0	0	0	0	0	0	0	0	0	0	0	0	0	0	0	0	0	0	0	0	0	0	0	0	0	0	0	0	0	0	0
MELO3C001300	0	0	0	0	0	0	0	0	0	0	0	0	0	0	0	0	0	0	0	0	0	0	0	0	0	0	0	0	0	0	0	0	0	0	0	0	0	0	0	0	0	0	0	0	0	0	0	0	0
MELO3C001301	0	0	0.4	0	0	0	0	0	0	0	0	0	0.41	0	0	0	0	0	0	0	0	0	0	0	0	0	0	0	0	0	0	0	0	0	0	0	0	0	0	0	0	0	0	0	0	0	0	0	0
MELO3C001302	0	0	0	0	0	0	0	0	0	0	0	0	0	0	0	0	0	0	0	0	0	0	0	0	0	0	0	0	0	0	0	0.57	0	0	0	0	0	0	0	0	0	0	0	0	0	0	0	0	0
MELO3C001303	3.82	5.86	3.33	3.99	3.97	5.72	7.06	5.79	2.61	2.25	3.67	6.32	5.06	10.22	3.51	5.9	4.36	3.86	5.38	6.69	3.53	5.69	3.42	4.31	4.42	5.39	8.03	10.37	7.49	2.4	6.05	7.2	4.61	4.51	3.05	4.06	4.22	4.26	4	7.4	2.75	6.99	9.7	2.76	7.67	1.67	3.7	10.64	8.82
MELO3C001304	0	0	0	0	0	0	0	0	0	0	0	0.57	0	0	0	0	0	0	0	0	0	0	0	0	0	0	0	0	0	0	0	0.53	0	0	0	0	0	0	0	0	0	0	0	0	0	0	0	0	0
MELO3C001305	0	0	0	0	0	0	0	0	0	0	0	6.18	15.15	12.35	1.8	0	0	0	0	0	0	0	0	0	0	0	0	4.78	0	0	0	17.08	0	0	0	0	0	0	0	0	0	0	0	0	0	0	0	0	16.85
MELO3C001306	0	0	0	0	0	0	0	0	0	0	0	0	0	0	0	0	0	0	0	0	0	0	0	0	0	0	0	0	0	0	0	0	0	0	0	0	0	0	0	0	0	0	0	0	0	0	0	0	0
MELO3C001307	6.68	16.53	13.07	10.45	10.4	10.7	13.87	11.38	13.67	28.33	7.21	18.12	14.35	9.45	18.37	11.59	15.7	14.6	19.96	17.53	26.57	14.9	14.58	9.68	13.68	27.38	11.39	28.57	15.54	11.52	7.93	3.63	10.97	14.35	6.85	8.28	8.28	14.19	14.42	19.39	20.62	19.54	3.18	18.11	12.92	23.39	10.91	9.29	12.36
MELO3C001308	0	0	2.92	3.11	4.64	0	0.83	3.39	1.53	1.05	3.22	0	0	1.41	9.84	3.45	0	1	2.1	0	3.09	0	1	0	0	3.15	1.57	2.49	1.46	1.87	2.65	1.3	2.94	3.77	1.02	0	1.23	1.81	1.17	2.16	4.6	1.09	5.67	8.62	6.41	5.22	0	1.84	1.92
MELO3C001309	1.87	1.58	0.73	0.39	0	2.16	1.24	0	0.29	1.58	0.4	0	0.37	1.59	0	0.97	1.92	1.88	0.39	0.42	0.39	1.15	0.38	0	2.47	2.07	1.18	0.94	0.82	2.46	0.66	1.46	0	1.13	0	1.19	0.46	0.68	0.44	0	2.08	1.64	1.07	1.62	0.96	1.96	1.22	1.73	0.54
MELO3C001310	3.66	2.33	0	6.87	1.37	4.23	3.65	0.83	1.69	13.2	6.32	14	2.9	1.04	26.59	1.27	1.88	5.17	0	5.77	1.52	11.31	2.95	3.18	13.15	3.49	0.58	5.5	6.46	6.89	7.82	12.41	0.72	14.99	6.01	5.45	4.54	2	0.86	11.16	2.03	19.28	5.22	6.35	6.61	2.88	7.97	10.19	4.95
MELO3C001311	0	0	0	0	0	0	0	0	0	0	0	0	0	0	0	0	0	0	0	0	0	0	0	0	0	0	0	0	0	0	0	0	0	0	0	0	0	0	0	0	0	0	0	0	0	0	0	0	0
MELO3C001312	0.79	0.84	1.55	0	0	0	0	0.45	3.03	1.26	1.28	0.56	1.17	0.56	0	0.34	1.52	0.4	3.75	0	0	0	0	0.57	0	0.94	0	0	0.29	0.74	1.41	1.03	0	0.3	2.43	0	0.49	0	1.86	0	0	1.3	0	0	1.53	1.04	0.43	0	0.19
MELO3C001313	0	0	0	0	0	0	0	0	0	0	0	0	0	0	0	0	0	0	0	0	0	0	0	0	0	0	0	0	0	0	0	0	0	0	0	0	0	0	0	0	0	0	0	0	0	0	0	0	0
MELO3C001314	0	0	0	0	0	0	0	0	0	0	0	0	0	0	0	0	0	0	0	0	0	0	0	0	0	0	0	0	0	0	0	0	0	0	0	0	0	0	0	0	0	0	0	0	0	0	0	0	0
MELO3C001315	0	1.04	0	0	0	0	0	0	0	0	0	0	0	0	0	0	0	0	0	0	2.03	0	0	0	0	0	0	0	0	0	0	0	0	0.74	0	1.04	0	0	1.15	0	0	0	0	0	1.26	0	0	0	0
MELO3C001316	0	0	0	0	0	0	0	0	0	0	0	0	0	0	0	0	0	0	0	0	0	0	0	0	0	0	0	0	0	0	0	0	0	0	0	0	0	0	0	0	0	0	0	0	0	0	0	0	0
MELO3C001317	82.42	91.84	94.81	104.27	85.68	93.16	68.48	84.29	113.14	74.34	95.64	178.04	153.3	220.22	136.08	76.92	114.96	96.68	84.8	91.6	119.79	89.13	109	58.24	102.32	89.97	134.72	135.5	104.53	85.33	129.36	155.91	150.34	76.57	68.7	112.83	148.31	110.74	111.64	67.31	88.76	58.8	89.69	89.43	108.99	92.03	92.01	77.46	257.17
MELO3C001318	0	0	0	0	0	0	0	0	0	0	0	0	0	0	0	0	0	0	0	0	0	0	0	0	0	0	0	0	0	0	0	0	0	0	0	0	0	0	0	0	0	0	0	0	0	0	0	0	0
MELO3C001319	0	0	0	0	0	0	0	0	0	0	0	0	0	0	0	0	0	0	0	0	0	0	0	0	0	0	0	0	0	0	0	0	0	0	0	0	0	0	0	0	0	0	0	0	0	0	0	0	0
MELO3C001320	0	0	0	0	0	0	0	0	0	0	0	0	0	0	0	0	0	0	0	0	0	0	0	0	0	0	0	0	0.48	0	0	0.43	0	0	0	0	0	0	0	0	0	0	0	0	0	0	0	0	0
MELO3C001321	0.79	0.42	55.24	0.82	94.01	3.04	101.3	8.52	13.03	1.26	0.85	0	315.08	0	0.65	0.69	5.57	4.78	0.42	11.55	3.69	0	136.77	1.72	7.84	0.94	1.55	1.98	0.29	0	9.49	0.51	21.79	2.69	0	0	52.39	0.72	0	9.45	3.66	5.2	0	0.86	1.53	0.52	29.65	0	8.76
MELO3C001322	0	0	0	0	0	0	0	0	0	0	0	0	0	0	0	0	0	0	0	0	0	0	0	0	0	0	0	0	0	0	0	0	0	0	0	0	0	0	0	0	0	0	0	0	0	0	0	0	0
MELO3C001323	34.56	22.36	11.55	10.55	10.24	8.92	7.7	8.62	11.65	9.84	8.19	12.54	4.18	4.77	6.96	9.51	14.05	13.61	9.78	17.08	13.13	13.89	19.54	23.22	40.66	31.45	27.89	5.28	9.92	19.83	15.01	21.44	29.09	12.79	15.57	7.17	16.74	13.05	22.84	5.51	46.85	7.4	16.84	24.69	13.05	8.86	18.36	53.2	11.8
MELO3C001324	0	0	0	0	0	0	0	0	0	0	0	0	0	0	0	0	0	0	0	0	0	0	0	0	0	0	0	0	0	0	0	0	0	0	0	0	0	0	0	0	0	0	0	0	0	0	0	0	0
MELO3C001325	0	0	0	0	0	0	0	0	0	0	0	0	0	0	0	0	0	0	0	0	0	0	0	0	0	0	0	0	0	0	0	0	0	0	0	0	0	0	0	0	0	0	0	0	0	0	0	0	0
MELO3C001326	0	0	0	0	0	0	0	0	0	0	0	0	0	0	0	0	0	0	0	0	0	0	0	0	0	0	0	0	0	0	0	0	0	0	0	0	0	0	0	0	0	0	0	0	0	0	0	0	0
MELO3C001327	0	0	0	0	0	0	0	0	0	0	0	0	0	0	0	0	0	0	0	0	0	0	0	0	0	0	0	0.67	0	0	0	0.7	0	0	0	0	0	0	0	0	0	0	0	0	0	0	0	0	0
MELO3C001328	0	0	0	0	0	0	0	0	0	0	0	0	0	0	0	0	0	0	0	0	0	0	0	0	0	0	0	0	0	0	0	0	0	0	0	0	0	0	0	0	0	0	0	0	0	0	0	0	0
MELO3C001329	0	0	0	0	0	0	0	0	0	0	0	0	0	0	0	0	0	0	0	0	0	0	0	0	0	0	0	0	0	0	0	0	0	0	0	0	0	0	0	0	0	0	0	0	0	0	0	0	0
MELO3C001330	0.52	0	0	0	0	0	0.43	0.59	0.8	0	0	0.37	0.52	0	0	0	0	0	0	0	0	0	0	0	0	0	0.41	0	0	0	0	0.34	0	0	0	0	0	0	0	0	0	0.57	0.75	0	0	0.69	0	0	0
MELO3C001331	0	0	0	0	0	0	0	0	0	0	0	0	0	0	0	0	0	0	0	0	0	0	0	0	0	0	0	0	0	0	0	0	0	0	0	0	0	0	0	0	0	0	0	0	0	0	0	0	0
MELO3C001332	0	0	0	0	0	0	0	0.54	0	0	0	0	0	0	0	0	0	0	0	0	0	0	0	0	0	0	0	0	0	0	0	0	0	0	0	0	0	0	0	0	0	0	0	0	0	0	0	0	0
MELO3C001333	0	0	0	0	0	0	0	0	0.64	0	0	0	0	0	0	0	0	0	0	0	0	0	0	0	0	0.66	0	0	0	0	0	0	0	0	0	0	0	0	0	0	0	0	0	0	0	0	0	0	0
MELO3C001334	0	0	0	0	0	0	0	0	0	0	0	0	0	0	0	0	0	0	0	0	0	0	0	0	0	0	0	0	0	0	0	0	0	0	0	0	0	0	0	0	0	0	0	0	0	0	0	0	0
MELO3C001335	0	0	0	0	0	0	0	0	0	0	0	0	0	0	0	0	0	0	0	0	0	0	0	0	0	0	0	0	0	0	0	0	0	0	0	0	0	0	0	0	0	0	0	0	0	0	0	0	0
MELO3C001336	0	0	0	0	0	0	0	0	0	0	0	0	0	0	0	0	0	0	0	0	0	0	0	0	0	0	0	0	0	0	0	0	0	0	0	0	0	0	0	0	0	0	0	0	0	0	0	0	0
MELO3C001337	0	0	0	0	0	0	0	0	0	0	0	0	0	0	0	0	0	0	0	0	0	0	0	0	0	0	0	0	0	0	0	0	0	0	0	0	0	0	0	0	0	0	0	0	0	0	0	0	0
MELO3C001338	0	0	0	0	0	0	0	0	0	0	0	0	0	0	0	0	0	0	0	0	0	0	0	0	0	0	0	0	0	0	0	0	0	0	0	0	0	0	0	0	0	0	0	0	0	0	0	0	0
MELO3C001339	0	0	0	0	0	0	0	0	0	0	0	0	0	0	0	0	0	0	0	0	0	0	0	0	0	0	0	0	0	0	0	0	0	0	0	0	0	0	0	0	0	0	0	0	0	0	0	0	0
MELO3C001340	0	0	0	0	0	0	0	0	0	0	0	0	0	0	0	0	0	0	0	0	0	0	0	0	0	0	0	0	0	0	0	0	0	0	0	0	0	0	0	0	0	0	0	0	0	1.03	0	0	0
MELO3C001341	0	0	0	0	0	0	0	0	0	0	0	0	0	0	0	0	0	0	0	0	0	0	0	0	0	0	0	0	0	0	0	0	0	0	0	0	0	0	0	0	0	0	0	0	0	0	0	0	0
MELO3C001342	0	0	0	0	0	0	0	0	0	0	0	0	0	0	0	0	0	0	0	0	0	0	0	0	0	0	0	0	0	0	0	0	0	0	0	0	0	0	0	0	0	0	0	0	0	0	0	0	0
MELO3C001343	2.66	0	0.87	0.93	0	0.85	0	1.01	1.36	0.94	1.92	1.89	1.76	0	0	4.62	0	4.48	0	0	1.84	1.83	0.89	0	0.84	0	0	0	0	0	2.37	1.74	0.88	0	0.91	0	1.1	0.81	0	0	0	0	0	0	1.15	1.17	1.93	0	0
MELO3C001344	0	0	0	0	0	0	0	0	0	0	0	0	0	0	0	0	0	0	0	0	0	0	0	0	0	0	0	0	0	0	0	0	0	0	0	0	0	0	0	0	0	0	0	0	0	0	0	0	0
MELO3C001345	0.78	0.83	0.77	0	0.73	1.51	0	0	0	0	0.85	8.32	5.44	0	1.29	0	0	0	0	0.88	0	0.81	0.79	0	0	0	1.23	5.4	1.15	0.74	0	3.58	0	0.59	0	0	0.97	0.71	0	1.71	2.18	1.72	0	0	0	1.03	1.71	1.45	6.81
MELO3C001346	0	0	0	0	0	0	0	0	0	0	0	0	0	0	0	0	0	0	0	0	0	0	0	0	0	0	0	0	0	0	0	0	0	0	0	0	0	0	0	0	0	0	0	0	0	0	0	0	0
MELO3C001347	11.92	6.75	8.56	6.63	8.17	13.76	13.87	2.71	7.93	8.43	14.58	22.52	29.17	36	14.43	9.66	5.1	12.03	6.71	8.94	8.25	8.19	9.61	5.76	8.27	11.36	8.14	19.41	12.27	18.7	16.99	21.77	10.97	7.84	15.49	17.75	12.82	13.03	13.11	19.04	13.99	15.7	11.34	11.21	19.48	13.57	11.25	15.49	23.02
MELO3C001348	0	0	0	0	0	0	0	0	0	0	0	0	0	0	0	0	0	0	0	0	0	0	0	0	0	0	0	0	0	0	0	0	0	0	0	0	0	0	0	0	0	0	0	0	0	0	0	0	0
MELO3C001349	0	0	0	0	0	0	0	0	0	0	0	0	0	0.66	0.77	0	0	0	0	0	0	0	0	0	0	0	0	0	0	0	0	0	0	0	0	0	0	0	0	0	0	0	0	0	0	0	0	0	0
MELO3C001350	0	0	0	0	0	0	0	0	0	0	0	0	0	0	0	0	0	0	0	0	0	0	0	0	0	0	0	0	0	0	0	0	0	0	0	0	0	0	0	0	0	0	0	0	0	0	0	0	0
MELO3C001351	0	0	0	0	0	0	0	0	0	0	0	0	0	0	0	0	0	0	0	0	0	0	0	0	0	0	0	0	0	0	0	0	0	0	0	0	0	0	0	0	0	0	0	0	0	0	0	0	0
MELO3C001352	0	0	0	0	0	0	0	0	0	0	0	0	0.65	0	0	0	0	0	0	0	0	0	0	0	0	0	0	1.64	0	0	0	2.13	0	0	0	0	0	0	0	0	0	0	0	0	0	0	0	0	0.32
MELO3C001353	0	0	0	0	0	0	0	0	0	0	0	0	0	0	0	0	0	0	0	0	0	0	0	0	0	0	0	0	0	0	0	0	0	0	0	0	0	0	0	0	0	0	0	0	0	0	0	0	0
MELO3C001354	1.12	4.77	2.75	2.35	3.68	1.62	6.07	11.49	0.86	1.19	0	10.35	4.46	0.8	9.28	0.49	1.44	3.97	7.71	8.85	0.58	3.47	2.26	3.26	0	3.12	7.08	5.98	6.61	1.06	4.5	7.33	0	0.85	3.46	0	2.09	0.51	0	2.45	0	0.62	4.81	0.61	6.53	2.21	1.22	4.69	2.98
MELO3C001355	0	0	0	0	0	0	0	0	0	0	0	0	0	0	0	0	0	0	0	0	0	0	0	0	0	0	0	0	0	0	0	0	0	0	0	0	0	0	0	0	0	0	0	0	0	0	0	0	0
MELO3C001356	0	0	0	0	0	0	0	0	0	0	0	0	0	0	0	0	0	0	0	0	0	0	0	0	0	0	0	0	0	0	0	0	0	0	0	0	0	0	0	0	0	0	0	0	0	0	0	0	0
MELO3C001357	0	0	0	0	0	0	0	0	0	0	0	0	0	0	0	0	0	0	0	0	0	0	0	0	0	0	0	0	0	0	0	0	0	0	0	0	0	0	0	0	0	0	0	0	0	0	0	0	0
MELO3C001358	0	0	0	0	0	0.61	0	0	0	0	0	0	1.25	0	0	0	0	0	0	0	0	0	0	0	0	0	0	0	0	0	0	1.24	0	0	0	0	0	0	0	0	0	0	0	0.69	0	0	0	0.59	0.31
MELO3C001359	0	0	0	0	0	0	0	0	0	0	0	0	0	0	0	0	0	0	0	0	0	0	0	0	0	0	0	0	0	0	0	0	0	0	0	0	0	0	0	0	0	0	0	0	0	0	0	0	0
MELO3C001360	0	0	0	0	0	0	0	0	0	0	0	0	0	0	0	0	0	0	0	0	0	0	0	0	0	0	0	0	0	0	0	0	0	0	0	0	0	0	0	0	0	0	0	0	0	0	0	0	0.2
MELO3C001361	0	0	0	0	0	0	0	0	0	0	0	0	0	0	0	0	0	0	0	0	0	0	0	0	0	0	0	0	0	0	0	0	0	0	0	0	0	0	0	0	0	0	0	0	0	0	0	0	0
MELO3C001362	0	0	0	0	0	0	0	0	0	0	0	0	0	0	0	0	0	0	0	0	0	0	0	0	0	0	0	0	0	0	0	0	0	0	0	0	0	0	0	0	0	0	0	0	0	0	0	0	0
MELO3C001363	4.98	3.97	8.54	3.9	4.07	4.19	3.62	2.83	3.83	4.63	5.38	11.91	13.59	19.39	8.23	5.41	3.99	5.03	7.23	7.01	2.59	5.13	1.26	0.9	7.07	12.85	4.42	18.72	4.12	1.76	3.88	17.06	2.46	1.42	5.75	1.99	6.96	2.84	1.47	2.71	0.58	2.05	3.56	1.35	3.21	0.82	4.07	4.62	18.64
MELO3C001364	2.93	3.11	3.82	8.15	6.38	3.76	5.68	9.98	8.25	5.18	8.43	11.06	14.52	20.72	6.45	5.93	7.51	12.8	9.27	3.3	7.09	9.05	6.88	2.83	3.69	12.4	12.3	5.5	10.05	3.67	13.04	20.37	11.55	8.88	10.01	9.34	13.32	5.33	5.75	10.63	6.33	7.5	9.75	7.41	10.07	7.69	8.5	9.06	18.85
MELO3C001365	0	0	0	0	0	0	0	0	0	0	0	0	0	0	0	0	0	0	0	0	0	0	0	0	0	0	0	0	0	0	0	0	0	0	0	0	0	0	0	0	0.89	0	0	0	0	0	0	0	0
MELO3C001366	0	0	0	0	0	0	0	0	0	0	0	0	0	0	0	0	0	0	0	0	0	0	0	0	0	0	0	0	0	0	0	0	0	0	0	0	0	0	0	0	0	0	0	0	0	0	0	0	0.35
MELO3C001367	0	0	0	0	0	0	0	0	0	0	0	0	0	0	0	0	0	0	0	0	0	0	0	0	0	0	0	0	0	0	0	0	0	0	0	0	0	0	0	0	0	0	0	0	0	0	0	0	0
MELO3C001368	0	0	0	0	0	0	0	0	0	0	0	0	0	0	0	0	0	0	0	0	0	0	0	0	0	0	0	0	0	0	0	0	0	0	0	0	0	0	0	0	0	0	0	0	0	0	0	0	0
MELO3C001369	0	0	0	0	0	0	0	0	0	0	0	0	0	0	0	0	0	0	0	0	0	0	0	0	0	0	0	0	0	0	0	0	0	0	0	0	0	0	0	0	0	0	0	0	0	0	0	0	0
MELO3C001370	0	0	0	0	0	0	0	0	0	0	0	0	0	0	0	0	0	0	0	0	0	0	0	0	0	0	0	0	0	0	0	0	0	0	0	0	0	0	0	0	0	0	0	0	0	0	0	0	0
MELO3C001371	0	0	0	0	0	0	0	0	0	0	0	0	0	0	0	0	0	0	0	0	0	0	0	0	0	0	0	0	0	0	0	0	0	0	0	0	0	0	0	0	0	0	0	0	0	0	0	0	0
MELO3C001372	0	0	0	0	0	0	0	0	0	0	0	0	0	0	0	0	0	0	0	0	0	0	0	0	0	0	0	0	0	0	0	0	0	0	0	0	0	0	0	0	0	0	0	0	0	0	0	0	0
MELO3C001373	0	0	0	0	0	0.86	0	0	0	0.95	0	6.99	6.23	2.54	5.93	0	0	0	0	0	0	0	0	0	0	0	0	14.61	0	0	0.8	11.71	0	0	0	0	0	0.82	0	0	0	0	0	0	0	0	0	0	2.17
MELO3C001374	0	0	0	0	0	0	0	0	0	0	0	0	0	0	0	0	0	0	0	0	0	0	0	0	0	0	0	0	0	0	0	0	0	0	0	0	0	0	0	0	0	0	0	0	0	0	0	0	0
MELO3C001375	0	0	0	0	0	0	0	0	0	0	0	0.28	0	0	0	0	0	0	0	0	0	0	0	0	0	0	0	0	0	0	0	0	0	0	0	0	0	0	0	0	0	0	0	0	0	0	0.43	0	0
MELO3C001376	0	0	0	0	0	0	0.82	0	0	0	0	0	0	0	0	0	0	0	0	0	0	1.01	0	0	0	0	0	0	0	0	0	0	0	0	0	0	0	0	0	0	0	0	0	0	0	0	0	0	0
MELO3C001377	0	0	0	0	0	0	0	0	0	0	0	0	0	0	0	0	0	0	0	0	0	0	0	0	0	0	0	0	0	0	0	0	0	0	0	0	0	0	0	0	0	0	0	0	0	0	0	0	0
MELO3C001378	0	0	0	0	0.73	0	0	0.89	0	0	0	3.33	7.77	3.33	1.29	0.68	0	0	0	0	0	0.81	0	0	0	0	0	4.91	0	0	0	5.11	0	0	0	0	0	0.71	1.85	0	0	0	0	0	0	1.03	0	0	4.16
MELO3C001379	0	0	0	0	0	0	0	0	0	0	0	0	0	0	0	0	0	0	0	0	0	0	0	0	0	0	0	0	0	0	0	0	0	0	0	0	0	0	0	0	0	0	0	0	0	0	0	0	0
MELO3C001380	37.09	48.38	38.58	27.41	35.38	26.02	28.89	47.42	52.81	37.71	43.37	51.44	61.32	77.66	43.38	36.9	52.52	42.88	50.55	31.31	37.7	41.38	40.49	30.24	14.62	40.49	32.26	89.53	46.58	26.18	35.78	57.96	54.85	38.68	26.95	43.54	29.73	33.08	58.25	31.97	69.44	28.84	58.44	40.24	33.89	39.58	43.76	65.98	77.6
MELO3C001381	0	0	0	0	0	0	0	0	0	0	0	0	0	0	0	0	0	0	0	0	0	0	0	0	0	0	0	0	0	0	0	0	0	0	0	0	0	0	0	0	0	0	0	0	0	0	0	0	0.27
MELO3C001382	0	0	0.51	0	0	0	0.43	0	0.8	0	0	0	0	0	0	0.45	0	0	0	0	0	0	0	0	0	0	0	0	0	0	0	0	0	0	0	0	0	0	0	0	0	0	0	0	0	0	0	0	0
MELO3C001383	0	0	0	0	0	0	0	0	0	0	0	0	0	0	0	0	0	0	0	0	0	0	0	0	0	0	0	0	0	0	0	0	0	0	0	0	0	0	0	0	0	0	0	0	0	0	0	0	0
MELO3C001384	0	0	0	0	0	0	0	0	0	0	0	0	0	0	0	0	0	0	0	0	0	0	0	0	0	0	0	0	0	0	0	0	0	0	0	0	0	0	0	0	0	0	0	0	0	0	0	0	0
MELO3C001385	0	0	0	0	0	0	0	0	0	0	0	0	0	0	0	0	0	0	0	0	0	0	0	0	0	0	0	0	0	0	0	0	0	0	0	0	0	0	0	0	0	0	0	0	0	0	0	0	0
MELO3C001386	0	0	0	0	0	0	0	0	0	0	0	0	0	0	0	0	0	0	0	0	0	0	0	0	0	0	0	1.05	0	0	0	0	0	0	0	0	0	0	0	0	0	0	0	0	0	0	0	0	2.15
MELO3C001387	0	0	0	0	0	0	0	0	0	0	0	0	0	0	0	0	0	0	0	0	0	0	0	0	0	0	0	0.4	0	0	0	0	0	0	0	0	0	0	0	0	0	0	0	0	0	0	0	0	0
MELO3C001388	91.5	60.24	87.09	74.26	66.5	103.5	67.58	128.04	45.54	69.22	64.01	77.4	84.04	62.36	64.35	69.14	89.1	80.36	44.7	83.91	41.34	65.44	90.49	39.3	61.7	79.36	82.75	83.3	59.79	81.34	86.76	112.74	91.89	79.67	55.63	128.82	136.68	102.64	66.86	127.32	115.38	117.17	76.17	100.2	69.95	110.18	103.35	73.92	75.67
MELO3C001389	0	0	0	0	0	0	0	0	0	0	0	0	0	0	0	0	0	0	0	0	0	0	0	0	0	0	0	0	0	0	0	0	0	0	0	0	0	0	0	0	0	0	0	0	0	0	0	0	0
MELO3C001390	0	0	0	0	0	0	0	0	0	0	0	0.34	0	0	0	0	0	0	0	0	0	0	0	0	0	0	0	0	0	0	0	0	0	0	0	0	0	0	0	0	0	0	0	0	0	0	0	0	0
MELO3C001391	0	0	0	0	0	0	0	0	0	0	0	0	0	0	0	0	0	0	0	0	0	0	0	0	0	0	0	0	0	0	0	0	0	0	0	0	0	0	0	0	0	0	0	0	0	0	0	0	0
MELO3C001392	203.49	300.86	110.42	150.29	187.99	144.43	185.53	177.54	95.99	125.34	198.25	266.1	247.97	381.91	163.58	167.4	205.26	230.7	151.2	252.17	136.08	181.32	194.28	75.12	146.33	215.39	343.39	231.49	221.32	208.02	279.61	207.8	196.12	215.01	233	305.5	172.13	192.99	263	215.78	317.71	161.45	267.56	186.88	179.93	208.23	193.41	366.41	281.12
MELO3C001393	0	0	0	0	0	0	0	0	0	0	0	0	0	0	0	0	0	0	0	0	0	0	0	0	0	0	0	0	0	0	0	0	0	0	0	0	0	0	0	0	0	0	0	0	0	0	0	0	0
MELO3C001394	0	0	0	0	0	0	0	0	0	0	0	0	0	0	0	0	0	0	0	0	0	0	0	0	0	0	0	0	0	0	0	0	0	0	0	0	0	0	0	0	0	0	0	0	0	0	0	0	0
MELO3C001395	0	0	0	0	0	0	0	0	0	0	0	0	0	0	0	0	0	0	0	0	0	0	0	0	0	0	0	0	0	0	0	0.57	0	0	0	0	0	0	0	0	0	0	0	0	0	0	0	0	0
MELO3C001396	0	0	0	0	0	0	0	0	0.39	0	0	0	0	0	0	0	0	0	0	0	0	0	0	0	0	0	0	0	0	0	0	0.33	0	0	0	0	0	0	0	0	0	0	0	0	0	0	0	0	0
MELO3C001397	0	0	0	0	0	0	0	0	0	0	0	0	0	0	0	0	0	0	0	0	0	0	0	0	0	0	0	0	0	0	0	0	0	0	0	0	0	0	0	0	0	0	0	0	0	0	0	0	0
MELO3C001398	2.16	3.82	0	0.75	1.34	0.69	2.39	2.45	0.55	4.58	3.88	3.06	5	3.06	1.19	1.25	2.77	1.45	3.8	1.62	2.24	2.22	2.17	1.04	1.36	2.28	4.53	0	3.17	0.68	5.13	5.16	2.13	2.18	1.48	0.76	0	0.66	0	1.57	1.33	0.79	0	0.78	0.93	5.67	1.57	2	2.08
MELO3C001399	0	0	0	0	0	0	0	0	0	0	0	0	0	0	0	0	0	0	0	0	0	0	0	0	0	0	0	0	0	0	0	0	0	0	0	0	0	0	0	0	0	0	0	0	0	0	0	0	0
MELO3C001400	0	0	0	0	0	0	0	0	0	0	0	0	0	1.15	0	0	0	0	0	0	0	0	0	0	0	0	0	0	0	0	0	0	0	0	0	0	0	0	0	0	0	0	0	0	0	0	0	0	0
MELO3C001401	0	0	0	0	0	0	0	0	0	0	0	0	0	0	0	0	0	0	0	0	0	0	0	0	0	0	0	0	0	0	0	0	0	0	0	0	0	0	0	0	0	0	0	0	0	0	0	0	0
MELO3C001402	0	0	0	0	0	0	0	0	0	0	0	0	0	0	0	0	0	0	0	0	0	0	0	0	0	0	0	0	0	0	0	0	0	0	0	0	0	0	0	0	0	0	0	0	0	0	0	0	0
MELO3C001403	0	0	0	0	0	0	0	0	0	0	0	0	0	0	0	0	0	0	0	0	0	0	0	0	0	0	0	0	0	0	0	0	0	0	0	0	0	0	0	0	0	0	0	0	0	0	0	0	0
MELO3C001404	0	0	0	0	0	0	0	0	0	0	0	0	0	0	0	0	0	0	0	0	0	0	0	0	0	0	0	0	0	0	0	0	0	0	0	0	0	0	0	0	0	0	0	0	0	0	0	0	0
MELO3C001405	0	0	0	0	0.8	0	0.71	0	0	0	1.85	1.21	2.55	2.42	0	0	1.1	0	0	1.93	0.89	1.76	0	0	0	2.04	2.7	0.54	1.26	0.81	1.52	0.56	0	0	0.88	0	1.06	0	0	1.86	0.79	0	0	0	1.1	0	0	0	4.55
MELO3C001406	12.89	23.04	17.93	22.65	25.36	16.97	25.37	20.05	19.28	15.12	8.79	15.86	19.52	24.97	12.32	14.14	16.53	30.12	29.35	22.91	21.13	16.07	18.46	12.79	12.83	38.24	39.01	20.82	21.95	17.88	27.19	18.59	19.4	22.13	16.71	23.81	27.78	14.83	19.98	29.55	19.48	16.38	22.27	19.14	21.01	32.98	26.6	20.78	28.5
MELO3C001407	0	0	0	0	0	0	0	0	0	0	0	0	0	1.25	0	0	0	0	0	0	0	0	0	0	0	0	0	0	0	0	0	0	0	0	0	0	0	0	0	0	0	0	0	0	0	0	0	0	0
MELO3C001408	0	0	0	0	0	0	0	0	0	1.16	0	0	4.33	0	0	0	0	0	0	0	0	0	0	0	0	0	0	0	0	0	0	0	0	0	0	0	0	0	0	0	0	0	0	0	0	0	0	0	1.05
MELO3C001409	0	0	0	0	0	0	0	0	0	0	0	0	0	0	0	0	0	0	0	0	0	0	0	0	0	0	0	0	0	0	0	0	0	0	0	0	0	0	0	0	0	0	0	0	0	0	0	0	0
MELO3C001410	0	0	0	0	0	0	0	0	0	0	0	0.41	0	0	0	0	0	0	0	0	0	0	0	0	0	0	0	0	0	0	0	0	0	0	0	0	0	0	0	0	0	0	0	0	0	0	0	0	0
MELO3C001411	0	0	0	0	0	0	0	0	0	0	0	0	0	0	0	0	0	0	0	0	0	0	0	0	0	0	0	0	0	0	0	0	0	0	0	0.68	0	0	0	0	0	0	0	0	0	0	0	0	0
MELO3C001412	0	0	0	0	0	0	0	0	0	0	0	0	1.3	0	0	0	0	0	0	0	0	0	0	0	0	0	0	0	0	0	0	0	0.43	0	0	0	0	0	0	0	0	0	0	0	0	0	0	0	0.21
MELO3C001413	0	0	0	0	0	0	0	0	0	0	0	0	0	0	0	0	0	0	0	0	0	0	0	0	0	0	0	0	0	0	0	0.49	0	0	0	0	0	0	0	0	0	0	0	0	0	0	0	0	0
MELO3C001414	0	0	0	0	0	0	0	0	0	0	0	0	0	0	0	0	0	0	0	0	0	0	0	0	0	0	0	0	0	0	0	0	0	0	0	0	0	0	0	0	0	0	0	0	0	0	0	0	0
MELO3C001415	142.67	41.89	65.76	158.25	210.3	495.65	157.66	125.92	51.06	212.36	131.56	63.76	50.15	41.17	35.45	105.22	123.46	182.39	69.43	106	101.37	109.85	92.11	200.77	84.5	48.38	56.19	68.09	32.08	73.66	50.57	142.3	15.02	23.11	31.26	40.5	30.94	51.73	39.97	52.79	17.96	25.09	18.78	42.83	45.57	68.23	22.63	7.71	50.49
MELO3C001416	0	0	0	0	0	0	0	0	0	0	0	0	0	0	0	0	0	0.79	0	0	0	0	0	0	0	0	0	0	0	0	0	0	0	0	0	0	0	0	0	0	0	0	0	0	0	0	0	0	0
MELO3C001417	0	0	0	0	0	0	0	0	0	0	0	0	0	0	0	0	0	0	0	0	0	0	0	0	0	0	0	0	0	0	0	0	0	0	0	0	0	0	0	0	0	0	0	0	0	0	0	0	0.25
MELO3C001418	0	0	0	0	0	0	0	0	0	0	0	0	0	0	0	0	0	0	0	0	0	0	0	0	0	0	0	0	0	0	0	0	0	0	0	0	0	0	0	0	0	0	0	0	0	0	0	0	0
MELO3C001419	3.32	0	0.81	0.87	4.66	1.6	0	11.32	2.55	0	0	0.59	1.65	0	1.37	1.44	0	0	0	2.8	0	0	4.18	1.2	1.57	0.66	0.65	0	0.61	0	0	0	3.27	4.41	3.41	0.88	1.03	2.27	0.98	0	0	0.91	1.19	2.7	0	0	1.81	0.77	0.8
MELO3C001420	0	0	0	0	0	0	0	0	0	0	0	0	0	0	0	0	0	0	0	0	0	0	0	0	0	0	0	0	0	0	0	0	0	0	0	0	0	0	0	0	0	0	0	0	0	0	0	0	0
MELO3C001421	0	0	0	0	0	0	0	0	0	0	0	0	0	0	0	0	0	0	0	0	0	0	0	0	0	0	0	0	0	0	0	0	0	0	0	0	0	0	0	0	0	0	0	0	0	0	0	0	0
MELO3C001422	0.84	0.89	0	0.88	0.79	0	1.4	0	1.94	1.79	1.82	0	0	2.39	0	0.73	1.08	0.85	3.56	0	0	0	1.7	1.22	0	0	0	0	0.62	1.59	0	0	0	0	0	0.9	1.05	0.77	0	0	0	0	0	0	0	0	0	0	0.41
MELO3C001423	0	0	0	0	0	0	0	0	0	0	0	0	0	0	0	0	0	0	0	0	0	0	0	0	0	0	0	0	0	0	0	0	0	0	0	0	0	0	0	0	0	0	0	0	0	0	0	0	0
MELO3C001424	0	0	0	0	0	0	0	0	0	0	0	0	0	0	0	0	0	0	0	0	0	0	0	0	0	0	0	0	0	0	0	0	0	0	0	0	0	0	0	0	0	0	0	0	0	0	0	0	0
MELO3C001425	0	0	0	0	0	0	0	0	0	0	0	0	0	0	0	0	0	0	0	0	0	0	0	0	0	0	0	0	0	0	0	0	0	0	0	0	0	0	0	0	0	0	0	0	0	0	0	0	0
MELO3C001426	0	0	0	0	0	0	0	0	0	0	0	0	0	0	0	0	0	0	0	0	0	0	0	0	0	0	0	0	0	0	0	0	0	0	0.7	0	0	0	0	0	0	0	0	0	0	0	0	0	0
MELO3C001427	4.86	3.44	3.17	3.38	8.33	3.12	2.69	5.52	8.09	10.32	12.24	0.57	3.21	0	1.34	9.14	7.27	2.45	0	2.74	8.41	0.83	3.27	2.35	5.36	3.86	1.91	0.51	0	5.34	10.82	3.17	12.78	1.84	5.82	3.45	13.07	8.12	4.77	5.29	1.5	4.45	2.31	0.88	4.18	7.45	0.88	0.75	2.35
MELO3C001428	0	0	0	0	0	0	0	0	0	0	0	0	0	0	0	0	0	0	0	0	0	0	0	0	0	0	0	0	0	0	0	0	0	0	0	0	0	0	0	0	0	0	0	0	0	0	0	0	0
MELO3C001429	0	0	0	0	0	0	0	0	0	0	0	0	0	0	0	0	0	0	0	0	0	0	0	0	0	0	0	0	0	0	0	0	0	0	0	0	0	0	0	0	0	0	0	0	0	0	0	0	0
MELO3C001430	0	0	0	0	0	0	0	0	0	0	0	0	0	0	0	0	0	0	0	0	0	0	0	0	0	0	0.72	0	0	0	0	0	0	0	0	0	0	0	0	0	0	0	0	0	0	0	0	0	0
MELO3C001431	0	0	0	0	0	0	0	0	0	0	0	0.39	0	0	0	0	0	0.56	0	0	0	0	0	0	0	0	0	0	0	0	0	0	0	0	0	0	0	0	0	0	0	0	0	0	0	0	0	0	0.81
MELO3C001432	0	0	0	0	0	0	0	0	0	0	0	0	0	0	0	0	0	0	0	0	0	0	0	0	0	0	0	0	0	0	0	0	0	0	0	0	0	0	0	0	0	0	0	0	0	0	0	0	0
MELO3C001433	0	0	0	0	0	0	0	0	0	0	0	0	0	0	0	0	0	0	0	0	0	0	0	0	0	0	0	0	0	0	0	0	0	0	0	0	0	0	0	0	0	0	0	0	0	0	0	0	0
MELO3C001434	0	0	0	0	0	0	0	0	0	0	0	0	0	0	0	0	0	0	0	0	0	0	0	0	0	0	0	0	0	0	0	0	0	0	0	0	0	0	0	0	0	0	0	0	0	0	0	0	0
MELO3C001435	0	0	0	0	0	0	0	0	0	0	0	0	0	0	0	0	0	0	0	0	0	0	0	0	0	0	0	0	0	0	0	0	0	0	0	0	0	0	0	0	0	0	0	0	0	0	0	0	0
MELO3C001436	6.82	0	0	2.19	3.92	13.63	3.92	10.14	12.09	0	0	29.74	26.55	0	2.6	16.86	24.23	0	0	0	0	0	17.45	0	0	0	0	0	0	4.45	1.4	0	2.59	0	0	0	1.95	3.35	0	1.14	3.4	0	0	12.53	2.03	0	2.86	0	4.81
MELO3C001437	0	0	0.63	0	0	0	0	0	0	0	0	0	0	0	0	0	0	0	0	0	0	0	0	0	0	0	0	0	0	0	0	0	0	0	0	0	0	0	0	0	0	0	0	0	0	0	0	0	0
MELO3C001438	0	0	0	0	0	0	0	0	0	0	0	0	0	0	0	0	0	0	0	0	0	0	0	0	0	0	0	0	0	0	0	0	0	0	0	0	0	0	0	0	0	0	0	0	0	0	0	0	0
MELO3C001439	0	0	0	0	0	0	0	0	0	0	0	0	0	0	0	0	0	0	0	0	0	0	0	0	0	0	0	0	0	0	0	0	0	0	0	0	0	0	0	0	0	0	0	0	0	0	0	0	0
MELO3C001440	0	0	0	0	0	0	0	0	0	0	0	0	0	0	0	0	0	0	0	0	0	0	0	0	0	0	0	0	0	0	0	0	0	0	0	0	0	0	0	0	0	0	0	0	0	0	0	0	0
MELO3C001441	2.6	1.1	8.65	1.09	4.37	8.5	11.66	4.14	1.2	0	1.68	5.52	1.55	0	0.86	0.9	1.33	8.39	10.42	2.34	0	0	2.1	1.51	3.44	2.89	11.06	5.21	1.15	4.89	5.56	1.02	4.1	2.76	1.07	1.66	12.26	1.42	2.45	6.79	6.74	0.57	4.45	2.82	0	12.98	7.93	11.58	1.26
MELO3C001442	0	0	0	0	0	0	0	0	0	0	0	0	0	0	0	0	0	0	0	0	0	0	0	0	0	0	0	0	0	0	0	0	0	0	0	0	0	0	0	0	0	0	0	0	0	0	0	0	0
MELO3C001443	0	0	0	0	0	0	0	0	0	0	0	0	0	0	0	0	0	0	0	0	0	0	0	0	0	0	0	0	0	0	0	0	0	0	0	0	0	0	0	0	0	0	0	0	0	0	0	0	0
MELO3C001444	62.49	2.1	10.45	65.62	23.28	5.71	29.9	1.8	6.99	0.42	2.13	14.85	0.78	0	16.32	0.34	2.03	40.31	0.83	32.94	0.41	3.67	4.38	0	24.69	9.11	72.59	1.24	7.56	2.98	10.57	1.03	0	29.39	8.52	8.83	0	1.44	0	16.37	0.37	2.6	7.34	1.72	2.04	22.86	3.02	14.68	98.91
MELO3C001445	0	0	0	0	0	0	0	0	0	0	0	0	0	0	0	0	0	0	0	0	0	0	0	0	0	0	0	0	0	0	0	0	0	0	0	0	0	0	0	0	0	0	0	0	0	0	0	0	0
MELO3C001446	0	0	0	0	0	0	0	0	0	0	0	0	0	0	0	0	0	0	0	0	0	0	0	0	0	0	0	0	0	0	0	0	0	0	0	0	0	0	0	0	0	0	0	0	0	0	0	0	0
MELO3C001447	0	0	0	0	0	0	0	0	0	0	0	0	0	0	0	0	0	0	0	0	0	0	0	0	0	0	0	0	0	0	0	0	0	0	0	0	0	0	0	0	0	0	0	0	0	0	0	0	0
MELO3C001448	0	0	0	0	0	0	0	0	0	0	0	0	0	0	0	0	0	0	0	0	0	0	0	0	0	0	0	0	0	0	0	0	0	0	0	0	0	0	0	0	0	0	0	0	0	0	0	0	0
MELO3C001449	0	0	0	0	0	0	0	0	0	0	0	1.66	1.55	1.11	0	0	0	0	0	0	0	0	0	0	0	0	0	0	0	0	0	2.56	0	0	0	0	0	0	0	0	0	0	0	0	0	0	0	0	0.76
MELO3C001450	0	0	0	0	0	0	0	0	0	0	0	0	0	0	0	0	0	0	0	0	0	0	0	0	0	0	0	0	0	0	0	0	0	0	0	0	0	0	0	0	0	0	0	0	0	0	0	0	0
MELO3C001451	0	0	0	0	0	0	0	0	0	0	0	0	0	0	0	0	0	0	0	0	0	0	0	0	0	0	0	0	0	0	0	0	0	0	0	0	0	0	0	0	0	0	0	0	0	0	0	0	0
MELO3C001452	0	0	0	0	0	0	0	0	0	0	0	0	0	0	0	0	0	0	0	0	0	0	0	0	0	0	0	0	0	0	0	0	0	0	0	0	0	0	0	0	0	0	0	0	0	0	0	0	0
MELO3C001453	0	0	0	0	0	0	0	0	0	0	0	0	0	0	0	0	0	0	0	0	0	0	0	0	0	0	0	0	0	0	0	0	0	0	0	0	0	0	0	0	0	0	0	0	0	0	0	0	0
MELO3C001454	0	0	0	0	0	0	0	0	0	0	0	0	0	0	0	0	0	0	0	0	0	0	0	0	0	0	0	0	0	0	0	0	0	0	0	0	0	0	0	0	0	0	0	0	0	0	0	0	0
MELO3C001455	0	0	0	0	0	0	0	0	0	0	0	0	0	0	0	0	0	0	0	0	0	0	0	0	0	0	0	0	0	0	0	0	0	0	0	0	0	0	0	0	0	0	0	0	0	0	0	0	0
MELO3C001456	0	0	0	0	0	0	0	0	0	0	0	0	0	0	0	0	0	0	0	0	0	0	0	0	0	0	0	0	0	0	0	0	0	0	0	0	0	0	0	0	0	0	0	0	0	0	0	0	0
MELO3C001457	0	0	0	0	0	0	0	0	0	0	0	0	0	0	0	0	0	0	0	0	0	0	0	0	0	0	0	0	0	0	0	0	0	0	0	0	0	0	0	0	0	0	0	0	0	0	0	0	0
MELO3C001458	0	0	0	0	0	0	0	0	0	0	0	0	0	0	0	0	0	0	0	0	0	0	0	0	0	0	0	0	0	0	0	0	0	0	0	0	0	0	0	0	0	0	0	0	0	0	0	0	0
MELO3C001459	0	0	0	0	0	0	0	0	0	0	0	0	0	0	0	0	0	0	0	0	0	0	0	0	0	0	0	0	0	0	0	0	0	0	0	0	0	0	0	0	0	0	0	0	0	0	0	0	0
MELO3C001460	0	0	0	0	0	0	0	0.74	0	0	0	0	0	0	0	0	0	0	0	0	0	0	0	0	0	0	0	0	0	0	0	0	0	0	0	0	0	0	0	0	0	0	0	0	0	0	0	0	0
MELO3C001461	0	0	0	0	0	0	0	0	0	0	0	0	0	0	0	0	0	0	0	0	0	0	0	0	0	0	0	0	0	0	0	0	0	0	0	0	0	0	0	0	0	0	0	0	0	0	0	0	0
MELO3C001462	136.41	163.63	121.92	150.28	113.99	145.88	149.23	136.71	135.98	75.51	92.36	127.81	267.26	239.86	170.65	183.89	114.09	153.88	138.58	154.47	137.21	115.18	157.08	94.56	63.3	96.85	243.59	204.28	151.98	55.02	92.04	172.42	106.09	116.94	50.41	135.13	85.16	57.11	153.67	73.81	113.02	74.4	103.98	86.41	65.58	143.56	127.34	153.34	213.93
MELO3C001463	0	2.15	3.96	26.39	18.9	0	8.4	0	3.88	5.37	8.73	0	7.02	8.59	28.39	13.17	1.3	0	1.07	0	3.15	0	3.06	16.13	1.91	1.61	0	19	14.87	2.86	12.61	9.24	0	61.37	21.79	18.28	0	0.92	0	2.2	0	0	18.77	2.2	7.83	11.96	7.71	0	1.47
MELO3C001464	0	0	0	0	0	0	0	0	0	0	0	0	0	0	0	0	0	0	0	0	0	0	0	0	0	0	0	0	0	0	0	0	0	0	0	0	0	0	0	0	0	0	0	0	0	0	0	0	0
MELO3C001465	0	0	0	0	0	0	0	0	0	0	0	0	0	0	0	0	0	0	0	0	0	0	0	0	0	0	0	0	0	0	0	0	0	0	0	0	0	0	0	0	0	0	0	0	0	0	0	0	0
MELO3C001466	32.33	2.39	7.36	22.75	16.86	14.46	13.12	4.27	3.46	15.95	4.87	25.03	26.85	23.41	8.69	11.75	10.61	13.65	10.31	5.08	1.56	6.97	8.33	2.18	34.13	25.07	30.8	2.83	10.5	0	18.75	26.97	11.12	0.57	2.31	2.4	18.66	19.18	3.54	19.65	9.75	0.83	3.22	17.95	17.46	7.9	17.2	15.35	17.06
MELO3C001467	0	0	0	0	0	0	0	0	0	0	0	0	0	0	0	0	0	0	0	0	0	0	0	0	0	0	0	0	0	0	0	0	0	0	0	0	0	0	0	0	0	0	0	0	0	0	0	0	0
MELO3C001468	0	0	0	0	0	0	0	0	0	0	0	0	0	0	0	0	0	0	0	0	0	0	0	0	0	0	0	0	0	0	0	0	0	0	0	0	0	0	0	0	0	0	0	0	0	0	0	0	0
MELO3C001469	0	0	0	0	0	0	0	0	0	0	0	0	0	0	0	0	0	0	0	0	0	0	0	0	0	0	0	0	0	0	0	0	0	0	0	0	0	0	0	0	0	0	0	0	0	0	0	0	0
MELO3C001470	0	0	0	0	0	0	0	0	0	0	0	0	0	0	0	0	0	0	0	0	0	0	0	0	0	0	0	0	0	0	0	0	0	0	0	0	0	0	0	0	0	0	0	0	0	0	0	0	0
MELO3C001471	43.68	28.69	20.87	25.5	25.26	31.01	35.42	33.68	24.76	20.96	12.35	40.14	34.56	44.16	34.34	32.95	32.68	30.43	37.31	25.16	25.91	27.31	20.96	34.67	78.19	85.86	77	39.4	68.42	34.75	63.89	31.88	70.74	41.8	45.34	53.63	56.78	51.63	51.44	44.16	45.28	38.81	41.55	39.49	51.65	33.47	33.98	40.54	38.91
MELO3C001472	1.04	1.1	2.04	1.63	0.49	3	0.43	4.14	1.6	1.66	0	10.68	18.05	19.14	14.59	3.61	1.33	0.52	2.19	0	1.08	2.14	0	0	2.46	2.06	2.05	8.14	0.38	1.47	0.46	14.58	0	2.37	1.6	0	1.29	2.37	1.22	1.13	0.96	0	0.74	0.56	1.34	1.37	0.57	1.45	16.07
MELO3C001473	0	0	0	0	0	0	0	0	0	0	0	0	0	0	0	0	0	0	0	0	0	0	0	0	0	0	0	0	0	0	0	0	0	0	0	0	0	0	0	0	0	0	0	0	0	0	0	0	0
MELO3C001474	0	0	0	0	0	0	0	0	0	0	0	0	0	0	0	0	0	0	0	0	0	0	0	0	0	0	0	0	0	0	0	0	0	0	0	0	0	0	0	0	0	0	0	0	0	0	0	0	0
MELO3C001475	0	0	0	0	0	0	0	0	0	0	0	0	0	0	0	0	0	0	0	0	0	0	0	0	0	0	0	0	0	0	0	0	0	0	0	0	0	0	0	0	0	0	0	0	0	0	0	0	0
MELO3C001476	0	0	0	0	0	0	0	0	0	0	0	0	0	0	0	0	0	0	0	0	0	0	0	0	0	0	0	0	0	0	0	0	0	0	0	0	0	0	0	0	0	0	0	0	0	0	0	0	0
MELO3C001477	0	0	0	0	0	0	0	0	0	0	0	0	0	0	0	0	0	0	0	0	0	0	0	0	0	0	0	0	0	0	0	0	0	0	0	0	0	0	0	0	0	0	0	0	0	0	0	0	0
MELO3C001478	0.53	0	2.07	0	0	1.53	1.76	0.6	0.41	1.69	0	0	0	0	0	0.46	1.36	0	0	0	0.55	0	0	0	1	0	0	0	0.78	1	0	0	0.52	0	1.09	0	0.66	0	1.87	0	0.98	0	0	0.57	0	0	0	0	0
MELO3C001479	0	0	0	0	0	0	0	0	0	0	0	0	0	0	0	0	0	0	0	0	0	0	0	0	0	0	0	0	0	0	0	0	0	0	0	0	0	0	0	0	0	0	0	0	0	0	0	0	0
MELO3C001480	0	0	0	0	0	0	0	0	0	0	0	0	0	0	0	0	0	0	0	0	0	0	0	0	0	0	0	0	0	0	0	0	0	0	0	0	0	0	0	0	0	0	0	0	0	0	0	0	0
MELO3C001481	0	0	0	0	0	0	0	0	0	0	0	0	0	0	0	0	0	0	0	0	0	0	0	0	0	0	0	0	0	0	0	0	0	0	0	0	0	0	0	0	0	0	0	0	0	0	0	0	0
MELO3C001482	0	0	0	0	0	0	0	0	0	0	0	0	0	0	0	1.4	0	0	2.55	0	0	0	0	0	0	0	0	0	0	0	0	1.05	0	0	0	0	1	0	0.95	0	0	0	0	0	0	0	0	0	0
MELO3C001483	0	0	0	0	0	0	0	0	0	0	0	0	0	0	0	0	0	0	0	0	0	0	0	0	0	0	0	0	0	0	0	0	0	0	0	0	0	0	0	0	0	0	0	0	0	0	0	0	0
MELO3C001484	0	0	0	1.06	0	0	0	2.3	0	0	2.18	0	0	0	0	0	2.59	0	0	0	0	0	0	0	0	0	0	0	0	0	0	0	0	0	0	0	0	0	0	0	0	0	0	0	0	0	0	0	0
MELO3C001485	0	0	0	0	0	0	0	0	0	0	0	0	0	0	0	0	0	0	0	0	0	0	0	0	0	0	0	0	0	0	0	0	0	0	0	0	0	0	0	0	0	0	0	0	0	0	0	0	0
MELO3C001486	0	0	0	0	0	0	0	0	0	0	0	0	0	0	0	0	0	0	0	0	0	0	0	0	0	0	0	0	0	0	0	0	0	0	0	0	0	0	0	0	0	0	0	0	0	0	0	0	0
MELO3C001487	0	0	0	0	0	0	0	0	0	0	0	0	0	0	0	0	0	0	0	0	0	0	0	0	0	0	0	0	0	0	0	0	0	0	0	0	0	0	0	0	0	0	0	0	0	0	0	0	0
MELO3C001488	0	0	0	0	0	0	0	0	0	0	0	0	0	0	0	0	0	0	0	0	0	0	0	0	0	0	0.66	0	0	0	0	0	0	0	0	0	0	0	0	0	0	0	0	0	0	0	0	0	0
MELO3C001489	0	0	0	0	0	0	0	0	0	0	0	0	0	0	0	0	0	0	0	0	0	0	0	0	0	0	0	0	0	0	0	0	0	0	0	0	0	0	0	0	0	0	0	0	0	0	0	0	0
MELO3C001490	0	0	0	0	0	0	0	0	0	0	0	0	0	0	0	0	0	0	0	0	0	0	0	0	0	0	0	0	0	0	0	0	0	0	0	0	0	0	0	0	0	0	0	0	0	0	0	0	0
MELO3C001491	0	0	0	0	0	0	0	0	0	0	0	0	0	0	0	0	0	0	0	0	0	0	0	0	0	0	0	0	0	0	0	0	0	0	0	0	0	0	0	0	0	0	0	0	0	0	0	0	0
MELO3C001492	0	0	0	0	0	0	0	0	0	0	0	0	0	0	0	0	0	0	0	0	0	0	0	0	0	0	0	0	0	0	0	0	0	0	0	0	0	0	0	0	0	0	0	0	0	0	0	0	0
MELO3C001493	0	0	0	0	0	0	0	0	0	0	0	0	0	0	0	0	0	0	0	0	0	0	0	0	0	0	0	0	0	0	0	0	0	0	0	0	0	0	0	0	0	0	0	0	0	0	0	0	0.27
MELO3C001494	12.17	10.15	1.7	16.33	19.49	15.05	16.61	4.94	5.34	16.6	4.69	24.01	24.14	27.07	40.19	8.3	10.03	14.91	12.84	3.91	8.12	5.37	13.14	3.78	18.91	17.25	23.28	7.62	15.98	4.91	17.8	27.78	18	6.59	5.35	6.47	28.05	20.59	11.26	26.51	18.52	7.63	11.17	21.69	23.55	12.56	21.78	17.75	26.02
MELO3C001495	0	0	0	0	0	0	0	0	0	0	0	0	0	0	0	0	0	0	0	0	0	0	0	0	0	0	0	0	0	0	0	0	0	0	0	0	0	0	0	0	0	0	0	0	0	0	0	0	0
MELO3C001496	0.65	0	0	0	0	3.73	0.54	1.47	1.49	0	0	1.83	1.28	0	0	2.81	0	6.53	6.14	0	0	0	0	0	0	0	0.51	0	7.61	0.61	1.73	2.11	0	3.43	0	0	0	0	0.76	1.41	0	0	2.77	0.7	0	1.7	0.7	0	0.31
MELO3C001497	0	0	0	0	0	0	0	0	0	0	0	0	0	0	0	0	0	0	0	0	0	0	0	0	0	0	0	0	0	0	0	0	0	0	0	0	0	0	0	0	0	0	0	0	0	0	0	0	0
MELO3C001498	0	0	0	0.71	0.63	0	0.56	0	0	0.72	0.73	0	0	0	0	0.59	0	0	1.43	0	0.7	0	0	0	0	1.61	2.66	0.42	0.99	0	0	0.44	0.67	1.02	0.69	0	0	0	0	2.94	1.25	0.74	0.96	2.2	0	0	0.74	0	0.33
MELO3C001499	0	0	0	0	0	0	0	0	0	0	0	0	0	0	0	0	0	0	0	0	0	0	0	0	0	0	0	0	0	0	0	0.34	0	0	0	0	0	0	0	0	0	0	0	0	0	0	0	0	0
MELO3C001500	11.32	3	10.15	9.84	8.37	13.61	3.92	5.36	27.88	13.51	7.12	34.06	92.6	33.37	81.74	10.23	6.65	5.71	5.97	4.25	46.01	13.11	10.45	25.97	32.11	23.58	8.91	82.68	11.09	28.84	20.99	125.17	11.16	10.37	23.22	3.01	8.78	27.49	56.64	18.48	0	44.51	29.61	37.34	40.75	24.77	12.84	8.31	51.9
MELO3C001501	0	0	0	0	0	0	0	0	0	0	0	0	0	0	0	0	0	0	0	0	0	0	0	0	0	0	0	0	0	0	0	0	0	0	0	0	0	0	0	0	0	0	0	0	0	0	0	0	0
MELO3C001502	9.64	8.66	7.26	9.29	6.24	7.14	11.71	0	5.13	10.23	6.41	13.13	11.04	6.3	7.35	7.73	1.9	5.24	5.48	7.51	2.31	10.7	5.23	3.23	18.24	20.02	12.86	18.12	8.73	3.49	7.27	16.94	5.85	7.31	9.89	4.73	10.13	8.11	6.12	14.54	7.56	5.7	19.06	12.07	9.57	3.9	8.08	8.95	18.98
MELO3C001503	0	0	0	0	0.7	0	0	0	0.58	0	0	0	1.49	0	0	0	0	0	0	0	0	0	1.52	0	0	0	0	0	0	0.71	0	0.49	0	0	0	0	0	0	0	0	0	0	0	1.63	0	0	0	0	0
MELO3C001504	0	0	0	0	0	0	0	0	0	0	0	0	0	0	0	0	0	0	0	0	0	0	0	0	0	0	0	0.45	0	0	0	0	0	0	0	0	0	0	0	0	0	0	0	0	0	0	0	0	0
MELO3C001505	11	3.89	4.79	9.57	9.14	2.94	1.52	6.95	0.94	3.24	4.62	10.82	7.88	16.44	6.06	7.43	10.19	7.4	1.29	2.06	4.44	8.82	5.54	0.89	1.73	0.97	0.96	5.74	0.45	0.58	4.9	13.96	2.41	1.39	2.51	0.65	11.38	5.57	0	2.66	0	0	7.85	4.64	3.15	0.8	9.99	3.4	8.86
MELO3C001506	0	0	0	0	0	0	0	0	0	0	0	0	0	0	0	0	0	0	0	0	0	0	0	0	0	0	0	0	0	0	0	0	0	0	0	0	0	0	0	0	0	0	0	0	0	0	0	0	0
MELO3C001507	0	0	0	0	0	0	0	0	0	0	0	0	0	0	0	0	0	0	0	0	0	0	0	0	0	0	0	0	0	0	0	0	0	0	0	0	0	0	0	0	0	0	0	0	0	0	0	0	0
MELO3C001508	0	0	0	0	0	0	0	0	0	0	0	0	0	0	0	0	0	0	0	0	0	0	0	0	0	0	0	0	0	0	0	0	0	0	0	0	0	0	0	0	0	0	0	0	0	0	0	0	0
MELO3C001509	0	0	0	0	0	0	0	0	0	0	0	0	0	0	0	0	0	0	0	0	0	0	0	0	0	0	0	0	0	0	0	0	0	0	0	0	0	0	0	0	0	0	0	0	0	0	0	0	0
MELO3C001510	1.07	0	0	0	1	0	0	2.43	0	0	0	1.52	0	0	0	0	2.74	0	0	0	0	0	0	0	1.01	0	2.53	0	0	0	0	0.7	3.16	0.81	0	1.14	1.33	0	1.26	0	0	0	0	0	0	0	0	0	2.07
MELO3C001511	0	0	0	0	0	0	0	0	0	0	0	0	0	0	0	0	0	0	0	0	0	0	0	0	0	0	0	0	0	0	0	0	0	0	0	0	0	0	0	0	0	0	0	0	0	0	0	0	0
MELO3C001512	0	0	0	0	0	0	0	0	0	0	0	0	0	0	0	0	0	0	0	0	0	0	0	0	0	0	0	0	0	0	0	0.52	0	0	0	0	0	0	0	0	0	0	0	0	0	0	0	0	0
MELO3C001513	4.15	3.85	5.58	4.33	3.87	6.98	6.89	5.3	1.99	4.4	6.15	12.11	8.23	8.8	17.97	7.65	3.99	7.32	6.56	4.67	3.23	7.47	4.7	5.26	6.37	7.41	3.27	12.34	6.48	7.32	4.15	5.41	5.62	5.5	4.79	6.06	7.08	7.08	5.49	12.42	7.68	6.83	10.36	8.44	4.01	4.77	6.77	6.25	6.26
MELO3C001514	7.65	5.9	4.77	2.18	1.95	4.01	2.89	0.79	0	5.9	3	0.99	4.14	3.94	0	9.06	1.78	3.51	2.94	2.35	1.44	1.43	3.5	2.02	3.29	3.31	3.29	0.44	2.56	6.55	3.72	4.99	2.06	3.69	3.57	2.22	6.04	2.53	1.64	9.09	3.22	1.53	3.97	3.77	4.49	2.74	2.27	1.29	2.35
MELO3C001515	0	0	0	0	0	0	0	0	0	0	0	0	0	0	0	0	0	0	0	0	0	0	0	0	0	0	0	0	0	0	0	0	0	0	0	0	0	0	0	0	0	0	0	0	0	0	0	0	0
MELO3C001516	24.63	31.46	20.09	19.51	22.16	13.16	15.53	24.87	20.66	8.71	16.24	45.86	48.4	104.58	9.03	22.17	12.28	14.72	12.99	18.48	19.88	11.74	13.33	9.92	1.29	0.72	0	36.56	2.01	1.29	0.41	72.58	1.8	0.35	0.94	0.97	0	9.14	3.76	1.99	2.53	3.5	4.56	4.95	4.71	3	2.48	2.54	44.03
MELO3C001517	0	0	0	0	0	0	0	0	0	0	0	0	0	0	0	0	0	0	0	0	0	0	0	1.2	0	0	0	0	0	0	0	0	0	0.63	1.7	0	0	0.76	0	0	0	0	0	0	0	0	0	0	0
MELO3C001518	1.96	1.39	4.49	0	0	0.63	0.54	0.74	3.52	0.69	0.71	1.85	0.65	0.93	0	0.57	2.52	0.66	6.22	0.74	0	0	1.32	0	0	0.52	0	0	0.48	0	0	4.27	1.29	0	2.01	0	1.62	0.6	2.31	0	0	0.72	0	0	0	0	0.71	0	0.32
MELO3C001519	0	0	0	0	0	0	0	0	0	0	0	0	0	0	0	0	0	0	0	0	0	0	0	0	0	0	0	0	0	0	0	0	0	0	0	0	0	0	0	0	0	0	0	0	0	0	0	0	0
MELO3C001520	0	0	0	0	0	0	0	0	0	0	0	0	0	0	0	0	0	0	0	0	0	0	0	0	0	0	0	0	0	0	0	0	0	0	0	0	0	0	0	0	0	0	0	0	0	0	0	0	0
MELO3C001521	0	0	0	0	0	0	0	0	0	0	0	0	0	0	0	0	0	0	0	0	0	0	0	0	0	0	0	0	0	0	0	0	0	0	0	0	0	0	0	0	0	0	0	0	0	0	0	0	0
MELO3C001522	0	0	0	0	0	0	0	0	0	0	0	0	0	0	0	0	0	0	0	0	0	0	0	0	0	0	0	0	0	0	0	0	0	0	0	0	0	0	0	0	0	0	0	0	0	0	0	0	0
MELO3C001523	0	0	0	0	0	0	0	0	0	0	0	0	0	0	0	0	0	0	0	0	0	0	0	0	0	0	0	0	0	0	0	0.33	0	0	0	0	0	0	0	0	0	0	0	0	0	0	0	0	0
MELO3C001524	0	0	0	0	0	0	0	0	0	0	0	0	0	0	0	0	0	0	0	0	0	0	0	0	0	0	0	0	0	0	0	0	0	0	0	0	0	0	0	0	0	0	0	0	0	0	0	0	0
MELO3C001525	0	0	0	0	0	0	0	0	0	0	0	0	0	0	0	0	0	0	0	0	0	0	0	0	0	0	0	0	0	0	0	0	0	0	0	0	0	0	0	0	0	0	0	0	0	0	0	0	0
MELO3C001526	0	0	0	0	0	0	0	0	0	0	0	0	0	0	0	0	0	0	0	0	0	0	0	0	0	0	0	0	0	0	0	0	0	0	0	0	0	0	0	0	0	0	0	0	0	0	0	0	0
MELO3C001527	0	0	0	0	0	0	0	0	0	0	0	0	0	0	0	0	0	0	0	0	0	0	0	0	0	0	0	0	0	0	0	0	0	0	0	0	0	0	0	0	0	0	0	0	0	0	0	0	0
MELO3C001528	0	0	0	0	0	0	0	0	0	0	0	0	0	0	0	0	0	0	0	0	0	0	0	0	0	0	0	0	0	0	0	0	0	0	0	0	0	0	0	0	0	0	0	0	0	0	0	0	0
MELO3C001529	0	0	0	0	0	0	0	0	0	0	0.91	0	0	0	0	0	0	0	0	0	0.87	0	0	0	0	0	0	0	0	0	0	0	0	0	0	0	0	0	0	0	0	0	0	0	0	0	0	0	0
MELO3C001530	0	0	0	0	0	0	0	0	0	0	0	0	0	0	0	0	0	0	0	0	0	0	0	0	0	0	0	0	0	0	0	0	0	0	0	0	0	0	0	0	0	0	0	0	0	0	0	0	0
MELO3C001531	0	0	0	0.67	0	0	0	1.47	0.5	0	0	0	0	0	0	0.56	0	0.65	0	0	0	0	0	0	0	1.03	0	0	0	0	0	2.11	0	0	0.66	0	0	5.89	1.52	0	1.2	0.71	0	0	1.67	0	1.41	0	0
MELO3C001532	0	0	0	0	0	0	0	0	0	0	0	0	0	0	0	0	0	0	0	0	0	0	0	0	0	0	0	0	0	0	0	0	0	0	0	0	0	0	0	0	0	0	0	0	0	0	0	0	0
MELO3C001533	0	0	0	0	0	0	0	0	0	0	0	0.53	0	0	0	0	0	0	0	0	0	0	0	0	0	0	0	0	0	0	0	0.48	0	0	0	0	0	0	0	0	0	0	0	0	0	0	0	0	0
MELO3C001534	0	0	0	0	0	0	0	0	0	0	0	0	0	0	0	0	0	0	0	0	0	0	0	0	0	0	0	0	0	0	0	0	0	0	0	0	0	0	0	0	0	0	0	0	0	0	0	0	0
MELO3C001535	0	0	0	0	0	0	0	0	0	0	0	0	0	0	0	0	0	0	0	0	0	0	0	0	0	0	0	0	0	0	0	0	0	0	0	0	0	0	0	0	0	0	0	0	0	0	0	0	0
MELO3C001536	0	0	0	0	0	0	0	0	0	0	0	0	0	0	0	0	0	0	0	0	0	0	0	0	0	0	0	0	0	0	0	0	0	0	0	0	0	0	0	0	0	0	0	0	0	0	0	0	0
MELO3C001537	0	0	0	0	0	0	0	0	0	0	0	0	0	0	0	0	0	0	0	0	0	0	0	0	0	0	0	0	0	0	0	0	0	0	0	0	0	0	0	0	0	0	0	0	0	0	0	0	0
MELO3C001538	0	0	0	0	0	0	0	0	0	0	0	0	0	1.43	0	0	0	0	0	0	0	0	0	0	0	0	0	0	0	0	0	0	0	0	0	0	0	0	0	0	0	0	0	0	0	0	0	0	0
MELO3C001539	0	0	0	0	0	0	0	0	0	0	0	0	0	0	0	0	0	0	0	0	0	0	0	0	0	0	0	0	0	0.58	0	0	0	0	0	0.66	0	0	0	0	0	0	0	0	0	0	0	0	0
MELO3C001540	0	0	0	0	0	0	0	0	0	0	0	0	0	0	0	0	0	0	0	0	0	0	0	0	0	0	0	0	0	0	0	0	0	0	0	0	0	0	0	0	0	0	0	0	0	0	0	0	0
MELO3C001541	0	0	0	0	0	0	0	0	0	0	0	0	0	0	0	0	0	0	0	0	0	0	0	0	0	0	0	0	0	0	0	0	0	0	0	0	0	0	0	0	0	0	0	0	0	0	0	0	0
MELO3C001542	0	0	0	0	0	0	0	0	0	0	0	0	0	0	0	0	0	0	0	0	0	0	0	0	0	0	0	0	0	0	0	0	0	0	0	0	0	0	0	0	0	0	0	0	0	0	0	0	0.5
MELO3C001543	0	0	0	0	0	0	0	0	0	0	0	0	0	0	0	0	0	0	0	0	0	0	0	0	0	0	0	0	0	0	0	0	0	0	0	0	0	0	0	0	0	0	0	0	0	0	0	0	0
MELO3C001544	0	0	0	0	0	0	0	0	0	0	0	0	0	0	0	0	0	0	0	0	0	0	0	0	0	0	0	0	0	0	0	0	0	0	0	0	0	0	0	0	0	0	0	0	0	0	0	0	0
MELO3C001545	0	0	0	0	0	0	0	0	0	0	0	0	0	0	0	0	0	0	0	0	0	0	0	0	0	0	0	0	0	0	0	0	0	0	0	0	0	0	0	0	0	0	0	0	0	0	0	0	0
MELO3C001546	0	0	0	0	0	0	0	0	0	0	0	0	0	0	0	0	0	0	0	0	0	0	0	0	0	0	0	0	0	0	0	0	0	0	0	0	0	0	0	0	0	0	0	0	0	0	0	0	0
MELO3C001547	0	0	0	0	0	0	0	0	0	0	0	0	0	0	0	0	0	0	0	0	0	0	0	0	0	0	0	0	0	0	0	0	0	0	0	0	0	0	0	0	0	0	0	0	0	0	0	0	0
MELO3C001548	0	0	0	0	0	0	0	0	0	0	0	0	0	0	0	0	0	0	0	0	0	0	0	0	0	0	0	0	0	0	0	0	0	0	0	0	0	0	0	0	0	0	0	0	0	0	0	0	0
MELO3C001549	0	0	0	0	0	0	0	0	0	0	0	0	0	0	0	0	0	0	0	0	0	0	0	0	0	0	0	0	0	0	0	0.36	0	0	0	0	0	0	0	0	0	0	0	0	0	0	0	0	0
MELO3C001550	0	0	0	0	0	0	0	0	0	0	0	0	0	0	0	0	0	0	0	0	0	0	0	0	0	0	0	0	0	0	0	0	0	0	0	0	0	0	0	0	0	0	0	0	0	0	0	0	0
MELO3C001551	0	0	0	0	0	0	0	0	0	0	0	0	0	0	0	0	0	0	0	0	0	0	0	0	0	0	0	0	0	0	0	0	0	0	0	0	0	0	0	0	0	0	0	0	0	0	0	0	0
MELO3C001552	0	0	0	0	0	0	0	0	0	0	0	0	0	0	0	0	0	0	0	0	0	0	0	0	0	0	0	0	0	0	0	0	0	0	0	0	0	0	0	0	0	0	0	0	0	0	0	0	0
MELO3C001553	15.69	3.03	0	5.95	3.33	9.61	8.89	1.62	7.12	4.54	3.85	8.59	11.32	13.13	4.71	19.2	13.72	1.44	6.77	0	6.66	10.28	7.91	2.07	4.05	3.4	0.56	5.36	5.77	8.73	1.91	12.56	9.14	7.57	8.05	24.27	5.31	12.34	5.88	12.43	2.64	7.83	11.2	6.19	22.08	11.24	10.88	8.61	8.26
MELO3C001554	0	0	0	0	0	0	0	0	0	0	0	0	0	0	0	0	0	0	0	0	0	0	0	0	0	0	0	0	0	0	0	0	0	0	0	0	0	0	0	0	0	0	0	0	0	0	0	0	0
MELO3C001555	0	0	0	0	0	0	0	0	0	0	0	0	0	0	0	0	0	0	0	0	0	0	0	0	0	0	0	0	0	0	0	0.33	0	0	0	0	0	0	0	0	0	0	0	0	0	0	0	0	0
MELO3C001556	31.51	24.15	27.99	21.92	21.27	22.46	23.27	35.15	18.82	21.67	24.57	35.54	41.68	38	26.01	29.39	27.69	32.98	17.86	31.53	26.05	34.26	28.23	12.69	10.49	18.53	22.07	29.6	19.31	24.17	28.06	38.07	32.8	20.8	19.76	34.13	25.35	21.26	26.81	27.96	16.76	14.09	39.14	20.26	31.62	29.13	29.87	40.08	42.26
MELO3C001557	0	0	0	0	0	0	0	0	0	0	0	0	0	0	0	0	0	0	0	0	0	0	0	0	0	0	0	0	0	0	0	0	0	0	0	0	0	0	0	0	0	0	0	0	0	0	0	0	0
MELO3C001558	0	0	0	0	0	0	0	0	0	0	0	0	0	0	0	0	0	0	0	0	0	0	0	0	0	0	0	0	0	0	0	0	0	0	0	0	0	0	0	0	0	0	0	0	0	0	0	0	0
MELO3C001559	0	0	0	0	0	0	0	0	0	0	0	0	0	0	0	0	0	0	0	0	0	0	0	0	0	0	0	0	0	0	0	0	0	0	0	0	0	0	0	0	0	0	0	0	0	0	0	0	0
MELO3C001560	0	0	0	0	0	0	0	0	0	0	0	0	0.94	0	0	1.64	1.21	0	1	0	0.98	0	0	0	0	0	0	0	0	0	0	0	0	0	0	1	0	0	0	0	0	0	0	0	0	0	0	0	0.46
MELO3C001561	0	1.35	0.62	0.66	0.59	1.83	2.11	0	0	0.67	1.37	1.35	0	0	0	0	1.63	4.48	0	0	0.66	1.31	0	0.92	0.6	0.5	0.5	0.79	0	0	0.57	0.41	0	0	0	0	0	0.58	0	0	0	0	0	0	0	0	0	0	0
MELO3C001562	0	0	0	0	0	0	0	0	0	0	0	0	0	0	0	0	0	0	0	0	0	0	0	0	0	0	0.43	0	0	0	0	0	0	0	0	0	0	0	0	0	0	0	0	0	0	0	0	0	0
MELO3C001563	0	0	0	0	0	0	0	0	0	0	0	0	0	0	0	0	0	0	0	0	0	0	0	0	0	0	0	0	0	0	0	0	0	0	0	0	0	0	0	0	0	0	0	0	0	0	0	0	0
MELO3C001564	0	0	0	0	0	0	0	0	0	0	0	0	0	0	0	0	0	0	0	0	0	0	0	0	0	0	0	0	0	0	0	0	0	0	0	0	0	0	0	0	0	0	0	0	0	0	0	0	0
MELO3C001565	0	0	0	0.98	0	0	0	0	0	0	0	0	0	0	0	0	0	0	0	0	0	0	0	0	0	0	0	0	0	0	0	0	0	0	0	0	0	0	0	0	0	0	0	0	0	0	0	0	0
MELO3C001566	12.33	12.08	7.43	7.92	13.29	29.19	15.76	16.16	3.64	31.19	14.33	2.01	9.41	10.74	6.26	8.23	9.73	17.22	12.01	6.4	6.89	18.56	10.51	4.12	7.18	6.78	13.45	5.94	8.37	7.14	5.91	26.6	4.67	2.88	3.89	5.04	3.53	4.32	4.47	6.2	3.51	6.25	1.35	9.26	4.89	7.47	1.03	2.64	8.24
MELO3C001567	0	0	0	0	0	0	0	0	0	0	0	0	0	0	0	0	0	0	0	0	0	0	0	0	0	0	0	0	0	0	0	0	0	0	0	0	0	0	0	0	0	0	0	0	0	0	0	0	0
MELO3C001568	0	0	0	0	0	0	0	0	0	0	0	0	0	0	0	0	0	0	0	0	0	0	0	0	0	0	0	0	0	0	0	0	0	0	0	0	0	0	0	0	0	0	0	0	0	0	0	0	0
MELO3C001569	0	0	0	0	0	0	0	0	0	0	0	0.51	0	0	0	0	0	0	0	0	0	0	0	0	0	0	0	0	0	0	0	0	0	0	0	0	0	0	0	0	0	0	0	0	0	0	0	0	0
MELO3C001570	0	0	0	0	0	0	0	0	0	0	0	0	0	0	0	0	0	0	0	0	0	0	0	0	0	0	0	0	0	0	0	0	0	0	0	0	0	0	0	0	0	0	0	0	0	0	0	0	0
MELO3C001571	0	0	0	0	0	0	0	0	0	0	0	0	0	0	0	0	0	0	0	0	0	0	0	0	0	0	0	0	0	0	0	0	0	0	0	0	0	0	0	0	0	0	0	0	0	0	0	0	0
MELO3C001572	0	0	0	0	0	0	0	0	0	0	0	0	0	0	0	0	0	0	0	0	0	0	0	0	0	0	0	0	0	0	0	0	0	0	0	0	0	0	0	0	0	0	0	0	0	0	0	0	0
MELO3C001573	0	0	0	0	0	0	0	0	0	0	0	0	0	0	0	0	0	0	0	0	0	0	0	0	0	0	0	0	0	0	0	0	0	0	0	0	0	0	0	0	0	0	0	0	0	0	0	0	0
MELO3C001574	0	1.14	0	0	1	0	0	1.22	0	0	0	0	0	1.51	0	0	0	0	0	0	1.11	0	0	0	0	0	2.53	0	0	0	0	0	0	0	1.1	0	0	0	0	0	0	0	0	0	0	0	0	0	0
MELO3C001575	0	0	0	0	0	0	0	0	0	0	0	0	0	0	0	0	0	0	0	0	0	0	0	0	0	0	0	0	0	0	0	0	0	0	0	0	0	0	0	0	0	0	0	0	0	0	0	0	0
MELO3C001576	0	0	0	0	0	0	0	0	0	0	0	0	0	0	0	0	0	0	0	0	0	0	0	0	0	0	0	0	0	0	0	0	0	0	0	0	0	0	0	0	0	0	0	0	0	0	0	0	0
MELO3C001577	0	0	0	0	0	0	0	0	0	0	0	1.34	0	0	0	0	1.21	0	1	0	0	0	0	0	0	0	0	0	0	0	0	0	0	0	0	0	0	0	0	0	0	0	0	0	0	0	0	0	0
MELO3C001578	0	0	0	0	0	0	0	0	0	0	0	0	0	0	0	0	0	0	0	0	0	0	0	0	0	0	0	0	0	0	0	0	0	0	0	0	0	0	0	0	0	0	0	0	0	0	0	0	0
MELO3C001579	0	0	0	0	0	0	0	0	0	0	0	0	0	0	0	0	0	0	0	0	0	0	0	0	0	0	0	0	0	0	0	0	0	0	0	0	0	0	0	0	0	0	0	0	0	0	0	0	0
MELO3C001580	0	0	0	0	0	0	0	0	0	0	0	0	0	0	0	0	0	0	0	0	0	0	0	0	0	0	0	0	0	0	0	0	0	0	0	0	0	0	0	0	0	0	0	0	0	0	0	0	0
MELO3C001581	0	0	0	0	0	0	0	0	0	0	0	0	0	0	0	0	0	0	0	0	0	0	0	0	0	0	0	0	0	0	0	0	0	0	0	0	0	0	0	0	0	0	0	0	0	0	0	0	0
MELO3C001582	0	0	0	0	0	0	0	0	0	0	0	0	0	0	0	0	0	0	0	0	0	0	0	0	0	0	0	0	0	0	0	0	0	0	0	0	0	0	0	0	0	0	0	0	0	0	0	0	0
MELO3C001583	116.28	1.68	6.97	127.93	205.47	108.05	0.66	150.11	207.15	1.68	5.12	302.52	0.78	2.24	1.31	30.22	1.01	4.79	580.97	0	185.58	5.7	0	4.59	0	75.98	62.31	4.46	279.14	171.98	196.52	0.52	10.92	6.6	7.3	304.47	245.41	167.89	217.08	1.72	0	58.17	27.09	0.86	194.92	1.04	360.13	267.24	292.54
MELO3C001584	0.69	0	0	0	0.64	0	0	0	0	0	0	0	0	0	0	0	0	0	0	0	0	0	0	0	0	0	0	0	0	0	0	0.45	0	0	0	0	0	0	0	0	0	0	0	0	0	0	0	0	0
MELO3C001585	0	0	0	0	0	0	0	0	0	0	0	0	0	0	0	0	0	0	0	0	0	0	0	0	0	0	0	0	0	0	0	0	0	0	0	0	0	0	0	0	0	0	0	0	0	0	0	0	0
MELO3C001586	0	0	0	0	0	0	0	0	0	0	0	0	2.14	0	0	0	0	0	0	0	0	0	0	0	0	0	0	0	0	0	0	0.7	0.53	0	0	0	0	0	0	0	0	0	0	0	0	0	0	0	0.26
MELO3C001587	0	0	0	0	0	0	0	0	0	0	0	0	0	0	0	0	0	0	0	0	0	0	0	0	0	0	0	0	0	0	0	0	0	0	0	0	0	0	0	0	0	0	0	0	0	0	0	0	0
MELO3C001588	0	0	0	0	0	0	0	0	0	0	0	0	0	0	0	0	0	0	0	0	0	0	0	0	0	0	0	0	0	0	0	0	0	0	0	0	0	0	0	0	0	0	0	0	0	0	0	0	0
MELO3C001589	0	0	0	0	0	0	0	0	0	0	0	2.59	0.73	0	0	0	0	0	0	0	0	0	0	0	0.69	0	0	0.46	0	0	0.65	0	0	0	0	0	0	0.67	1.72	0	0	0	0	0.79	0.94	0	0	0	0
MELO3C001590	0	0	0	0	0	0	0	0	0	0	0	0	0	0	0	0	0	0	0	0	0	0	0	0	0	0	0	0	0	0	0	0	0	0	0	0	0	0	0	0	0	0	0	0	0	0	0	0	0
MELO3C001591	0	0	0	0	0	0	0	0	0	0	0	0	0	0	0	0	0	0	0	0	0	0	0	0	0	0	0	0	0	0	0	0	0	0	0	0	0	0	0	0	0	0	0	0	0	0	0	0	0
MELO3C001592	0	0	0	0	0	0	0	0	0	0	0	0	0	0	0	0	0	0	0	0	0	0	0	0	0	0	0	0	0	0	0	0	0	0	0	0	0	0	0	0	0	0	0	0	0	0	0	0	0
MELO3C001593	0	0	0	0	0	0	0	0	0	0	0	0	0	0	0	0	0	0	0	0	0	0	0	0	0	0	0	0	0	0	0	0	0	0	0	0	0	0	0	0	0	0	0	0	0	0	0	0	0
MELO3C001594	0	0	0	0	0	0	0	0	0	0	0	0	0	0	0	0	0	0	0	0	0	0	0	0	0	0	0	0	0	0	0	0	0	0	0	0	0	0	0	0	0	0	0	0	0	0	0	0	0
MELO3C001595	163.68	22.25	63.15	161.53	138.62	349.03	128.63	54.06	33.44	112.07	41.77	50.25	247.95	103.87	13.31	39.9	31.02	94.38	22.97	45.37	29.3	28.23	69.06	35.06	289.79	48.01	108.61	56.05	31.42	154.06	53.13	450.73	17.49	75.82	28.12	122.6	75.04	47.01	31.34	295.01	56.02	30.98	17.26	91.86	52.01	154.63	61.47	20.21	90.31
MELO3C001596	0	0	0	0	0	0	0	0	0	0	0	0	0	0	0	0	0	0	0	0	0	0	0	0	0	0	0	0	0	0	0	0	0	0	0	0	0	0	0	0	0	0	0	0	0	0	0	0	0
MELO3C001597	0	0	0	0	0	0	0	0	0	0	0	0	0	0	0	0	0	0	0	0	0	0	0	0	0	0	0	0	0	0	0	0	0	0	0	0	0	0	0	0	0	0	0	0	0	0	0	0	0
MELO3C001598	0	0	0	0	0	0	0	0	0	0	0	0	0	0	0	0	0	0	0	0	0	0	0	0	0	0	0	0	0	0	0	0	0	0	0	0	0	0	0	0	0	0	0	0	0	0	0	0	0
MELO3C001599	0	0	0	0	0	0	0	0	0	0	0	0	0	0	0	0	0	0	0	0	0	0	0	0	0	0	0	0	0	0	0	0	0	0	0	0	0	0	0	0	0	0	0	0	0	0	0	0	0
MELO3C001600	0	0.58	0	0	0	0.52	0.91	0	0	0	0.59	0	0	0	0	2.84	0	0	0	0.61	0	0	0	0	0	0	0	0	0.8	0	0	0	0	0	0	0	0	0	0.64	0	0	0	0	0	0	0	0	1.01	0
MELO3C001601	0	0	0	0	0	0	0	0	0	0	0	0.52	0	0	0	0	0	0	0	0	0	0	0	0	0	0	0	0	0	0	0	0	0	0	0	0	0	0	0	0	0	0	0	0	0	0	0	0	0
MELO3C001602	0	0	0	0	0	0	0	0	0	0	0	0	0	0	0	0	0	0	0	0	0	0	0	0	0	0	0	0	0	0	0	0	0	0	0	0	0	0	0	0	0	0	0	0	0	0	0	0	0
MELO3C001603	0	0	0	0	0	0	0	0	0	0	0	0	0	0	0	0	0	0	0	0	0	0	0	0	0	0	0	0	0	0	0	0	0	0	0	0	0	0	0	0	0	0	0	0	0	0	0	0	0
MELO3C001604	0	0	0	0	0	0	0	0	0	0	0	0	0	0	0	0	0	0	0	0	0	0	0	0	0	0	0	0	0	0	0	0	0	0	0	0	0	0	0	0	0	0	0	0	0	0	0	0	0
MELO3C001605	1.2	0	0	0	0	0.58	0	0	0	0	0	0	0.59	0	0	0.52	0.77	0	0.63	0	0	0	0.6	0	0	0.47	0	0	0	0	0	0	0	0	0	0	0	0	0	0	0	0	0	0	0	0	0	0	0
MELO3C001606	0	0	0	0	0	0	0	0	0	0	0	0	0	0	0	0	0	0	0	0	0	0	0	0	0	0	0	0	0	0	0	0	0	0	0	0	0	0	0	0	0	0	0	0	0	0	0	0	0
MELO3C001607	0	0	0	0	0	0	0	0	0	0	0	0	0	0	0	0	0	0	0	0	0	0	0	0	0	0	0	0	0	0	0	0	0	0	0	0	0	0	0	0	0	0	0	0	0	0	0	0	0
MELO3C001608	0	0	0	0	0	0	0	0	0	0	0	0	0	0	0	0	0	0	0	0	0	0	0	0	0	0	0	0	0	0	0	0	0	0	0	0	0	0	0	0	0	0	0	0	0	0	0	0	0
MELO3C001609	3.15	0	3.08	0	1.96	3.03	0.87	0	0	1.11	5.67	2108.37	2059.66	448.75	863.09	0.91	0	1.06	1.11	2.36	2.18	0	0	1.52	6.95	1.67	0.83	1640.22	0	1.98	0.93	6823.86	1.03	3.98	8.62	4.46	1.3	3.82	1.24	6.86	4.86	6.91	0	6.83	1.35	2.76	0	0.97	1596.95
MELO3C001610	3.11	1.65	1.52	2.43	3.63	5.97	4.51	0.88	3.58	3.29	1.68	13.74	13.86	23.08	10.25	4.04	1	1.57	3.28	0.87	1.61	2.4	2.35	2.25	0.73	0	5.5	14.1	2.85	3.65	2.77	16.71	2.3	4.71	3.98	2.48	0.96	2.83	2.74	3.38	2.88	3.41	6.65	2.53	3	4.08	3.38	4.32	21.36
MELO3C001611	0	0	0	0	0	0	0	0	0	0	0	0	0	0	0	0	0	0	0	0	0	0	0	0	0	0	0	0	0	0	0	0	0	0	0	0	0	0	0	0	0	0	0	0	0	0	0	0	0
MELO3C001612	0	0	0	0	0	0	0	0	0	0	0	0	0	0	0	0	0	0	0	0	0	0	0	0	0	0	0	0	0	0	0	0	0	0	0	0	0	0	0	0	0	0	0	0	0	0	0	0	0
MELO3C001613	0	0	0	0	0	0	0	0	0	0	0	0	0	0	0	0	0	0	0	0	0	0	0	0	0	0	0	0	0	0	0	0	0	0	0	0	0	0	0	0	0	0	0	0	0	0	0	0	0
MELO3C001614	134	53.22	247.77	420.25	601.09	70.85	436.2	468.36	84.25	8.31	48.21	132.08	47.42	1732.61	45.28	534.03	66.33	403.24	147.19	45.86	13.83	821.57	124.75	269.19	212.7	311.65	289.49	47.6	136.53	39.09	43.26	223.36	979.62	525.32	72.35	18.33	586.36	485.37	63.68	906.19	111.79	159.12	490.92	138.59	275.98	104.99	184.35	1316.38	194.08
MELO3C001615	4.49	0.95	1.76	1.87	3.35	0.86	1.49	4.08	0	1.9	0.97	12.07	4.45	10.16	0	0.78	2.3	2.72	3.79	2.02	2.79	1.85	0	0	0	0	0	15.17	0	0	0.8	12.29	1.77	0	1.84	1.91	2.23	1.63	0	1.95	0	0	1.28	0	1.16	0	0.98	0.83	8.23
MELO3C001616	0	0	0	0	0	0	0	0	0	0	0	0	0	0	0	0	0	0	0	0	0	0	0	0	0	0	0	0	0	0	0	0	0	0	0	0	0	0	0	0	0	0	0	0	0	0	0	0	0
MELO3C001617	0	0	0	0	0	0	0	0	0	0	0	0	0	0	0	0	0	0	0	0	0	0	0	0	0	0	0	0	0	0	0	0	0	0	0	0	0	0	0	0	0	0	0	0	0	0	0	0	0
MELO3C001618	0	0	0	0	0	0	0	0	0	0	0	0	0	0	0	0	0	0	0	0	0	0	0	0	0	0	0	0	0	0	0	0	0	0	0	0	0	0	0	0	0	0	0	0	0	0	0	0	0
MELO3C001619	0	0	0	0	0	0	0	0	0	0	0	0	0	0	0	0	0	0	0	0	0	0	0	0	0	0	0	0	0	0	0	0	0	0	0	0	0	0	0	0	0	0	0	0	0	0	0	0	0
MELO3C001620	0	0	0	0.95	0	0	0	0	0	0	0	0	0	0	0	0	0	0	0	0	0	0	0	0	0	0	0	0	0	0	0	0	0	0	0	0	0	0	0	0	0	0	0	0	0	0	0	0	0
MELO3C001621	24.96	44.66	55.86	49.12	59.31	18.53	27.26	48.63	87.64	34.81	60.05	53.55	49.53	38.37	44.75	52.64	69.52	20.15	43.66	28.1	94.78	22.77	35.93	25.85	34.41	49.83	25.28	30.82	22.02	29.54	43.83	28.85	69.62	9.2	13.9	20.48	27.44	72.77	38.64	18.64	36.34	35.23	32.57	27.86	23.93	18.74	21.75	27.8	55.1
MELO3C001622	0	0	0	0	0	0	0	0	0	0.82	0	0	0	0	0	0	0	0	0	0	0	0	0	0	0	0	0	0	0	0	0	0	0	0	0	0	0	0	0	0	0	0	0	0	0	0	0	0	0
MELO3C001623	1.59	6.75	0	2.49	0.74	4.59	11.23	5.42	3.05	7.59	5.15	3.94	0.79	6.75	5.25	9.66	1.02	7.22	2.52	1.79	5.78	3.27	5.61	8.06	9.02	10.73	7.51	2.49	5.26	6.73	1.42	5.7	2.35	9.64	10.6	5.92	2.96	3.62	3.74	5.19	2.95	5.23	12.48	6.9	8.2	4.18	6.93	11.07	5.76
MELO3C001624	0	0	0	0	0	0	0	0	0	0	0	0	0	0	0	0	0	0	0	0	0	0	0	0	0	0	0	0	0	0	0	0	0	0	0	0	0	0	0	0	0	0	0	0	0	0	0	0	0
MELO3C001625	3.81	0.81	2.24	1.59	1.42	2.93	5.7	3.46	1.17	4.04	3.29	1.08	0.76	0	1.26	2.65	1.95	3.08	1.61	1.72	3.96	6.28	1.54	11.05	2.16	7.26	1.2	0.95	0.56	2.15	8.82	1.99	2.25	0.58	2.35	3.24	0.95	3.47	0.9	6.64	3.53	1.67	1.09	0.83	1.97	6.01	0.83	1.41	1.84
MELO3C001626	0	0	0	0	0	0	0	0	0	0	0	0	0	0	0	0	0	0	0	0	0	0	0	0	0	0	0	0	0	0	0	0	0	0	0	0	0	0	0	0	0	0	0	0	0	0	0	0	0
MELO3C001627	0	0	0.66	0	0	0	0	0	0	0	0	0	0	0	0	0	0	0	0	0	0	0	0	0	0	0	0	0	0	0	0	0	0	0	0	0	0	0	0	0	0	0	0	0	0	0	0	0	0
MELO3C001628	0	0	0	0	0	0	0	0	0	0	0	0	0	0	0	0	0	0	0	0	0	0	0	0	0	0	0	0	0	0	0	0	0	0	0	0	0	0	0	0	0	0	0	0	0	0	0	0	0
MELO3C001629	0	0	0	0	0	0	0	0	0	0	0	0	0	0.87	0	0	0	0	0	0	0	0	0	0	0	0	0	0	0	0	0	0	0	0	0	0	0	0	0	0	0	0	0	0	0	0	0	0	0
MELO3C001630	0.49	0	0	0	0	0	0	0	0.38	0	0	0	0	0	0	0	0	0	0	0	0	0	0	0	0	0	0	0	0	0	0	0.32	0	0	0	0	0	0	0	0	0	0	0	0	0	0	0	0	0
MELO3C001631	0	0	0	0	0	0	0	0	0	0	0	0	0	0	0	0	0	0	0	0	0	0	0	0	0	0	0	0	0	0	0	1.3	0	0	0	0	0	0	0	0	0	0	0	0	0	0	0	0	0
MELO3C001632	0	0	0	0	0	0	0	0	0	0	0	0	0	0	0	0	0	0	0	0	0	0	0	0	0	0	0	0	0	0	0	0	0	0	0	0	0	0	0	0	0	0	0	0	0	0	0	0	0
MELO3C001633	0	0	0	0	0	0	0	0	0	0	0	0	0	0	0	0	0	0	0	0	0	0	0	0	0	0	0	0	0	0	0	0	0	0	0	0	0	0	0	0	0	0	0	0	0	0	0	0	0
MELO3C001634	0	0	0	0	0	0	0	0	0	0	0	0	0	0	0	0	0	0	0	0	0	0	0	0	0	0	0	0	0	0	0	0	0	0	0	0	0	0	0	0	0	0	0	0	0	0	0	0	0
MELO3C001635	0	0	0.97	0	0	0	2.48	1.13	0	0	0	0	0	0	0	0	0	0	0	0	0	0	0	0	0	0.79	0	0	0	0	0	0.65	0.98	0	0	0	0	0	0	0	0	0	0	0	0	0	0	0	0
MELO3C001636	0	0	0	0	0	0	0	0	0	0	0	0	0	1.06	1.24	0	0	0	0	0	0	0	0	0	0	0	0	0	0	0	0	0	0	0	0	0	0	0	0	0	0	0	0	0	0	0	0	0	0
MELO3C001637	0	0	0	0	0	0	0	0	0	0	0	0	0	0	0	0	0	0	0	0	0	0	0	0	0	0	0	0	0	0	0	0	0	0	0	0	0	0	0	0	0	0	0	0	0	0	0	0	0
MELO3C001638	0	0	0	0	0	0	0	0	0	0	0	0	0	0	0	0	0	0	0	0	0	0	0	0	0	0	0	0	0	0	0	0	0	0	0	0	0	0	0	0	0	0	0	0	0	0	0	0	0
MELO3C001639	0	0	0	0	0	0	0	0	0	0	0	0	0	0	0	0	0	0	0	0	0	0	0	0	0	0	0	0	0	0	0	0	0	0	0	0	0	0	0	0	0	0	0	0	0	0	0	0	0
MELO3C001640	0	0	0	0	0	0	0	0	0	0	0	0	0	0	0	0	0	0	0	0	0	0	0	0	0	0	0	0	0	0	0	0	0	0	0	0	0	0	0	0	0	0	0	0	0	0	0	0	0
MELO3C001641	0	0	0	0	0	0	0	0	0	0	0	0	0	0	0	0	0	0	0	0	0	0	0	0	0	0	0	0	0	0	0	0	0	0	0	0	0	0	0	0	0	0	0	0	0	0	0	0	0
MELO3C001642	0	0	0	0	0	0	0	0	0	0	0	0	0	0	0	0	0	0	0	0	0	0	0	0	0	0	0	0	0	0	0	0	0	0	0	0	0	0	0	0	0	0	0	0	0	0	0	0	0
MELO3C001643	0	0	0	0	0	0	0	0	0	0	0	0	0	0	0	0	0	0	0	0	0	0	0	0	0	0	0	0	0	0	0	0	0	0	0	0	0	0	0	0	0	0	0	0	0	0	0	0	0
MELO3C001644	0	0	0	0	0	0	0	0	0	0	0	0	0	0	0	0	0	0	0	0	0	0	0	0	0	0	0	0	0	0	0	0	0	0	0	0	0	0	0	0	0	0	0	0	0	0	0	0	0
MELO3C001645	0	0	0	0	0	0	0	0	0	0	0	0	0	0	0	0	0	0	0	0	0	0	0	0	0	0	0	0	0	0	0	0.78	0	0	0	0	0	0	0	0	0	0	0	0	0	0	0	0	0
MELO3C001646	0	0	0	0	0	0	0	0	0	0	0	0	0	0	0	0	0	0	0	0	0	0	0	0	0	0	0	0	0	0	0	0	0	0	0	0	0	0	0	0	0	0	0	0	0	0	0	0	0
MELO3C001647	0	0	0	0	0	0	0	0	0	0	0	0	0	0	0	0	0	0	0	0	0	0	0	0	0	0	0	0	0	0	0	0	0	0	0	0	0	0	0	0	0	0	0	0	0	0	0	0	0
MELO3C001648	98.91	31.79	58.65	81.87	63.09	274.45	81.39	59.98	20.08	88.8	37.47	20.21	18.87	11.44	14.92	42.11	53.67	91.64	36.63	77.6	45.41	48	34.5	106.84	179.9	38.5	64.43	19.06	34.26	115.02	54.2	52.42	23.91	37.5	55.61	61.68	38.95	38.55	34.16	93.2	23.35	11.48	12.89	19.09	33.74	80.58	18.64	16.33	18.83
MELO3C001649	0	0	0	0	0	0	0	0	0	0	0	0	0	0	0	0	0	0	0	0	0	0	0	0	0	0	0	0	0.6	0	0	0	0	0	0	0	0	0	0	0	0	0	0	0	1.06	0	0	0	0
MELO3C001650	1.57	1.66	0.77	0.82	0.73	0	1.3	0	2.41	0	0	2.22	0.78	3.33	6.47	4.08	0	0	1.65	0	0	0.81	0.79	1.14	4.45	0	6.17	0	0	0.74	0	3.07	3.09	1.78	0	0	1.94	0	0.92	0	0	0	1.12	2.55	0	0	0	0	3.78
MELO3C001651	0	0	0	0	0	0	0	0	0	0	0	1.46	0	0	0	0	0	0	0	0	0	0	0	0	0	0	0	0	0	0	0	0	0	0	0	0	0	0	0	0	0	0	0	0	0	0	0	0	0
MELO3C001652	0	0	0	0	0	0	0	0	0	0	0	0	0	0	0	0	0	0	0	0	0	0	0	0	0	0	0	0	0	0	0	0	0	0	0	0	0	0	0	0	0	0	0	0	0	0	0	0	0
MELO3C001653	0	0	0	0	0	0	0	0	0	0	0	0	0	0	0	0	0	0	0	0	0	0	0	0	0	0	0	0	0	0	0	0	0	0	0	0	0	0	0	0	0	0	0	0	0	0	0	0	0
MELO3C001654	0	0	0	0	0	0	0	0	0	0	0	1.46	8.18	0	0	0	0	0	0	0	0	0	0	0	0	0	0	0.86	0	0	0	0	0	0	0	0	0	0	0	0	0	0	0	0	0	0	0	0	5.64
MELO3C001655	0	0	0.67	0	0	0	0	1.56	0	0	0	22.38	19.08	0	13.61	0	0	0	0	0	0	0	0	0	0	0	0	2.15	0	0	0	1.34	0	0	0	0	1.7	0	0	0	0.64	0	0	0	0	0	0	0	8.62
MELO3C001656	0	0	0	0	0	0	0	0	0	0	0	0	0	0	0	0	0	0	0	0	0	0	0	0	0	0	0	0	0	0	0	0	0	0	0	0	0	0	0	0	0	0	0	0	0	0	0	0	0
MELO3C001657	62.28	38.77	73.16	64.11	55.09	78.28	72.44	67.94	41.45	51.98	51.98	59.4	79.08	68.18	65.81	64.16	58.57	51.95	57.83	62.61	39.65	57.3	67.77	32.5	59.69	56.69	52.33	63.96	52.5	46.89	76.16	83.41	75.32	68.01	42.59	113.9	128.81	78.66	51.83	97.66	67.69	95.7	62.81	65.77	59.99	65.44	94.96	68.59	79.78
MELO3C001658	0	0	0	0	0	0	0	0	0	0	0	0	0	0	0	0	0	0	0	0	0	0	0	0	0	0	0	0	0	0	0	0	0	0	0	0	0	0	0	0	0	0	0	0	0	0	0	0	0
MELO3C001659	0	0	0	0	0	0	0	0	0	0	0	0	0	0	0	0	0	0	0	0	0	0	0	0	0	0	0	0	0	0	0	0	0	0	0	0	0	0	0	0	0	0	0	0	0	0	0	0	0
MELO3C001660	0	0	0	0	0	0	0	0	0	0	0	0	0	0	0	0	0	0	0	0	0	0	0	0	0	0	0	0	0	0	0	0	0	0	0	0	0	0	0	0	0	0	0	0	0	0	0	0	0
MELO3C001661	0	0	0	0	0	0	0	0	0	0.53	0	0	0	0	0	0	0	0	0	0	0	0	0	0.73	0	0	0	0	0	0	0	0	0	0	0	0	0	0	0	0	0	0	0	0	0	0	0	0	0
MELO3C001662	0	0	0	0	0	0	0	0	0	0.98	0	0	0	0	0	0	0	0	0	0	0	0	0	0	0	0	0	0	0	0	0	0	0	0	0	0	0	0	0	0	0	0	0	0	0	0	0	0	0
MELO3C001663	0	0	0	0	0	0	0	0	0	0	0	0	0	0	0	0	0	0	0	0	0	0	0	0	0	0	0	0	0	0	0	0	0	0	0	0	0	0	0	0	0	0	0	0	0	0	0	0	0
MELO3C001664	55.64	11.97	6.62	23.53	17.56	29.65	24.36	10.25	5.77	18.35	7.3	6.92	11.93	9.58	9.93	20.89	13.5	30.34	11.11	15.23	10.15	6.97	45.45	30.51	7.82	8.95	10.07	9.42	9.4	16.98	8.03	45.61	5.19	13.11	5.4	11.99	5.6	6.16	2.66	18.01	13.23	8.25	8.58	11.42	6.79	13.83	7.37	7.68	8.35
MELO3C001665	0	0	0	0	0	0	0	0	0	0	0	0	0	0	0	0	0	0	0	0	0	0	0	0	0	0	0	0	0	0	0	0	0	0	0	0	0	0	0	0	0	0	0	0	0	0	0	0	0
MELO3C001666	0	0	0	0	0	0	0	0	0	0	0	0	0	0	0	0	0	0	0	0	0	0	0	0	0	0	0	0	0	0	0	0	0	0	0	0	0	0	0	0	0	0	0	0	0	0	0	0	0
MELO3C001667	0	0	0	0	0	0	0	0	0	0	0	0	0	0	0	0	0	0	0	0	0	0	0	0	0	0	0	0	0	0	0	0	0	0	0	0	0	0	0	0	0	0	0	0	0	0	0	0	0
MELO3C001668	0	0	0	0	0	0	0	0	0	0	0	0	0	0	0	0	0	0	0	0	0	0	0	0	0	0	0	0	0	0	0	0	0	0	0	0	0	0	0	0	0	0	0	0	0	0	0	0	0
MELO3C001669	0	0	0	0	0	0	0	0	0	0	0	0	0.77	0	0	0.67	0	0	0	0	0	0	0	0	0	0	0	0	0	0	0	0	0	0	0	0.82	0	0	0	0	0	0	0	0	0	0	0	0	0
MELO3C001670	0	0	0	0	0	0	0	0	0	0	0	0	0	0	0	0	0	0	0	0	0	0	0	0	0	0	0	0	0	0	0	0	0	0	0	0	0	0	0	0	0	0	0	0	0	0	0	0	0
MELO3C001671	0	1.11	0	1.1	0	0	0	1.19	0	0	1.13	0	0	0	0	0.91	0	1.06	0	0	0	0	1.06	0	0	0	0	0	0.77	0	2.8	0	0	0	1.08	1.12	0	0.96	0	2.29	0	0	0	0	0	0	0	0.97	3.55
MELO3C001672	0	0	0	0	0	0	0	0	0	0	0	0	0	0	0	0	0	0	0	0	0	0	0	0	0	0	0	0	0	0	0	0	0	0	0	0	0	0	0	0	0	0	0	0	0	0	0	0	0
MELO3C001673	0	0	0	0	0	0	0	0	0	0	0	0	0	0	0	0	0	0	0	0	0	0	0	0	0	0	0	0	0	0	0	0	0	0	0	0	0	0	0	0	0	0	0	0	0	0	0	0	0
MELO3C001674	0	0	0	0	0	0	0	0	0	0	0	0	0	0	0	0	0	0	0	0	0	0	0	0	0	0	0	0	0	0	0	0	0	0	0	0	0	0	0	0	0	0	0	0	0	0	0	0	0
MELO3C001675	0	0	0	0	0	0	0	0	0	0	0	0	0	0	0	0	0	0	0	0	0	0	0	0	0	0	0	0	0	0	0	0	0	0	0	0	0	0	0	0	0	0	0	0	0	0	0	0	0
MELO3C001676	0	0	0	0	0	0	0	0	0	0	0	0.59	0.82	0	0	0	0	0	0	0	0	0	0	0	0	0	0	0.52	0	0	0	1.62	0	0	0	0	0	0	0	0	0	0	0	0	0	0	0	0	0
MELO3C001677	0	0	0	0.95	0.85	4.39	0.76	2.07	0	0	0	0	0	0	3.01	1.58	0	0	1.92	0	0	0	0	0	0	1.45	0.72	0	0	0	0	2.38	0	0	0	0	1.13	0.83	4.3	3.97	0	0	0	0	0	0	0	0	0
MELO3C001678	0	0	0	0	0	0	0	0	0	0	0	0	0	0	0	0	0	0	0	0	0	0	0	0	0	0	0	0	0	0	0	0	0	0	0	0	0	0	0	0	0	0	0	0	0	0	0	0	0
MELO3C001679	0	0	0	0	0	0	0	0	0	0	0	0	0	0	0	0	0	0	0	0	0	0	0	0	0	0	0	0	0	0	0	0	0	0	0	0	0	0	0	0	0	0	0	0	0	0	0	0	0
MELO3C001680	0	0	0	0	0	0	0	0	0	0	0	0	0	0	0	0	0	0	0	0	0	0	0	0	0	0	0	0	0	0	0	0	0	0	0	0	0	0	0	0	0	0	0	0	0	0	0	0	0
MELO3C001681	0	0	0	0	0	0	0	0	0	0	0	0	0	0	0	0	0	0	0	0	0	0	0	0	0	0	0	0	0	0	0	0	0	0	0	0	0	0	0	0	0	0	0	0	0	0	0	0	0
MELO3C001682	0	0	0	0	0	0	0	0	0	0	0	0	0	0	0	0	0	0	0	0	0	0	0	0	0	0	0	0	0	0	0	0.54	0	0	0	0	0	0	0	0	0	0	0	0	0	0	0	0	0
MELO3C001683	0	0	0	0	0	0	0	0	0	0	0	0	0	0	0	0	0	0	0	0	0	0	0	0	0	0	0	0	0	0	0	0	0	0	0	0	0	0	0	0	0	0	0	0	0	0	0	0	0
MELO3C001684	0	0.98	0	0	0	0	0	0	0.71	0	0	0	0	0	0	0	1.19	0	0	0	0	0	0.93	0	0	0	0	0	0	0	0.83	0	0	0	0	0	0	0	0	0	0	0	0	0	0	0	0	0	0
MELO3C001685	0	0	0	0	0	0	0	0	0	0	0	0	0	0	0	0	0	0	0	0	0	0	0	0	0	0	0	0	0	0	0	0	0	0	0	0	0	0	0	0	0	0	0	0	0	0	0	0	0
MELO3C001686	0	0	0	0	0	0	0	0	0	0	0	0	0	0	0	0	0	0	0	0	0	0	0	0	0	0	0	0	0	0	0	0	0	0	0	0	0	0	0	0	0	0	0	0	0	0	0	0	0
MELO3C001687	0	0	0	0	0	0	0	0	0	0	0	0	0	0	0	0	0	0	0	0	0	0	0	0	0	0	0	0	0	0	0	0	0	0	0	0	0	0	0	0	0	0	0	0	0	0	0	0	0
MELO3C001688	0	0	0	0	0	0	0	0	0	0	0	0	0	0	0	0	0	0	0	0	0	0	0	0	0	0	0	0	0	0	0	0	0	0	0	0	0	0	0	0	0	0	0	0	0	0	0	0	0
MELO3C001689	0	0	0	0	0	0	0	0	0	0	0	0	0	0	0	0	0	0	0	0	0	0	0	0	0	0	0	0	0	0	0	0	0	0	0	0	0	0	0	0	0	0	0	0	0	0	0	0	0
MELO3C001690	0	0	0	0	0	0	0	0	0	0	0	0	0	0	0	0	0	0	0	0	0	0	0	0	0	0	0	0	0	0	0	0	0	0	0	0	0	0	0	0	0	0	0	0	0	0	0	0	0
MELO3C001691	0	0	0	0	0	0	0	0	0	0	0	0	0	0	0	0	0	0	0	0	0	0	0	0	0	0	0	0	0	0	0	0	0	0	0	0	0	0	0	0	0	0	0	0	0	0	0	0	0
MELO3C001692	0	0	0	0	0	0	0	0	0	0	0	0	0	0	0	0	0	0	0	0	0	0	0	0	0	0	0	0	0	0	0	0	0	0	0	0	0	0	0	0	0	0	0	0	0	0	0	0	0
MELO3C001693	3.48	0	1.7	2.72	2.44	10.87	0.72	0.99	0	11.99	1.88	0	0	0	2.87	6.79	0	4.39	1.83	4.89	1.8	0	1.75	1.26	1.64	2.07	2.05	0	0.64	3.27	0	0.57	1.71	0	0.89	2.77	0	0	1.02	0	0	0	0	0	1.12	3.43	0	2.42	0.42
MELO3C001694	0	0	0	0	0	0	0	0	0	0	0	0	0	0	0	0	0	0	0	0	0	0	0	0	0	0	0	0	0	0	0	0	0	0	0	0	0	0	0	0	0	0	0	0	0	0	0	0	0
MELO3C001695	0	0	0	0	0	0	0	0	0	0	0	0	0	0	0	0	0	0	0	0	0	0	0	0	0	0	0	0	0	0	0	0.55	0	0	0	0	0	0	0	0	0	0	0	0	0	0	0	0	0
MELO3C001696	0	0	0	0	0	0	0	0	0	0	0	0	0	0	0	0	0	0	0	0	0	0	0	0	0	0	0	0	0	0	0	0	0	0	0	0	0	0	0	0	0	0	0	0	0	0	0	0	0
MELO3C001697	0	0	0	0	0	0	0	0	0	0	0	0	0	0	0	0	0	0	0	0	0	0	0	0	0	0	0	0	0	0	0	0	0	0	0	0	0	0	0	0	0	0	0	0	0	0	0	0	0
MELO3C001698	0.68	1.45	4	0.71	1.27	3.28	1.13	3.1	3.14	5.06	1.47	0.96	0	1.93	0	4.14	3.49	2.06	0	2.3	3.54	1.4	1.37	1.97	12.24	1.62	2.68	0.43	0.5	0.64	0	0.89	5.37	0	0	0.72	6.76	6.21	3.21	4.45	1.26	2.24	0.97	2.22	1.76	0.89	1.48	0	3.62
MELO3C001699	0	0	0	0	0	0	0	0	0	0	0	0	0	0	0	0	0	0	0	0	0	0	0	0	0	0	0	0	0	0	0	0	0	0	0	0	0	0	0	0	0	0	0	0	0	0	0	0	0
MELO3C001700	0	0	0	0	0	0	0	0	0	0	0	0	0	0	0	0	0	0	0	0	0	0	0	0	0	0	0	0	0	0	0	0	0	0	0	0	0	0	0	0	0	0	0	0	0	0	0	0	0
MELO3C001701	0	5.86	9.74	10.38	6.2	5.32	4.59	5.02	4.24	7.04	2.39	24.27	71.27	71.97	9.12	4.8	1.42	7.81	3.5	4.98	9.18	7.97	0	3.2	28.23	20.18	15.67	15.23	8.94	11.44	16.73	30.28	13.08	13.41	13.61	5.88	10.97	12.08	7.81	12.04	5.12	3.64	6.31	21.59	9.98	27.59	6.02	8.21	38.42
MELO3C001702	30	5.71	0.75	12.04	5.75	8.88	1.92	6.12	7.68	6.53	9.13	13.07	0.76	2.18	5.08	1.34	3.95	3.1	1.62	2.6	1.6	3.17	12.4	1.11	26.92	11.6	3.64	3.37	10.74	11.58	0.68	1	18.96	7	5.52	3.27	14.32	50.44	14.49	3.35	6.41	13.51	3.29	12.52	11.91	2.02	20.11	2.86	3.34
MELO3C001703	0	0	0	0	0	0	0	0	0	0	0	0	0	0	0	0	0	0	0	0	0	0	0	0	0	0	0	0	0	0	0	0	0	0	0	0	0	0	0	0	0	0	0	0	0	0	0	0	0
MELO3C001704	0	0	0	0	0	0	0	0	0	0	0	0	0	0	0	0	0	0	0	0	0	0	0	0	0	0	0	0	0	0	0	0	0	0	0	0	0	0	0	0	0	0	0	0	0	0	0	0	0
MELO3C001705	0	0	0	0	0	0	0	0	0	0	0	0	0	0	0	0	0	0	0	0	0	0	0	0	0	0	0	0	0	0	0	0	0	0	0	0	0	0	0	0	0	0	0	0	0	0	0	0	0
MELO3C001706	0	0	0	0	0	0	0	0	0	0	0	0	0	0	0	0	0	0	0	0	0	0	0	0	0	0	0	0	0	0	0	0	0	0	0	0	0	0	0	0	0	0	0	0	0	0	0	0	0
MELO3C001707	0.78	0	0	0	0.73	0	0	0	0	0	0	0	0	0	0	0	0	0	0	0	0	0	0	0	0	0	0	0	0	0	0	0	0	0	0	0	0	0	0	0	0	0	0	0	0	0	0	0	0
MELO3C001708	0	0	0	0	0	0	0	0	0	0	0	0	0	0	0	0	0	0	0	0	0	0	0	0	0	0	0	0	0	0	0	0	0	0	0	0	0	0	0	0	0	0	0	0	0	0	0	0	0
MELO3C001709	0	0	0	0	0	0	0	0	0	0	0	0	0	0	0	0	0	0	0	0	0	0	0	0	0	0	0	0	0	0	0	0	0	0	0	0	0	0	0	0	0	0	0	0	0	0	0	0	0
MELO3C001710	0	0	0	0	0	0	0	0	0	0	0	0	0	0	0	0	0	0	0	0	0	0	0	0	0	0	0	0	0	0	0	0	0	0	0	0	0	0	0	0	0	0	0	0	0	0	0	0	0
MELO3C001711	0	0	0	0	0	0	0	0	0	0	0	0	0	0	0	0	0	0	0	0	0	0	0	0	0	0	0	0	0	0	0	0	0	0	0	0	0	0	0	0	0	0	0	0	0	0	0	0	0
MELO3C001712	0	0	0	0	0	0	0	0	0	0	0	0	0	0	0	0	0	0	0	0	0	0	0	0	0	0	0	0	0	0	0	0	0	0	0	0	0	0	0	0	0	0	0	0	0	0	0	0	0
MELO3C001713	0	0	0	0	0	0	0	0	0	0	0	0	0	0	0	0	0	0	0	0	0	0	0	0	0	0	0	0	0	0	0	0	0	0	0	0	0	0	0	0	0	0	0	0	0	0	0	0	0
MELO3C001714	0	0	0	0	0	0	0	0	0	0	0	0	0	0	0	0	0	0	0	0	0	0	0	0	0	0	0	0	0	0	0	0	0	0	0	0	0	0	0	0	0	0	0	0	0	0	0	0	0
MELO3C001715	0	0	0	0	0	0	0	0	0	0	0	0	0	0	0	0	0	0	1.02	0	0	0	0	0	0	0	0	0	0	0	0	0	0	0	0	0	0	0	0	0	0	0	0	0	0	0	0	0	0
MELO3C001716	11.92	18.98	9.73	21.42	16.71	16.57	15.41	20.32	49.34	14.76	7.86	55.35	30.22	15.94	43.74	23.58	28.03	20.72	27.96	15.65	18.56	11.6	15.35	2.88	2.51	8.94	10.43	16.18	13.15	4.36	7.67	19.44	10.45	9.54	8.83	9.86	17.26	7.24	10.14	8.65	9.82	11.63	12.29	6.47	10.25	15.66	12.98	11.68	28.46
MELO3C001717	0	0	0	0	0	0	0	0	0	0	0	0	0	0	0	0	0	0	0	0	0	0	0	0	0	0	0	0	0	0	0	0	0	0	0	0	0	0	0	0	0	0	0	0	0	0	0	0	0
MELO3C001718	0	0	0	0	0	0	0	0	0	0	0	0	0	0	0	0	0	0	0	0	0	0	0	0	0	0	0	0	0	0	0	0	0	0	0	0	0	0	0	0	0	0	0	0	0	0	0	0	0
MELO3C001719	0	0	0	0	0	0	0	0	0	0	0	0	0	0	0	0	0	0	0	0	0	0	0	0	0	0	0	0	0	0	0	0	0.98	0	0	0	1.23	0	0	0	0	0	0	0	0	0	0	0	0
MELO3C001720	1.37	0	2.02	0	0	0	1.14	0	6.86	0	0	4.86	0	0	0	0	5.29	0	8.7	0	3.57	0	1.38	0	2.6	1.64	0	0	0	2.59	1.83	5.38	2.03	0	0	0.73	5.97	0	4.04	0	0	0	0	2.24	0	0	1.5	0.64	0
MELO3C001721	21.31	36.74	35.63	36.13	38.99	17.93	16.23	43.38	62.72	24.49	36.41	54.07	53.72	42.73	49.84	38.54	47.82	19.71	26.23	24.98	56.22	14.63	28.63	12.87	20.15	28.19	9.79	37.25	8.48	19.22	23.72	34.17	27.13	4.71	10.02	16.05	17.63	39.63	20.91	11.6	13.16	17.54	13.94	16.38	10.31	10.5	14.5	9.89	56.58
MELO3C001722	0	0	0	0	0	0	0	0	0	0	0	0	0	0	0	0	0	0	0	0	0	0	0	0	0	0	0	0	0	0	0	0	0	0	0	0	0	0	0	0	0	0	0	0	0	0	0	0	0
MELO3C001723	0	0	0	0	0	0	0	0	0	0	0	0	0	0	2.16	0	0	0	0	0	0	0	0	0	0	0	0	0	0	0	0	0	0	0	0	0	0	0	0	0	0	0	0	0	0	0	0	0	0.32
MELO3C001724	0	0	0	0	0	0	0	0	0	0	0	0	0	0	0	0	0	0	0	0	0	0	0	0	0	0	0	0	0	0	0	0	0	0	0	0	0	0	0	0	0	0	0	0	0	0	0	0	0
MELO3C001725	0	0	0	0	0	0	0	0	0	0	0	0	0	0	0	0	0	0	0	0	0	0	0	0	0	0	0	0	0	0	0	0	0	0	0	0	0	0	0	0	0	0	0	0	0	0	0	0	0
MELO3C001726	0	0	0	0	0	0	0	0	0	0	0	0	0	0	0	0	0	0	0	0	0	0	0	0	0	0	0	0	0	0	0	0	0	0	0	0	0	0	0	0	0	0	0	0	0	0	0	0	0
MELO3C001727	0	0	0	0	0	0	0	0	0	0	0	0	0	0	0	0	0	0	0	0	0	0	0	0	0	0	0	0	0	0	0	0	0	0	0	0	0	0	0	0	0	0	0	0	0	0	0	0	0
MELO3C001728	0	0	0	0	0	0	0	0	0	0	0	0	0	0	0	0	0	0	0	0	0	0	0	0	0	0	0	0	0	0	0	0	0	0	0	0	0	0	0	0	0	0	0	0	0	0	0	0	0
MELO3C001729	0	0	0	0	0	0	0	0	0	0	0	0	0	0	0	0	0	0	0	0	0	0	0	0	0	0	0	0	0	0	0	0	0	0	0	0	0	0	0	0	0	0	0	0	0	0	0	0	0
MELO3C001730	0	0	0	0	0	0	0	0	0	0	0	0	0	0	0	0	0	0	0	0	0	0	0	0	0	0	0	0	0	0	0	0	0	0	0	0	0	0	0	0	0	0	0	0	0	0	0	0	0
MELO3C001731	0	0	0	0	0	0	0	0	0	0	1.09	0	0	0	0	0	0	0	0	0	0	0	0	0	0	0	0	0	0	0	0	0	0	0.77	0	0	0	0	0	0	0	0	0	0	0	0	0	0	0
MELO3C001732	0	0	0	0	0	0	0	0	0	0	0	0.43	0	0	0	0	0	0	0	0	0	0	0	0	0	0	0	0	0	0	0	0	0	0	0	0	0	0	0	0	0	0	0	0	0	0	0	0	0
MELO3C001733	0	0	0	0	0	0	0	0	0	0	0	0	0	0	0	0	0	0	0	0	0	0	0	0	0	0	0	0	0	0	0	0	0	0	0	0	0	0	0	0	0	0	0	0	0	0	0	0	0
MELO3C001734	0	0	0	0	0	0	0	0	0	0	0	0.5	0.7	0	0	0	0	0	0	0	0	0	0	0	0	0	0	0.44	0	0	0	0	0	0	0	0	0	0	0	0	0	0	0	0	0	0	0	0	0.34
MELO3C001735	0	0	0	0	0	0	0	0	0	0	0	0	0	0	0	0	0	0	0	0	0	0	0	0	0	0	0.55	0	0	0	0	0	0	0	0	0	0	0	0	0	0	0	0	0	0	0	0	0	0
MELO3C001736	0	0	0	0	0	0	0	0	0	0	0	0	0	0	0	0	0	0	0	0	0	0	0	0	0	0	0	0	0	0	0	0	0	0	0	0	0	0	0	0	0	0	0	0	0	0	0	0	0
MELO3C001737	1.45	0	0.71	0.75	0	0	0.6	4.93	2.77	0	0	0.51	0.72	1.02	0	1.25	2.78	0	1.52	0	0	0.74	0	3.14	0	0	0.57	0.9	0.53	0	0	0.47	0	0	0	0	1.79	0.66	0	0	0.67	0.79	0	0	0	0	0	0	0.35
MELO3C001738	8.73	15.45	21.85	12.15	12.69	3.73	5.64	12.13	27.57	9.27	11.52	41.92	39.47	20.6	27.24	16.85	17.42	0.98	12.29	9.83	22.16	7	12.71	5.63	11.01	16.95	6.12	27.95	2.85	4.57	12.1	24.05	15.31	2.94	1.99	6.19	7.23	22.1	8	2.11	8.99	9.59	12.46	9.48	3.76	3.82	6.34	3.6	46.38
MELO3C001739	58.2	61.76	30.16	34.83	37.59	50.22	78.94	52.52	20.38	62.66	51.74	203.07	356.6	147.82	42.39	59.45	48.3	111.41	36.13	62.61	52.42	49.37	31.91	37.22	67.19	36.01	61.35	127.58	40.9	30.61	65.55	156.88	24.47	23.37	23.71	22.75	29.74	47.56	37.3	68.97	91.98	16.91	36.64	49.22	60.73	48.35	35.42	44.49	182.65
MELO3C001740	0	0	0	0	0	0	0	0	0	0	0	0	0	0	0	0	0	0	0	0	0	0	0	0	0	0	0	0	0	0	0	0	0	0	0	0	0	0	0	0	0	0	0	0	0	0	0	0	0
MELO3C001741	0	0	0	0	0	0	0	0	0	0	0	0	0	0	0	0	0	0	0	0	0	0	0	0	0	0	0	0	0	0	0	0	0	0	0	0	0	0	0	0	0	0	0	0	0	0	0	0	0
MELO3C001742	0	0	0	0	0	0	0	0	0	0	0	0	0	0	0	0	0	0	0	0	0	0	0	0	0.7	0	0	0	0	0	0	0	0	0	0	0	0	0	0	0	0	0	0	0	0	0	0	0	0
MELO3C001743	0	0	0	0	0	0	0	0	0	0	0	1.04	0	0	0	0	0	0	0	0	0	0	0	0	0	0	0	0	0	0	0	0	0	0	0	0	0	0	0	0	0	0	0	0	0	0	0	0	0
MELO3C001744	0	0	0	0	0	0	0	0	0	0	0	0	0	0	0	0	0	0	0	0	0	0	0	0	0	0	0	0	0	0	0	0	0	0	0	0	0	0	0	0	0	0	0	0	0	0	0	0	0
MELO3C001745	75.46	71.25	93.28	66.06	63.93	85.51	68.54	90.83	71.21	90.92	54.53	126.81	173.18	96.86	183.71	31.65	66.43	92.27	93.8	98.6	89.62	61.25	120.49	29.66	33.27	80.72	75.56	125.75	124.11	35.51	99.65	200.22	119.79	105.72	85.29	102.67	72.22	102.52	104.69	130.92	173.58	99.67	57.49	104.08	141.08	100.8	138.6	96.75	214.89
MELO3C001746	0	0	0	0	0	0	0	0	0	0	0	0	0.9	0	0	0	0	0	0	0	0	0	0	0	0	0	0	0	0	0	0	0	0	0	0	0	0	0	0	0	0	0	0	0	0	0	0	0	0
MELO3C001747	0	0	0	0	0	0	0	0	0	0	0	0	0	0	0	0	0	0	0	0	0	0	0	0	0	0	0	0	0	0	0	0	0	0	0	0	0	0	0	0	0	0	0	0	0	0	0	0	0
MELO3C001748	0	0	0	0	0	0	0	0	0	0	0	0	0	0	0	0	0	0	0	0	0	0	0	0	0	0	0	0	0	0	0	0	0	0	0	0	0	0	0	0	0	0	0	0	0	0	0	0	0
MELO3C001749	0	0	0	0	0	0	0	0	0	0	0	0	0	0	0	0	0	0	0	0	0	0	0	0	0	0	0	0	0	0	0	0	0	0	0	0	0	0	0	0	0	0	0	0	0	0	0	0	0
MELO3C001750	0	0	0	0	0	0	0	0	0	0	0	0	0	0	0	0	0	0	0	0	0	0	0	0	0	0	0	0	0	0	0	0	0	0	0	0	0	0	0	0	0	1.09	0	0	0	0	0	0	0
MELO3C001751	0	0	0	0	0	0	0	0	0	0	0	0	0	0	0	0	0	0	0	0	0	0	0	0	0	0	0	0	0	0	0	0	0	0	0	0	0	0	0	0	0	0	0	0	0	0	0	0	0
MELO3C001752	0	0	0	0	0	0	0	0	0	0	0	0	0	0	0	0	0	0	0	0	0	0	0	0	0	0	0	0	0	0	0	0	0	0	0	0	0	0	0	0	0	0	0	0	0	0	0	0	0
MELO3C001753	0	0	0	0	0	0	0	0	0	0	0	0	0	0	0	0	0	0	0	0	0	0	0	0	0	0	0	0	0	0	0	0	0	0	0	0	0	0	0	0	0	0	0	0	0	0	0	0	0
MELO3C001754	0	0	0	0	0	0	0	0	0	0	0	0	0	0	0	0	0	0	0	0	0	0	0	0	0	0	0	0	0	0	0	0	0	0	0	0	0	0	0	0	0	0	0	0	0	0	0	0	0
MELO3C001755	0	0	0	0	0	0	0	0	0	0	0	0	0	0	0	0	0	0	0	0	0	0	0	0	0	0	0	0	0	0	0	0	0	0	0	0	0	0	0	0	0	0	0	0	0	0	0	0	0
MELO3C001756	1.66	0.88	0	0	0.78	0.8	0.69	0	1.91	0	0	1.76	2.47	0	6.85	0	0	0.84	0.88	0.93	0.86	0.86	1.67	0	0	1.98	1.96	3.12	0.61	1.56	2.22	3.25	1.64	1.26	2.56	0	3.09	1.51	0	1.81	0.77	0.91	1.19	0.9	0	0	4.52	0	7.62
MELO3C001757	0	0	0	0	0	0	0	0	0	0	0	0	0	0	0	0	0	0	0	0	0	0	0	0	0	0	0	0	0	0	0	0	0	0	0	0	0	0	0	0	0	0	0	0	0	0	0	0	0
MELO3C001758	0	0	0	0	0	0	0	0	0	0	0	0	0	0	0	0	0	0	0	0	0	0	0	0	0	0	0	0	0	0	0	0	0	0	0	0	0	0	0	0	0	0	0	0	0	0	0	0	0
MELO3C001759	0	0	0	0	0	0	0	0	0	0	0	0	0	0	0	0	0	0	0	0	0	0	0	0	0	0	0	0	0	0	0	0	0	0	0	0	0	0	0	0	0	0	0	0	0	0	0	0	0
MELO3C001760	0	0	0	0	0	0	0	0	0	0	0	0	0	0	0	0	0	0	0	0	0	0	0	0	0	0	0	0	0	0	0	0	0	0	0	0	0	0	0	0	0	0	0	0	0	0	0	0	0
MELO3C001761	0	0	0	0	0	0	0	0	0	0	0	0	0	0	0	0	0	0	0	0	0	0	0	0	0	0	0	0	0	0	0	0	0	0	0	0	0	0	0	0	0	0	0	0	0	0	0	0	0
MELO3C001762	0	0	0	0	0	0	0	0	0	0	0	0	0	0	0	0	0	0	0	0	0	0	0	0	0	0	0	0	0	0	0	0	0	0	0	0	0	0	0	0	0	0	0	0	0	0	0	0	0
MELO3C001763	0.99	1.05	0.97	0	0.92	0	0.82	0	0.76	0	0	0	0	0	0	0.86	0	0	1.04	0	1.03	0	1	0	0.93	0	0	0	0	0	0	0	0	0	0	0	0	2.7	1.16	0	0.91	0	1.41	0	0	0	0	0.92	0.48
MELO3C001764	0	0	0	0	0	0	0	0	0	0	0	0	0	0	0	0	0	0	0	0	0	0	0	0	0	0	0	0	0	0	0	0	0	0	0	0	0	0	0	0	0	0	0	0	0	0	0	0	0
MELO3C001765	30.83	22.76	16.4	20.28	28.18	23.86	22.28	22.09	15.96	27.74	23.88	15.19	6.65	12.34	1.11	3.49	27.51	26.38	35.37	27.91	23.66	17.26	12.83	12.63	8.88	3.19	2.11	21.41	10.84	5.05	5.97	11.81	5.29	6.61	6.88	8.55	9.98	9.16	5.53	4.38	5.59	4.41	7.65	4.36	6.92	2.64	10.22	3.11	11.33
MELO3C001766	0	0	0	0	0	0	0	0	0	0	0	0	0	0	0	0	0	0	0	0	0	0	0	0	0	0	0	0	0	0	0	0	0	0	0	0	0	0	0	0	0	0	0	0	0	0	0	0	0
MELO3C001767	0	0	0	0	0	0	0	0	0	0	0	0	0	0	0	0	0	0	0	0	0	0	0	0	0	0	0	0	0	0	0	0	0	0	0	0	0	0	0	0	0	0	0	0	0	0	0	0	0
MELO3C001768	0	0	1.09	0	0	0	0	1.26	0	0	0	0.79	0	0	0	0	0	0	0	0	0	0	0	0	0	0	0	0	0.82	0	0	0	0	0	0	0	0	0	0	0	0	0	0	0	0	0	0	0	0
MELO3C001769	0	0	0	0	0	0	0	0	0	0	0	0	0	0	0	0	0	0	0	0	0	0	0	0	0	0	0	0	0	0	0	0	0	0	0	0	0	0	0	0	0	0	0	0	0	0	0	0	0
MELO3C001770	0	0	0	0	0	0	0	0	0	0	0	0	0	0	0	0	0	0	0	0	0	0	0	0	0	0	0	0	0	0	0	0	0	0	0	0	0	0	0	0	0	0	0	0	0	0	0	0	0
MELO3C001771	0	0	0	0	0	0	0	0	0	0	0	0	0	0	0	0	0	0	0	0	0	0	0	0	0	0	0	0	0	0	0	0	0	0	0	0	0	0	0	0	0	0	0	0	0	0	0	0	0
MELO3C001772	0	0	0	0	0	0	0	0	0	0	0	0	0	0	0	0	0	0	0	0	0	0	0	0	0	0	0	0	0	0	0	0	0	0	0	0	0	0	0	0	0	0	0	0	0	0	0	0	0
MELO3C001773	0	0	0	0	0	0	0	0	0	0	0	0	0	0	0	0	0	0	0	0	0	0	0	0	0	0	0	0	0	0	0	0	0	0	0	0	0	0	0	0	0	0	0	0	0	0	0	0	0
MELO3C001774	0	0	0	0	0	0	0	0	0.74	0	0	0	0	0	0	0	0	0	0	0	0	0	0	0	0	0	0	0	0	0	0	0	0	0	0	0	0	0	0	0	0	0	0	0	0	0	0	0	0
MELO3C001775	0	0	0	0	0	0	0	0	0	0	0	0	0	0	0	0	0	0	0	0	0	0	0	0	0	0	0	0	0	0	0	0	0	0	0	0	0	0	0	0	0	0	0	0	0	0	0	0	0
MELO3C001776	0	0	0	0	0	0	0	0	0	0	0	0	0	0	0	0	0	0	0	0	0	0	0	0	0	0	0	0	0	0	0	0	0	0	0	0	0	0	0	0	0	0	0	0	0	0	0	0	0
MELO3C001777	0	0	0	0	0	0	0	0	0	0	0	0	0	0	0	0	0	0	0	0	0	0	0	0	0	0	0	0	0	0	0	0	0	0	0	0	0	0	0	0	0	0	0	0	0	0	0	0	0
MELO3C001778	0	0	0	0	0	0	0	0	0	0	0	0	0	0	0	0	0	0	0	0	0	0	0	0	0	0	0	0	0	0	0	0	0	0	0	0	0	0	0	0	0	0	0	0	0	0	0	0	0
MELO3C001779	0	0	0	0	0	0	0	0	0	0	0	0	0	0	0	0	0	0	0	0	0	0	0	0	0	0	0	0	0	0	0	0	0	0	0	0	0	0	0	0	0	0	0	0	0	0	0	0	0
MELO3C001780	0	0	0.62	0.66	0.59	0.61	0.53	1.44	0	0	0	0.9	0	0.89	0	1.65	1.62	0.64	0.67	0.71	0	0	0	0.92	0	0	0	0	0	0	0	0	0	0	0.65	0	2.35	0	0	0	0	0	0.9	0	0	0	0	0	0.31
MELO3C001781	0	0	0	0	0	0	0	0	0	0	0	0	0	0	0	0	0	0	0	0	0	0	0	0	0	0	0	0	0	0	0	0	0	0	0	0	0	0	0	0	0	0	0	0	0	0	0	0	0
MELO3C001782	0	0	0	0	0	0	0	0	0	0	0	13.76	0	1.25	0	0	0	0	0	0	0	0	0	0	0	0	0	11.61	0	0	0	0	0	0	0	0	0	0	0	0	0	0	0	0	0	0	0	0	0
MELO3C001783	0	0	0.68	0	0.65	0.67	0	0	0	0	0.75	0	0	0	0	0	0	0	0	0	0.72	0	0	1.01	0	1.1	0.55	0	0	0	3.1	0.45	0	0	0	0	0	1.9	2.46	0	0	0.76	0	0	0	2.74	0	0	0
MELO3C001784	0.88	0	0.86	0.92	1.65	0	0	5.02	3.39	0	0	0.63	1.75	0	0	2.3	2.27	0	0.93	0	0	0	1.78	3.84	0	0	0	0	0.65	0.83	0	0.58	0	0.67	0	0	2.19	0.8	0	0	0.82	0	0	4.79	0	0	0	0	0
MELO3C001785	0	0	0	0	0	0	0	0	0	0	0	0	0	0	0	0	0	0	0	0	0	0	0	0	0	0	0	0	0	0	0	0	0	0	0	0	0	0	0	0	0	0	0	0	0	0	0	0	0
MELO3C001786	0	0	0	0	0	0	0	0	0	0	0	0	0	0	0	0	0	0	0	0	0	0	0	0	0	0	0	0	0	0	0	0	0	0	0	0	0	0	0	0	0	0	0	0	0	0	0	0	0
MELO3C001787	0	0	0	0	0	0	0	0	0	0	0	0	0	0	0	0	0	0	0	0	0	0	0	0	0	0	0	0	0	0	0	0	0	0	0	0	0	0	0	0	0	0	0	0	0	0	0	0	0
MELO3C001788	0	0	0	0	0	0	0	0	0	0	0	0	0	0	0	0	0	0	0	0	0	0	0	0	0	0	0	0	0	0	0	0	0	0	0	0	0	0	0	0	0	0	0	0	0	0	0	0	0
MELO3C001789	0	0	0	0	0	0	0	0	0	0	0	0	0	0	0	0	0	0	0	0	0	0	0	0	0	0	0	0	0	0	0	0	0	0	0	0.7	0	0	0	0	0	0	0	0	0	0	0	0	0
MELO3C001790	0	0	0	0	0	0	0	0	0	0	0	0	0	0	0	0	0	0	0	0	0	0	0	0	0	0	0	0	0	0	0	0	0	0	0	0	0	0	0	0	0	0	0	0	0	0	0	0	0
MELO3C001791	0	0	0	0	0	0	0	0	0	0	0	0	0	0	0	0	0	0	0	0	0	0	0	0	0	0	0	0	0	0	0	0	0	0	0	0	0	0	0	0	0	0	0	0	0	0	0	0	0
MELO3C001792	0	0	0	0	0	0	0	0	0	0	0	0	0	0	0	0	0	0	0	0	0	0	0	0	0	0	0	0	0	0	0	0	0	0	0	0	0	0	0	0	0	0	0	0	0	0	0	0	0
MELO3C001793	0	0	0	0	0	0	0	0	0	0	0	0	0	0	0	0	0	0	0	0	0	0	0	0	0	0	0	0	0	0	0	0	0	0	0	0	0	0	0	0	0	0	0	0	0	0	0	0	0
MELO3C001794	22.67	1.09	2.02	0	0.96	5.95	0	9.37	4.75	0	1.11	3.65	3.07	0	0	0.89	0	1.04	2.17	1.16	0	0	2.08	1.49	2.92	0	0	0	0.76	0.97	0.92	10.75	0	0	0	0	0	0	0	0	0	1.13	0	0	0	0	0	1.91	0
MELO3C001795	0	0	0	0	0	0	0	0	0	0	0	0	0	0	0	0	0	0	0	0	0	0	0	0	0	0	0	0.56	0	0	0	0	0	0	0	0	0	0	0	0	0	0	0	0	0	0	0	0	0
MELO3C001796	0	0	0	0	0	0	0	0	0	0	0	0	0	0	0	0	0	0	0	0	0	0	0	0	0	0	0	0	0	0	0	0	0	0	0	0	0	0	0	0	0	0	0	0	0	0	0	0	0
MELO3C001797	0	2.81	0	0	0	0	0	0	0	0	0	5	0.88	0	0	0	0	0	0	0	0	0	0	0	0	0	0	2.21	0	0	0	0.58	0	0	0	0	0	0	0	0	0	0	0	0	0	0	0	0	9.81
MELO3C001798	0	0	0	0	0	0	0	0	0	0	0	0	0	0	0	0	0	0	0	0	0	0	0	0	0	0	0	0	0	0	0	0	0	0	0	0	0	0	0	0	0	0	0	0	1.16	0	0	0	0
MELO3C001799	0	0	0	0	0	0	0	0	0	0	0	0.57	0	0	0	0	0	0	0	0	0	0	0	0	0	0	0	0	0	0	0	0	0	0	0	0	0	0	0	0	0	0	0	0	0	0	0	0	0
MELO3C001800	0	0	0	0	0	0	0	0	0	0	0	0	0	0	0	0	0	0	0	0	0	0	0	0	0	0	0	0	0	0	0	0	0	0.77	0	0	0	0.92	0	0	0	0	0	0	0	0	0	0	0
MELO3C001801	0	0	0	0	0	0	0	0	0	0	0	0	0	0	0	0	0	0	0	0	0	0	0	0	0	0	0	0	0	0	0	0	0	0	0	0	0	0	0	0	0	0	0	0	0	0	0	0	0
MELO3C001802	0	0	0	0	0	0	0	0	0	0	0	0	0	0	0	0	0	0	0	0	0	0	0	0	0	0	0	0	0	0	0	0	0	0	0	0	0	0	0	0	0	0	0	0	0	0	0	0	0
MELO3C001803	0	0	0	0	0	0	0	0	0	0	0	0	0	0	0	0	0	0	0	0	0	0	0	0	0	0	0	0	0	0	0	0	0	0	0	0	0	0	0	0	0	0	0	0	0	0	0	0	0
MELO3C001804	0	0	0	0	0	0	0	0	0	0	0	0	0	0	0	0	0	0	0	0	0	0	0	0	0	0	0	0	0	0	0	0	0	0	0	0	0	0	0	0	0	0	0	0	0	0	0	0	0
MELO3C001805	0	0	0	0	0	0	0	0	0	0	0	0	0	0	0	0	0	0	0	0	0	0	0	0	0	0	0	0	0	0	0	0	0	0	0	0	0	0	0	0	0	0	0	0	0	0	0	0	0
MELO3C001806	0	0	0	0	0	0	0	0	0	0	0	0	0	0	0	0	0	0	0	0	0	0	0	0	0	0	0	0	0	0	0	0	0	0	0	0	0	0	0	0	0	0	0	0	0	0	0	0	0
MELO3C001807	0	0	0	0	0	0	0	0	0	0	0	0	0	0	0	0	0	0	0	0	0	0	0	0	0	0	0	0	0	0	0	0	0	0	0	0	0	0	0	0	0	0	0	0	0	0	0	0	0
MELO3C001808	0	0	0	0	0	0	0	0	0	0	0	105.5	254.58	0	4.44	0	0	0	0	0	0	0	0	0	0	0	0	34.28	0	0	0	33.36	0	0	0	0	0	0	0	0	0	0	0	0	0	0	0	0	3.9
MELO3C001809	0	0	0	0	0	0	0	0	0	0	0	0.55	3.07	0	0	0	0	0	0	0	0	0	0.78	0	0	0	0	0	0	0	0.69	1.01	0	0	0	0	0	0	0	0	0.72	0	0	0	0	0	0	0.72	0.37
MELO3C001810	0	0	0	0	0	0	0	0	0	0	0	0	0	0	0	0	0	0	0	0	0	0	0	0	0	0	0	0	0	0	0	0	0	0	0	0	0	0	0	0	0	0	0	0	0	0	0	0	0
MELO3C001811	1.69	3.58	0.83	0	0	4.05	0	0	1.94	0	0	5.37	2.51	1.19	1.39	2.93	3.24	0	0	2.85	0	0.87	0.85	3.67	0.8	0	0	0	0	0	2.25	4.4	0.83	1.92	0.86	3.59	0	1.54	1.99	0	1.56	3.7	0	8.23	0	0	0	0	0
MELO3C001812	0	0	0	0	0	0	0	0	0	0	0	0	0	0	0	0	0	0	0	0	0	0	0	0	0	0	0.71	0	0	0	0	0	0	0	0	0	0	0	0	0	0.83	0	0	0	0	0	0	0	0
MELO3C001813	0	0	0	2.52	0	0.78	0.67	0.92	0	1.71	0.87	0	0	0	0	3.5	0	0.81	0	0	0	0	0	0	0	0	0	1.01	0.59	0	0	0	0	0	0	0	0	0	0	0	0	0	0	0	0	0	0	0	1.95
MELO3C001814	0	0	0	0	0	0	0	0	0	0	0	0	0	0	0	0	0	0	0	0	0	1.47	0	0	0	0	0	0	0	0	0	0	0	0	0	0	0	0	0	0	0.66	0	0	0	0	0	0	0	0
MELO3C001815	1.01	5.37	3.96	0	1.89	0	0.84	1.15	2.33	2.15	0	0	0	0	0	0	0	2.04	0	1.14	5.25	4.17	3.06	2.93	1.91	2.41	0	0	0	0	0.9	0.66	3.99	0	0	1.08	1.26	1.84	1.19	0	1.87	0	1.44	1.1	0	3.99	2.2	1.88	0
MELO3C001816	0	0	0	0	0	0	0	0	0	0	0	0	0	0	0	0	0	0	0	0	0	0	0	0	0	0	0	0	0	0	0	0	0	0	0	0	0	0	0	0	0	0	0	0	0	0	0	0	0
MELO3C001817	0	0	0	0	0	0	0	0	0	0	0	0	0	0	0	0	0	0	0	0	0	0	0	0	0	0	0	0	0	0	0	0	0	0	0	0	0	0	0	0	0	0	0	0	0	0	0	0	0
MELO3C001818	0	0	0	0	0	0	0	0	0	0	0	0	0	0	0	0	0	0	0	0	0	0	0	0	0	0	0	0	0	0	0	0	0	0	0	0	0	0	0	0	0	0	0	0	0	0	0	0	0
MELO3C001819	0	0	0	0	0	0	0	0	0	0	0	0	0	0	0	0	0	0	0	0	0	0	0	0	0	0	0	0	0	0	0	0	0	0	0	0	0	0	0	0	0	0	0	0	0	0	0	0	0
MELO3C001820	0	0	0	0	0	0	0	0	0	0	0	0	0	0	0	0	0	0	0	0	0	0	0	0	0	0	0	0	0	0	0	0	0	0	0	0	0	0	0	0	0	0	0	0	0	0	0	0	0
MELO3C001821	7.81	0	0.96	2.04	2.74	1.88	2.43	0	2.25	3.11	1.05	0.69	3.87	1.38	0	2.54	1.25	3.94	1.03	1.1	1.01	2.01	3.93	0	1.85	0.77	3.08	3.06	2.87	6.43	1.74	6.37	0	1.48	0	3.11	3.63	0	0	2.13	4.52	3.21	0	2.12	3.78	2.56	1.06	0.91	0.94
MELO3C001822	0	0	0	0	0	0	0	0	0	0	0	0	0	0	0	0	0	0	0	0	0	0	0	0	0	0	0	0	0	0	0	0	0	0	0	0	0	0	0	0	0	0	0	0	0	0	0	0	0
MELO3C001823	0	0	0	0	0	0	0	0	0	0	0	0	0	0	0	0	0	0	0	0	0	0	0	0	0	0	0	0	0	0	0	0	0	0	0	0	0	0	0	0	0	0	0	0	0	0	0	0	0
MELO3C001824	0	0	0	0	0	0	0	0	0	0	0	0	0	0	0	0	0	0	0	0	0	0	0	0	0	0	0	0	0	0	0	0	0	0	0	0	0	0	0	0	0	0	0	0	0	0	0	0	0
MELO3C001825	0	0	0	0	0	0	0	0	0	0	0	0	0	0	0	0	0	0	0	0	0	0	0	0	0	0	0	0	0	0	0	0	0	0	0	0	0	0	0	0	0	0	0	0	0	0	0	0	0
MELO3C001826	0	0	0	0	0	0	0	0	0	0	0	0	0	0	0	0	0	0	0	0	0	0	0	0	0	0	0	0	0	0	0	0	0	0	0	0	0	0	0	0	0	0	0	0	0	0	0	0	0
MELO3C001827	0	0	0	0	0	0	0	0	0	0	0	0	0	0	0	0	0	0	0	0	0	0	0	0	0	0	0	0	0	0	0	0	0	0	0	0	0	0	0	0	0	0	0	0	0	0	0	0	0
MELO3C001828	0	0	0	0	0	1.03	0	0	0	0	0	0	0	0	0	0	0	0	0	0	0	0	0	0	0	0	0	0	0	0	0	0	0	0	0	0	0	0	0	0	0	0	0	0	0	0	0	0	0
MELO3C001829	0	0	0	0	0	0	0	0	0	0	0	0	0	0	0	0	0	0	0	0	0	0	0	0	0	0	0	0	0	0	0	0	0	0.7	0	0	0	0	0	0	0	0	0	0	0	0	0	0	0
MELO3C001830	0	0	0	0	0	0	0	0	0	0	0	0	0	0	0	0	0	0	0	0	0	0	0	0	0	0	0	0	0	0	0	0	0	0	0	0	0	0	0	0	0	0	0	0	0	0	0	0	0
MELO3C001831	0	0	0	0	0	0	0	0	0	0	0	0	0	0	0	0	0	0	0	0	0	0	0	0	0	0	0	0	0	0	0	0	0	0	0	0	0	0	0	0	0	0	0	0	0	0	0.98	0	0
MELO3C001832	0	0	0	0	0	0	0	0	0	0	0	0	0	0	0	0	0	0	0	0	0	0	0	0	0	0	0	0	0	0	0	0	0	0	0	0	0	0	0	0	0	0	0	0	0	0	0	0	0
MELO3C001833	0	0	0	0	0	0	0	0	0	0	0	0	0	0	0	0	0	0	0	0	0	0	0	0	0	0	0	0	0	0	0	0	0	0	0	0	0	0	0	0	0	0	0	0	0	0	0	0	0
MELO3C001834	0	0	0	0	0	0	0	0	0	0	0	0	0	0	0	0	0	0	0	0	0	0	0	0	0	0	0	0	0	0	0	0	0	0	0	0	0	0	0	0	0	0	0	0	0	0	0	0	0
MELO3C001835	0	0	0	0	0	0	0	0	0	0	0	0	0	0	0	0	0	0	0	0	0	0	0	0	0	0	0	0	0	0	0	0	0	0	0	0	0	0	0	0	0	0	0	0	0	0	0	0	0
MELO3C001836	0	0	0	0	0	0	0	0	0	0	0	0	0	0	0	0	0	0	0	0	0	0	0	0	0	0	0	0	0	0	0	0	0	0	0	0	0	0	0	0	0	0	0	0	0	0	0	0	0
MELO3C001837	0	0	0	0	0	0	0	0	0	0	0	0	0	0	0	0	0	0	0	0	0	0	0	0	0	0	0	0	0	0	0	0	0	0	0	0	0	0	0	0	0	0	0	0	0	0	0	0	0
MELO3C001838	0	0	0	0	0	0	0	0	0	0	0	0	0	0	0	0	0	0	0	0	0	0	0	0	0	0	0	0	0	0	0	0	0	0	0	0	0	0	0	0	0	0	0	0	0	0	0	0	0
MELO3C001839	0	0	0	0	0	0	0	0	0	0	0	0	0	0	0	0	0	0	0	0	0	0	0	0	0	0	0	0	0	0	0	0	0	0	0	0	0	0	0	0	0	0	0	0	0	0	0	0	0
MELO3C001840	0	0	0	0	0	0	0	0	0	0	0	0	0	0	0	0	0	0	0	0	0	0	0	0	0	0	0	0	0	0	0	0	0	0	0	0	0	0	0	0	0	0	0	0	0	0	0	0	0
MELO3C001841	0	0	0	0	0	0	0	0	0	0	0	0	0	0	0	0	0	0	0	0	0	0	0	0	0	0	0	0	0	0	0	0	0	0	0	0	0	0	0	0	0	0	0	0	0	0	0	0	0
MELO3C001842	0	0	0	0	0	0	0	0	0	0	0	0	0	0	0	0	0	0	0	0	0	0	0	0	0	0	0.88	0	0	0	0	1.45	0	0	0	0	0	0	0	0	0	0	0	0	0	0	0	0	0
MELO3C001843	0	0	0	0	0	0	0	0	0	0	0	0	0	0	0	0	0	0.94	0	0	0	0	0	1.34	0	0	0	0	0	0	0	0	0	0	0	0	0	0	0	0	0	0	0	0	0	0	0	0	0
MELO3C001844	0	0	0	0	0	0	0	0	0	0	0	0	0	0	0	0	0	0	0	0	0	0	0	0	0	0	0	0	0	0	0	0	0	0	0	0	0	0	0	0	0	0	0	0	0	0	0	0	0
MELO3C001845	0	0	0	0	0	0	0	0	0	0	0	0	0	0	0	0	0	0	0	0	0	0	0	0	0	0	0	0	0	0	0	0	0	0	0	0	0	0	0	0	0	0	0	0	0	0	0	0	0
MELO3C001846	0	0	1.05	1.12	0	2.06	3.56	1.22	0	0	0	0.76	0	1.51	0	4.64	4.12	1.08	1.13	1.2	0	0	0	1.55	2.02	0	0	0.67	0	0	0	0	0	0	1.1	0	5.31	0	0	0	0.99	0	0	0	0	0	0	0	0.52
MELO3C001847	0	0	0	0	0	0	0	0	0	0	0	0	0	0	0	0	0	0	0	0	0	0	0	0	0	0	0	0	0	0	0	0	0	0	0	0	0	0	0	0	0	0	0	0	0	0	0	0	0
MELO3C001848	0	0	0	0	0	0	0	0	0	0	0	0	0	0	0	0	0	0	0	0	0	0	0	0	0	0	0	0	0	0	0	0	0	0	0	0	0	0	0	0	0	0	0	0	0	0	0	0	0
MELO3C001849	10.5	6.68	19.52	14.24	17.65	13.13	11.34	17.89	18.54	8.91	9.06	41.63	38.53	50.52	38.13	10.02	9.42	16.95	9.97	10.63	4.36	7.57	12.69	6.09	13.9	17.5	10.75	30.9	19.29	23.71	28.04	26.02	39.33	21.49	20.46	16.74	23.45	16.26	17.31	34.29	24.31	11.52	23.97	13.67	24.38	13.79	12.58	19.49	37.5
MELO3C001850	0	0	0	0	0	0	0	0	0	0	0	0	0	0	0	0	0	0	0	0	0	0	0	0	0	0	0	0	0	0	0	0	0	0	0	0	0	0	0	0	0	0	0	0	0	0	0	0	0
MELO3C001851	0	0	0	0	0	0	0	0	0	0	0	0	0	0	0	0	0	0	0	0	0	0	0	0	0	0	0	0	0	0	0	0	0	0	0	0	0	0	0	0	0	0	0	0	0	0	0	0	0
MELO3C001852	0	1.91	0	0	0.84	0	0.75	1.03	0	0.96	0	0.64	2.68	2.55	1.49	0.78	0	0	0	0	2.81	0	1.82	1.31	0.85	1.43	2.13	0.57	2.65	0.85	0.8	0.59	5.34	0.68	3.7	0.96	0	2.47	0	0	0	2.97	0	1.96	2.33	0	1.97	0.84	3.05
MELO3C001853	0.91	0	2.68	0	0	0	0.76	0	9.81	0	0	5.81	0	0	0	0	5.85	0	15.4	0	9.47	0.94	1.84	0	3.45	2.17	0	0	0	6.01	1.62	5.95	2.7	0	0	1.94	6.79	0	8.59	0	0	2	0	2.97	0	2.4	1.99	0	0
MELO3C001854	0	0	0	0	0	0	0	0	0	0	0	0	0	0	0	0	0	0	0	0	0	0	0	0	0	0	0	0	0	0	0	0	0	0	0	0	0	0	0	0	0	0	0	0	0	0	0	0	0
MELO3C001855	0	0	0	0	0	0.72	0	0	0	0	0	0	0	0	0	0	0	0	0	0	0	0	0	0	0.71	0.6	0	0	0	0	0.67	0	0.74	0	0	0	0	0.68	0	0	0	0	0	0	0	0	0	0	0
MELO3C001856	0	0	0	0	0	0	0	0	0	0	0	0	0	0	0	0	0	0	0	0	0	0	0	0	0	0	0	0	0	0	0	0	0	0	0	0	0	0	0	0	0	0	0	0	0	0	0	0	0
MELO3C001857	0	0	0	0	0	0	0	0	0	0	0	0	0	0	0	0	0	0	0	0	0	0	0	0	0	0	0	0	0	0	0	0	0	0	0	0	0	0	0	0	0	0	0	0	0	0	0	0	0
MELO3C001858	0	0	0	0	0	0	0	0	0	0	0	0	0	0	0	0	0	0	0	0	0	0	0	0	0	0	0	0	0	0	0	0	0	0	0	0	0	0	0	0	0	0	0	0	0	0	0	0	0
MELO3C001859	0	0	0	0	0	0	0	1.22	0	0	0	1.52	0	0	0	0	0	0	0	0	0	0	0	0	0	0	0	1.34	0	0	0.95	0	0	0	0	0	0	0	0	0	0.99	0	0	0	0	0	0	0	0
MELO3C001860	0	0	0	0	0	0	0	0	0	0	0	0	0	0	0	0	0	0	0	0	0	0	0	0	0	0	0	0	0	0	0	0	0	0	0	0	0	0	0	0	0	0	0	0	0	0	0	0	1.03
MELO3C001861	0	0	0	0	0	0	0	0	0	0	0	0	0	0	0	0	0	0	0	0	0	0	0	0	0	0	0	0	0	0	0	0	0	0	0	0	0	0	0	0	0	0	0	0	0	0	0	0	0
MELO3C001862	2799.35	4545.99	2754.02	2748.96	2164.8	2173.81	2346.51	2686.02	3249.93	2248.61	2216.34	2858.7	2782.64	3653.81	2209.36	1932.66	3625.81	2418.33	3650.76	3058.23	2644.58	2890.65	2506.4	2476.63	1273.96	1322.08	1474.46	5897.06	4551.36	3277.57	2910.58	3164.86	4197.68	4168.12	2495.6	2449.5	3127.73	2474.56	3123.73	1404.57	2088.06	1948.48	2341.16	1722	2296.83	2590.49	2293.05	2099.46	4685.81
MELO3C001863	0	0	0	0	0	0	0	0	0	0	0	0	0	0	0	0	0	0	0	0	0	0	0	0	0	0	0	0	0	0	0	0	0	0	0	0	0	0	0	0	0	0	0	0	0	0	0	0	0
MELO3C001864	0	0	0	0	0	0	0	0	0	0	0	0	0	0	0	0	0	0	0	0	0	0	0	0	0	0	0	0	0	0	0	0	0	0	0	0	0	0	0	0	0	0	0	0	0	0	0	0	0
MELO3C001865	0	0	0	0	0	0	0	0	0	0	0	0	0	0	0	0	0	0	0	0	0	0	0	0	0	0	0	0	0	0	0	0	0	0	0	0	0	0	0	0	0	0	0	0	0	0	0	0	0
MELO3C001866	0	0	0	0	0	0	0	0	0	0	0	0	0	0	0	0	0	0	0	0	0	0	0	0	0	0	0	0	0	0	0	0	0	0	0	0	0	0	0	0	0	0	0	0	0	0	0	0	0
MELO3C001867	0	0	0	0	0	0	0	0	0	0	0	0	0	0	0	0	0	0	0	0	0	0	0	0	0	0	0	0	0	0	0	0	0	0	0	0	0	0	0	0	0	0	0	0	0	0	0	0	0
MELO3C001868	0	0	0	0	0	0	0	0	0	0	0	0	0	0	0	0	0	0	0	0	0	0	0	0	0	0	0	0	0	0	0	0	0	0	0	0	0	0	0	0	0	0	0	0	0	0	0	0	0
MELO3C001869	0	0.95	0.88	1.87	5.87	1.73	0.75	2.04	2.07	0	0.97	0.64	0	0	0	0	1.15	0.91	0	0	1.86	0.92	0.9	1.3	2.55	0.71	0	5.62	0	0	0	2.93	0	0	0.92	0	1.11	0	0	0	0	0	0	0	0	0	0	0	3.47
MELO3C001870	0	0	0	0	0	0	0.89	0	0	0	0	0.76	0	0	1.77	0	0	0	0	0	0	0	0	0	0	0	0	0	0	0	0	0.7	0	0	1.1	0	0	0	1.26	0	0	0	0	0	0	0	0	0	0
MELO3C001871	0	0	0	0	0	0	0	0	0	0	0	0	0	0	0	0	0	0	0	0	0	0	0	0	0	0	0	0	0	0	0	0	0	0	0	0	0	0	0	0	0	0	0	0	0	0	0	0	0
MELO3C001872	0	0	0	0	0	0	0	0	0	0	0	0	0	0	0	0	0	0	0	0	0	0	0	0	0	0	0	0	0	0	0	0	0	0	0	0	0	0	0	0	0	0	0	0	0	0	0	0	0
MELO3C001873	0	0	0	0	0	0	0	0	0	0	0	0	0	0	0	0	0	0	0	0	0	0	0	0	0	0	0	0	0	0	0	0	0	0	0	0	0	0	0	0	0	0	0	0	0	0	0	0	0
MELO3C001874	0	0	0	0	0	0	0	0	0	0	0	0	0	0	0	0	0	0	0	0	0	0	0	0	0	0	0	0	0	0	0	0	0	0	0	0	0	0	0	0	0	0	0	0	0	0	0	0	0
MELO3C001875	0	0	0	0	0	0	0	0	0	0	0	0	0	0	0	0	0	0	0	0	0	0	0	0	0	0	0	0	0	0	0	0	0	0	0	0	0	0	0	0	0	0	0	0	0	0	0	0	0
MELO3C001876	0	0	0	0	0	0	0	0	0	0	0	0	0	0	0	0	0	0	0	0	0	0	0	0	0	0	0	0	0	0	0	0	0	0	0	0	0	0	0	0	0	0	0	0	0	0	0	0	0
MELO3C001877	0	0	0	0	0	0	0	0	0	0	0	0	0	0	0	0	0	0	0	0	0	0	0	0	0	0	0	0	0	0	0	0	0	0	0	0	0	0	0	0	0	0	0	0	0	0	0	0	0
MELO3C001878	0	0	0	0	0	0	0	0	0	0	0	0	0	0	0	0	0	0	0	0	0	0	0	0	0	0	0	0	0	0	0	0	0	0	0	0	0	0	0	0	0	0	0	0	0	0	0	0	0
MELO3C001879	0	0	0	0	0	0	0	0	0	0	0	0	0	0	0	0	0	0	0	0	0	0	0	0	0	0	0	0	0	0	0	0	0	0	0	0	0	0	0	0	0	0	0	0	0	0	0	0	0
MELO3C001880	0	0	0	0	0	0	0	0	0	0	0	9.4	2.82	1.34	10.96	0	0	0	0	0	0	0	0	0	0	0	0	20.79	0.7	0	0	9.28	0	0	0	0	0	0	0	0	0	0	0	0	0	0	0	0	2.75
MELO3C001881	0	0	0	0	0	0	0	0	0	0	0	0	0	0	0	0	0	0	0	0	0	0	0	0	0	0	0	0	0	0	0	0	0	0	0	0	0	0	0	0	0	0	0	0	0	0	0	0	0
MELO3C001882	0	0	0	0	0	0	0	0	0	0	0	0	0	0	0	0	0	0	0	0	0	0	0	0	0	0	0	0	0	0	0	0	0	0	0	0	0	0	0	0	0	0	0	0	0	0	0	0	0
MELO3C001883	0	0	0	0	0	0	0	0	0	0	0	0	0	0	0	0	0	0	0	0	0	0	0	0	0	0	0	0	0	0	0	0	0	0	0	0	0	0	0	0	0	0	0	0	0	0	0	0	0
MELO3C001884	0	0	0	0	0	0	0	0	0	0	0	0	0	0	0	0	0	0	0	0	0	0	0	0	0	0	0	0	0	0	0	0	0	0	0	0	0	0	0	0	0	0	0	0	0	0	0	0	0.53
MELO3C001885	0	0	0	0	0	0	0	0	0	0	0	0	0	0	0	0	0	0	0	0	0	0	0	0	0	0	0	0	0	0	0	0	0	0	0	0	0	0	0	0	0	0	0	0	0	0	0	0	0
MELO3C001886	0	0	0	0	0	0	0	0	0	0	0	0	0	0	0	0	0	0	0	0	0	0	0	0	0	0	0	0	0	0	0	0	0	0	0	0	0	0	0	0	0	0	0	0	0	0	0	0	0
MELO3C001887	0	0	0	0	0	0	0	0	0	0	0	0	0	0	0	0	0	0	0	0	0	0	0	0	0	0	0	0	0	0	0	0	0	0	0	0	0	0	0	0	0	0	0	0	0	0	0	0	0
MELO3C001888	0	0	0	0	0	0	0	0	0	0	0	0	0	0	0	0	0	0	0	0	0	0	0	0	0	0	0	0	0	0	0	0	0	0	0	0	0	0	0	0	0	0	0	0	0	0	0	0	0
MELO3C001889	0	0	0	0	0	0	0	0	0	0	0	0	0	0	0	0	0	0	0	0	0	0	0	0	0	0	0	0	0	0	0	0	0	0	0	0	0	0	0	0	0	0	0	0	0	0	0	0	0.48
MELO3C001890	0	0	0	0	0	0	0	0	0	0	0	0	0	0	0	0	0	0	0	0	0	0	0	0	0	0	0	0	0	0	0	0	0	0	0	0	0	0	0	0	0	0	0	0	0	0	0	0	0
MELO3C001891	0	0	0	0	0	0	0	0	0	0	0	0	0	0	0	0	0	0	0	0	0	0	0	0	0	0	0	0	0	0	0	0	0	0	0	0	0	0	0	0	0	0	0	0	0	0	0	0	0
MELO3C001892	0	0	0	0	0	0	0	0	0	0	0	0	0	0	0	0	0	0	0	0	0	0	0	0	0	0	0	0	0	0	0	0	0	0	0	0	0	0	0	0	0	0	0	0	0	0	0	0	0
MELO3C001893	0	0	0	0	0	0	0	0	0	0	0	0	0	1.23	0	0	0	0	0	0	0	0	0	0	0	0	0	0	0	0	0	0	0	0	0	0	0	0	0	0	0	0	0	0	0	0	0	0	0
MELO3C001894	0	0	0	0	0	0	0	0	0	0	0	0	0	0	0	0	0	0	0	0	0	0	0	0	0	0	0	0	0	0	0	0	0	0	0	0	0	0	0	0	0	0	0	0	0	0	0	0	0
MELO3C001895	0	0	0	0	0	0	0	0	0	0	0	0	0	0	0	0	0	0	0	0	0	0	0	0	0	0	0	0	0	0	0	0	0	0	0	0	0	0	0	0	0	0	0	0	0	0	0	0.91	0
MELO3C001896	0	0	0	0	0	0	0	0	0	0	0	0	0	0	0	0	0	0	0	0	0	0	0	0	0	0	0	0	0	0	0	0	0	0	0	0	0	0	0	0	0	0	0	0	0	0	0	0	0
MELO3C001897	0	0	0	0	0	0	0	0	0	0	0	0	0	0	0	0	0	0	0	0	0	0	0	0	0	0	0	0	0	0	0	0	0	0	0	0	0	0	0	0	0	0	0	0	0	0	0	0	0
MELO3C001898	0	0	0	0	0	0	0	0	0	0	0	0	0	0	0	0	0	0	0	0	0	0	0	0	0	0	0	0	0	0	0	0	0	0	0	0	0	0	0	0	0	0	0	0	0	0	0	0	0
MELO3C001899	0	0	0	0	0	0	0	0	0	0	0	0	0	0	0	0	0	0	0	0	0	0	0	0	0	0	0	0	0	0	0	0	0	0	0	0	0	0	0	0	0	0	0	0	0	0	0	0	0
MELO3C001900	0	0	0	0	0	0	0	0	0	0	0	0	0	0	0	0	0	0	0	0	0	0	0	0	0	0	0	0	0	0	0	0	0	0	0	0	0	0	0	0	0	0	0	0	0	0	0	0	0
MELO3C001901	0	0	0	0	0	0	0	0	0	0	0	0	0	0	0	0	0	0	0	0	0	0	0	0	0	0	0	0	0	0	0	0	0	0	0	0	0	0	0	0	0	0	0	0	0	0	0	0	0
MELO3C001902	0	9.84	4.54	4.84	6.06	0	3.85	3.16	4.98	14.76	1	11.16	18.4	3.94	0	10.47	9.51	6.55	2.94	4.17	0	0.96	5.61	6.72	3.51	0	2.92	3.48	2.05	0	1.65	11.49	0.91	0	0	0.99	2.3	1.69	4.37	0	1.72	0	3.97	6.04	1.2	0	2.02	1.72	1.34
MELO3C001903	0	0	0	0	2.48	0	0	0	0	0	0	1.25	0	1.25	0	0	1.13	0	0	0	0	0	0	0	0	0	0	0	0	0	0	0	0	0	0	0	0	0	0	0	0	0	0	0	0	0	0	0	1.28
MELO3C001904	0	0	0	0	0	0	0	0	0	0	0	0	0	0	0	0	0	0	0	0	0	0	0	0	0	0	0	0	0	0	0	0	0	0	0	0	0	0	0	0	0	0	0	0	0	0	0	0	0
MELO3C001905	0	0	0	0	0	0	0	0	0	0	0	0	0	0	0	0	0	0	0	0	0	0	0	0	0	0	0	0	0	0	0	0	0	0	0	0	0	0	0	0	0	0	0	0	0	0	0	0	0
MELO3C001906	0	0	0	0	0	0	0	0	0	0	0	0	0	0	0	0	0	0	0	0	0	0	0	0	0	0	0	0	0	0	0	0	0	0	0	0	0	0	0	0	0	0	0	0	0	0	0	0	0
MELO3C001907	0	0	0	0	0	0	0	0	0	0	0	0	0	0	0	0	0	0	0	0	0	0	0	0	0	0	0	0	0	0	0	0	0	0	0	0	0	0	0	0	0	0	0	0	0	0	0	0	0
MELO3C001908	0	0	0	0	0	0	0	0	0	0	0	0	0	0	0	0	0	0	0	0	0	0	0	0	0	0	0	0	0	0	0	0	0	0	0	0	0	0	0	0	0	0	0	0	0	0	0	0	0
MELO3C001909	0	0	0	0	0	0	0	0	0	0	0	0	0	0	0	0	0	0	0	0	0	0	0	0	0	0	0	0	0	0	0	0	0	0	0	0	0	0	0	0	0	0	0	0	0	0	0	0	0
MELO3C001910	0	0	0	0	0	0	0	0	0	0	0	0	0	0	0	0	0	0	0	0	0	0	0	0	0	0	0	0	0	0	0	0	0	0	0	0	0	0	0	0	0	0	0	0	0	0	0	0	0
MELO3C001911	0	0	0	0	0	0	0	0	0	0	0	0	0	0	0	0	0	0	0	0	0	0	0	0	0	0	0	0	0	0	0	0	0	0	0	0	0	0	0	0	0	0	0	0	0	0	0	0	0
MELO3C001912	0	0	0	0	0	0	0	0	0	0	0	0	0	0	0	0	0	0	0	0	0	0	0	0	0	0	0	0	0	0	0	0	0	0	0	0	0	0	0	0	0	0	0	0	0	0	0	0	0
MELO3C001913	0	0	0	0	0	0	0	0	0	0	0	5.73	4.01	1.43	1.67	0	0	0	0	0	0	0	0	0	0	0	0	5.07	0	0	0	3.96	0	0	0	0	0	0	0	0	0	0	0	0	0	0	0	0	6.35
MELO3C001914	2.18	6.95	4.27	2.28	5.1	7.35	4.53	0	4.19	4.63	10.6	18.54	5.41	6.18	46.83	3.79	8.39	7.71	2.3	2.46	2.26	10.11	12.09	3.16	2.06	8.66	2.58	21.18	0.8	1.03	2.91	3.56	4.3	2.48	3.36	6.96	5.41	14.91	11.56	2.38	0	5.99	3.11	5.92	7.04	2.87	5.94	3.04	8.95
MELO3C001915	0	0	0.08	0	0	0	0	0.09	0.06	0	0	0	0	0.12	0	0	0	0	0.09	0	0.09	0	0	0.24	0	0.07	0	0	0	0	0	0	0	0	0.09	0	0	0	0.1	0	0	0	0	0	0	0.22	0	0.15	0
MELO3C001916	9.04	13.28	8.85	6.53	5.2	6.02	10.4	5.53	5.34	7.38	5.25	3.94	4.14	3.94	3.44	11.47	11.59	11.93	13.94	17.22	10.83	8.6	7.01	12.1	1.97	6.62	9.31	6.1	13.8	7.2	10.53	7.26	4.8	18.99	7.85	8.87	2.59	3.8	4.91	4.54	8.38	8.4	6.95	2.26	6.28	1.83	9.85	7.1	4.03
MELO3C001917	0	0	0	0	0	0	0	0	0	0	0	0	0	0	0	0	0	0	0	0	0	0	0	0	0	0	0	0	0	0	0	0	0	0	0	0	0	0	0	0	0	0	0	0	0	0	0	0	0
MELO3C001918	0	0	0	0	0	0	0	0	0	0	0	0.25	0.7	0.5	1.74	0	0	0	0	0	0	0	0	0	0	0	0	0.66	0	0	0	0.23	0	0	0	0	0	0	0	0	0	0	0	0	0	0	0	0	1.02
MELO3C001919	20.41	19.21	12.57	23.01	24.3	19	18.87	19.45	24.27	13.97	14.92	13.76	16	9.32	11.96	11.43	15.62	15.94	25.01	20.75	18.8	22.72	21.56	12.88	10.27	23.52	37.08	16.29	25.17	8.68	19.05	12.67	12.33	17.73	12.83	21	14.3	23.39	33.73	9.32	25.01	17.71	19.26	15	14.44	16.86	17.57	22.92	20.98
MELO3C001920	11.69	27.45	13.88	17.38	16.89	12.27	15.02	21.74	19.05	11.66	13	21.33	16.87	16.05	17.55	9.84	25.9	24.67	24.31	24.33	17.29	16.79	26.07	14.9	8.38	23.07	25.68	19.97	22.4	6.34	12.31	10.4	16.07	16.66	12	19.97	14.07	15.17	22.54	11.58	27.9	17.5	22.76	19.61	14.63	12.1	18.91	20.72	20.02
MELO3C001921	7.75	21.72	7.78	15.76	16.06	10.32	14.94	13.66	28.46	10.75	9.22	12.31	14.68	13.36	10.17	10.09	17.84	19.05	21.91	19.01	13.72	15.66	18.02	7.92	4.6	18.85	27.39	16.67	22.79	5.7	12.21	8.75	12.73	14.39	9.07	13.31	12.21	13.39	14.98	7.57	19.79	12.32	14.75	13.69	11.02	11.74	13.74	17.15	19.28
MELO3C001922	16.63	27.12	18.68	18.86	15.33	12.72	23.6	20.48	24.13	20.07	12.71	19.4	15.17	20.93	18.15	19.33	21.04	21.73	28.68	18.84	23.46	18.22	19.4	17.39	15.52	23.21	30.2	13.18	23.47	10.92	20.17	14.71	17.88	15.66	15.74	15.9	17.52	14.59	29.9	24.18	22.59	17.58	25.01	17.86	17.57	22.87	19.75	29.16	18.83
MELO3C001923	19.15	14.42	13.02	14.33	14.75	16.17	15.54	17.44	12.35	16.44	8.2	10.04	9.13	10.55	15.44	13.58	12.56	14.45	14.5	17.27	11.23	13.7	12.52	18.64	18.94	23.44	19.46	12.72	16.55	12.24	12.62	10.49	19.89	12.86	11.25	13.99	13.97	18.37	17.56	23.24	18.41	12.99	18.56	17.76	23	18.81	13.85	17.09	8.54
MELO3C001924	18.59	15.78	14.96	7.62	8.49	11	17.85	17.06	12.8	22.79	14.42	16.19	14.89	13.06	17.28	18.05	17.13	13.76	16.28	14.72	21.3	14.89	13.88	17.17	16.54	20.66	18.12	12.51	14.27	12.05	18.27	16.89	14.66	12.74	21.33	12.74	17.26	18.19	20.76	19.79	20.03	11.19	27.32	21.96	12.79	18.81	18.45	21.35	13.3
MELO3C001925	12.17	32.29	20.42	17.23	21.12	11.71	14.45	16.79	20.7	17.52	17.83	14.78	12.93	16	17.22	19.62	43.48	13.16	18.35	10.76	20.76	25.07	11.39	17.64	2.47	9.66	10.96	20.69	12.14	9.82	11.61	13.61	7.71	10.55	13.38	6.47	17.26	20.59	28.67	13.25	8.05	4.77	12.41	18.86	19.07	11.42	14.2	27.43	10.49
MELO3C001926	24.74	32.23	27.69	26.83	23.57	28.62	28.28	27.69	34.7	27.54	28.42	27.84	26.84	33.45	38.21	31.68	38.01	20.14	30.63	20.67	34.7	25.6	23.07	25.74	15.98	26.83	18.52	27.99	23.41	25.36	37.62	29.79	27.41	19.87	20.48	23.83	41.18	22.53	28.27	26.14	25.3	17.88	20.97	26.57	30.49	30.24	26.67	21.82	26.01
MELO3C001927	0	0	0	0	0	0	0	0	0	0	0	0	0	0	0	0	0	0	0	0	0	0	0	0	0	0	0	0	0	0	0	0	0	0	0	0	0	0	0	0	0	0	0	0	0	0	0	0	0
MELO3C001928	0.29	1.23	0	0.9	0.54	0	0	0.33	1.33	0.31	0.31	0.41	0	0	0	0	0	0	0.3	0	0.3	0	0	0	0	0	0.23	0	0.42	0	0	0	0.28	0	0	0.31	0	0	0.34	0.63	0	0	0	1.25	0	0.38	0	0.27	0.14
MELO3C001929	1.01	4.27	0.98	3.78	1.6	2.32	1.67	3.43	1.78	0.75	3.04	0.07	0.9	0.43	0.17	1.31	1.42	1.62	0.64	0.91	1.88	1.14	1.32	3.5	0.38	0.72	1.03	1.83	2.88	0.38	0.81	1.44	1.29	0.76	0.72	0.86	1.62	1.19	1.66	1.31	0.37	0.22	0.43	0.44	0.52	0.66	1.2	1.31	0.73
MELO3C001930	0.19	0	0.37	0	0	0.55	0.16	0	0.15	0	0.61	0.27	0	0	0	0.33	0.73	0.38	0	0.43	0.2	0.19	0.38	0	0.18	0	0	0	0.14	0.53	0.67	0.12	0.19	0.29	0	0.6	0.47	0	0	0	0.35	0	0.27	0	0	0	0.21	0	0.18
MELO3C001931	61.47	77.47	40.07	48.91	48.76	39.99	68.42	53.91	44.81	52.37	40.74	60.48	58.09	57.94	37.3	38.61	53.85	64.24	53.73	73.32	38.59	47.04	57.3	36.95	55.25	67.85	107.15	65.41	50.13	37.12	47.92	47.95	54.39	47.63	44.9	47.89	41.48	48.89	46.79	41.49	56.29	46.25	58.31	52.17	47.05	45.86	55.84	55.21	61.85
MELO3C001932	15.07	23.07	17.56	19.04	19.66	22.75	19.36	20.73	18.4	16.76	15.64	17.51	13.65	16.28	23.04	20.2	21.34	21.47	23.18	21.4	15.52	21.04	18.08	21.78	19.29	21.42	22.04	15.03	21.53	14.11	18.23	13.35	21.2	18.29	15.69	18.91	17.7	17.49	17.47	17.37	17.79	19.48	19.04	18.68	16.22	18.43	16.37	19.82	17.06
MELO3C001933	0	0	0	0	0	0	0	0	0	0	0	0	0	0	0	0	0	0	0	0	0	0	0	0	0	0	0	0	0	0	0	0	0	0	0	0	0	0	0	0	0	0	0	0	0	0	0	0	0
MELO3C001934	0	0	0	0	0	0	0	0	0	0	0	0	0	0	0	0	0	0	0	0	0	0	0	0	0	0	0	0	0	0	0	0	0	0	0	0	0	0	0	0	0	0	0	0	0	0	0	0	0
MELO3C001935	63.95	50.67	56.13	61.61	47	70.33	33.47	66.61	44.85	44.1	41.41	19.78	30.87	46.17	29.91	51.26	43.19	51.19	46.56	39.1	36.29	51.59	33.72	75.08	72.18	74.63	68.34	24.56	49.36	37.32	46.5	31.15	53.17	44.46	58.39	33.54	45.76	47.77	57.24	73.35	37.12	25.03	39.85	47.41	51.43	56.84	45.04	39.57	32.32
MELO3C001936	33.73	36.26	25.3	23.31	25.79	25.71	20.02	28.37	22.88	21.38	15.6	14.58	17.82	29.77	14.47	26.24	18.54	26.96	24.04	11.34	18.65	31.58	9.71	25.4	18.23	39.3	47.97	26.06	33.82	18.55	27.7	15.14	31.53	31.23	35.5	17.7	28.27	23.14	43.86	27.67	27.6	15.39	32.51	29.95	33.91	35.1	31.97	25.62	21.78
MELO3C001937	18.31	25.74	18.52	17.35	21.81	20.4	14.32	28.61	21.79	11.66	11.53	14.48	8.63	20.95	11.33	21.72	19.57	18.63	21.57	19.75	13.62	19.48	13.07	8.62	5.19	22.53	20.55	19.68	17.27	10.77	17.25	12.04	17.9	11.69	11.27	9.41	14.39	12.92	17.25	13.62	12.72	8.54	14.81	13.9	13.78	12.02	11.96	14.16	13.63
MELO3C001938	474.58	385.29	385.19	447.5	333.71	369.57	364.41	617.09	498.98	235.06	252.74	417.75	342.54	495.46	294.93	349.06	383.41	487.76	355.91	498.02	273.24	358.18	324.53	180.56	294.69	434.66	642.32	428.6	536.56	205.78	383	425.93	325.04	293.14	207.45	234.01	399.69	173.91	485.66	375.42	341.01	237.4	388.21	335.04	327.6	378.9	266.84	443.58	481.12
MELO3C001939	25.18	19.34	21.1	18.14	14.43	17.39	22.53	16.91	7.48	8.12	10.81	4.73	4.42	14.37	7.12	29.34	12.31	24.56	10.57	12.84	9.39	18.34	13.31	16.53	10.66	16.12	30.13	6.97	14.72	8.25	8.42	12.16	16.32	21.41	9.56	11.98	23.47	12.16	15.07	18.48	14.04	6.11	14.89	13.13	5.92	17.72	13.79	17.04	7.45
MELO3C001940	0	0.07	0.06	0	0.06	0	0.05	0.07	0	0	0.07	0	0	0	0	0	0	0	0	0	0	0.07	0	0	0	0.05	0.05	0	0	0	0	0.04	0.13	0.05	0	0	0.08	0.06	0	0	0	0	0.09	0	0	0.08	0	0.06	0
MELO3C001941	9.19	8.69	7.46	9.36	9.48	6.85	5.68	9.11	13.78	8.63	6.66	7.46	4.73	4.52	9.81	8.86	6.62	9.5	6.98	7.7	10.77	9.82	8.13	9.26	5.3	11.57	17.09	6.25	7.46	4.91	9.14	6.66	9.95	5.31	5.41	6.44	8.35	10.83	11.95	10.01	8.83	6.4	8.88	9.98	11.93	9.13	9.22	13.17	9.42
MELO3C001942	64.19	50.67	30.93	36.39	35.57	32.15	48.63	41.81	37.51	45.53	24.93	48.24	35.78	39.68	37.54	40.82	40.98	75.73	43.84	62.68	32.42	71.66	38.36	46.19	30.22	33.34	80.34	56.09	43.3	20.2	49.6	53.01	50.68	28.18	21.73	37.09	49.29	40.34	66.14	47.92	61.75	23.15	51.47	35.57	53.71	46.41	45.45	86.69	55.24
MELO3C001943	15.04	10.44	8.36	16.66	12.32	16.25	14.04	15.61	15.68	24.43	14.23	24.19	18.78	9.2	23.6	13.22	14.05	29.41	9.8	17.97	14.45	19.5	17.58	22.34	22.83	33.01	40.95	12.67	13.79	40.19	55.88	23.86	26.18	16.47	14.09	28.82	55.75	16.4	53.14	28.71	15.48	9.17	29.94	32.63	51.02	30.24	17.79	47.9	22.14
MELO3C001944	147.13	90.06	56.83	143	124.39	115.73	127.12	133.82	120.36	179.69	105.03	195.23	105.84	70.12	75.15	101.81	89.01	191.72	124.06	216.71	170.12	207.49	120.53	210.72	102.22	135.37	315.69	100.3	78.95	110.1	278.86	136.9	89.18	100	91.69	193.81	108.72	45.83	158.99	137.94	103.75	38.36	227.71	115.03	173.4	129.1	119.52	266.76	193.87
MELO3C001945	0	0	0	0	0	0	0	0	0	0	0	0.53	0	0	0	0	0	0	0	0	0	0	0.76	0	0	1.19	0	0	0	0.71	0	0	0	0	0	0	0	0	0	0	0	0	0	0	0.97	0	0	0	0
MELO3C001946	0	0	0	0.27	0	0	0	0.29	0.39	0	0	0.36	0	0	0	0.22	0	0.77	0	0.29	0	0	0	0	0	0	1.21	0.16	0.19	0	0.45	0	0	0	0	0	0	0	0	0	0	0	0	0	0	0	0	0	0
MELO3C001947	107.29	105.69	83.92	104.06	103.2	92.1	79.89	98.65	81.44	76.38	82.59	86.49	70.45	95.09	94.58	102.92	83.51	104.37	87.7	100.8	83.99	103.85	91.22	98.76	94.59	61.94	92.95	78.72	61.3	57.79	75.84	75.18	77.74	74.17	59.9	68.36	77.91	53.31	77.34	77.49	59.43	46.29	84.89	59.32	75.85	70.37	78.4	73.18	84.3
MELO3C001948	77.14	57.49	29.53	28.97	32.18	34.24	43.36	31.79	15.47	48.4	29.74	44.8	37.17	50.83	60.49	64.97	32.13	41.81	38.77	34.77	40.09	59.99	31.03	38.13	38.8	34.8	52.62	49.29	31.16	35.27	40.9	69.11	27.79	67.92	73.57	34.52	27.07	27.48	45.86	58.65	31.43	21.08	61.67	61.61	27.07	71.16	60.37	49.8	31.6
MELO3C001949	25.63	22.19	19.91	47.36	46.91	50.52	24.66	52.23	48.99	25.87	44.41	38.01	36.61	22.78	36.43	26.02	25.95	27.61	38.13	43.27	22.01	18.36	45.15	32.55	37.19	38.4	29.83	41.7	55.05	69.57	56.38	23.76	39.62	23.31	16.21	46.62	55.73	37.75	28.15	37.78	37.94	45.69	24.89	30.43	49.61	27.85	22.99	26.47	38.48
MELO3C001950	14.8	12.19	18.82	12.33	11.87	14.24	17.8	16.32	9.92	12.07	9.42	15.88	10.63	13.13	14.77	13.81	12.75	13.93	20.28	13.3	13.53	18.66	9.68	17.93	11.39	11.22	13.57	13.9	11.78	13.72	10.23	13.62	13.4	9.97	15.64	13.39	11.38	6.34	12.49	16.12	15.86	7.88	13.4	11.51	10.83	15.09	12.99	15.28	10.03
MELO3C001951	0	0	0	0	0	0	0.17	0	0	0	0	0	0.2	0	0	0	0	0	0	0	0	0.2	0	0.29	0	0	0.16	0	0	0	0	0	0	0	0	0	0	0	0	0	0	0	0.57	0	0.26	0	0	0.37	0
MELO3C001952	181.4	189.38	149.21	147.93	131.78	137.62	153	131.3	116.34	135.25	153.03	120.41	128.81	149.81	105.38	145.06	160.66	157.12	142.06	145.73	141.85	152.07	143.97	137.45	147.28	107.31	123.96	128.07	124.32	98.57	134.91	119.88	139.96	130.19	100.67	123.84	101.29	147.36	156.83	141.41	142.56	98.44	148.67	110.05	120.68	182.38	169.4	153.04	125.83
MELO3C001953	49.31	53.24	47.09	38.68	44.95	40.47	49.85	52.51	34.56	41.35	38.52	47.01	33.87	44.42	42.7	49.55	39.8	53.93	39.66	51.81	34.9	56.12	43.43	41.74	47.62	37.64	42.65	51.83	43.73	34.89	42.22	37.56	46.92	43.28	30.25	49.32	44.29	42.09	37.16	39.8	52.71	37.09	60.53	39.66	42.04	40.31	45.63	43.05	49.2
MELO3C001954	4.84	0.79	2.67	3.63	9.74	3.46	2.99	9.02	3.14	3.82	5.63	5.1	3.82	4.57	1.84	1.51	3.98	4.51	0.92	4.61	2.83	4.09	5.13	11.33	6.1	6.21	3.13	2.1	7.57	6.54	16.24	2.35	8.44	3.58	4.46	10.95	3.54	11.87	4.68	2.97	5.63	6.67	3.72	4.85	11.53	2.77	5.81	4.03	4.55
MELO3C001955	0	0	0	0	0	0	0	0	0	0	0	0	0	0	0	0	0	0	0	0	0	0	0	0	0	0	0	0	0	0	0	0	0	0	0	0	0	0	0	0	0	0	0	0	0	0	0	0	0
MELO3C001956	0.31	0.2	0.12	0.46	0.35	0	0.1	0.28	0.43	0.13	0.34	0.22	0.12	0.18	0.31	0.11	0.16	0	0.26	0.07	0.19	0	0.19	0.18	0.18	0.54	0.15	0	0.05	0.06	0.33	0.12	0.18	0.24	0.13	0.2	0.15	0.45	0.15	0.41	0.06	0.21	0	0.34	0.64	0.16	0.07	0.17	0.18
MELO3C001957	57.66	186.65	59.93	88.57	88.32	52.46	55.34	92.02	107.2	56.21	107.46	109.69	77.92	140.07	93.62	95.07	128.13	136.74	103.05	96.51	114.26	120.79	99.27	101.02	58.85	94.17	108.46	120.03	116.42	61.18	96.31	69.19	99.62	65.16	54.88	84.72	101.51	77.2	110.46	34.61	71.76	77.44	106.45	82.82	67.28	49.73	84.08	102.6	84.96
MELO3C001958	0	0	0	0	0	0	0	0	0	0	0	0	0	0	0	0	0	0	0	0	0	0	0	0	0	0	0	0	0	0	0	0	0	0	0	0	0	0	0	0	0	0	0	0	0	0	0	0	0
MELO3C001959	0	0	0.15	0	0	0	0	0	0	0	0	0.11	0.15	0	0	0	0	0	0.16	0	0	0	0	0	0	0	0	0	0	0	0	0	0	0	0	0	0	0	0.18	0	0	0	0	0	0	0	0	0	0
MELO3C001960	1.92	0.73	0.54	1.57	0.13	0.66	0.57	0.93	0.11	0.58	0.44	0.1	0	0.39	1.13	0.71	0.35	1.93	0.29	1.23	0	0	0.14	0.2	1.55	0.76	3.67	0.43	0.7	1.8	0.37	0	1.08	0.52	0	6.11	0.68	0.87	0.16	0.6	0.25	0.9	1.17	0.3	0.53	0.54	0.75	0.76	0.46
MELO3C001961	9.15	9.1	9.7	16.3	12.46	15.03	12.66	12.12	9.66	6.27	10.28	6.48	10.96	12.41	8.49	7.61	3.67	12.88	11.26	11.79	2.57	7.46	9.6	6.9	14.24	9.53	18.31	5.97	12.47	14.53	10.18	7.95	8.83	8.38	5.67	19.65	9.93	9.72	5.83	15.35	10.06	11.92	11.15	8.48	8.6	10.76	7.47	6.54	9.2
MELO3C001962	20.6	29.69	8.97	25.84	21.58	6.07	19.58	16.1	23.68	17.18	10.67	14.25	14.41	17.19	7.08	30.7	15.73	11.89	13.32	13.8	21.63	27.1	13.19	45.38	20.61	26.75	34.7	9.02	14.09	17.26	17.6	3.96	23.83	14.63	10.99	18.35	28.07	23.21	20.05	15.82	15.11	13.98	47.23	29.84	18.58	13.76	16.47	14.59	8.62
MELO3C001963	0	0	0	0	0	0	0	0	0	0	0	0	0	0	0	0	0	0	0	0	0	0	0	0	0	0	0	0	0	0	0	0	0	0	0	0	0	0	0	1.08	0	0	0	0	0	0	0	0	0
MELO3C001964	0.27	0.38	0.17	0.19	0.08	1.72	0.22	1.32	1.03	0.09	0.19	0.32	0.18	0.13	0.3	2.17	0.23	2.52	0.09	1.21	0.09	0.09	0	0.39	0.85	0.07	0.56	1.45	5.58	0	0.08	0.12	0.26	0.41	0.09	0.38	0.44	0.33	0.42	0	0	0.2	0.26	0.1	0.35	0.12	0.1	1.24	10.4
MELO3C001965	36.74	25.44	24.56	22.44	23.86	29.52	23.83	18.33	17.2	29.95	25.15	22.05	20.89	21.57	34.03	27.04	13.5	31.42	24.82	26.47	24.19	48.69	22.35	26.95	23.94	20.45	24.71	23.99	25.53	36.69	32.32	31.56	19.22	34.32	27.81	31.21	25.58	24.08	28.23	39.52	25.11	23.61	34.53	25.28	38.15	36.2	21.23	41.59	21.96
MELO3C001966	34.6	19.4	26.63	27.02	27.65	25.12	27.3	25.72	21.06	30.02	30.53	21.88	28.93	28.34	20.48	38.35	24.28	26.35	17.22	20.82	24.85	33.39	19.95	38.8	41.99	36.62	35.65	18.67	24.96	40.35	36.43	21.72	32.4	27.06	28.13	27.07	42.13	42.62	37.42	54.5	41.73	30.57	48.13	34.24	39.02	39.45	41.24	29.08	17.02
MELO3C001967	11.09	12.87	10.68	12.92	10.52	10.58	9.86	11.12	10.31	9.74	11.22	10.37	11.17	19.49	13.01	13.38	8.89	12.76	13.44	11.6	9.17	14.27	10.12	10.8	10.08	10.66	12.89	11.34	10.44	7.34	11.49	11.69	8.8	10.51	6.49	11.7	10.86	7.34	8.67	12.83	10.11	7.51	12.73	8.93	10.95	12.4	8.96	12.78	14.47
MELO3C001968	0	0	0	0	0	0	0	0	0	0	0	0	0	0	0	0	0	0	0	0	0	0	0	0	0	0	0	0	0	0	0.59	0	0	0	0	0	0	0	0	0	0	0	0	0.72	0	0	0	0	0
MELO3C001969	34.77	18.45	21.4	33	25.22	31.38	35.22	34.62	17.04	29.87	41.11	36.47	24.47	18.52	10.39	35.65	27.18	21.55	21.84	28.33	20.46	32.74	48.55	38.4	15.35	13.93	7.17	22.5	24.71	28.52	26.1	31.54	24.81	23.48	37.2	27.47	24.25	20.66	20.48	16.95	19.48	17.45	16.54	25.33	33.11	17.83	17.85	21.05	23.02
MELO3C001970	0.16	0.17	0.15	0.33	1.47	0	0.26	0.18	0.12	0	0.34	0.22	0.16	0.22	0.26	0.14	0	0.32	0	0	0.16	0	0.32	0	0.15	0.37	0.37	0	0.12	0	0.14	0	0.15	0.36	0	0.33	0	0.43	0	0.68	0.29	0.17	0.45	0.17	1.01	0.21	0.17	0.29	0.08
MELO3C001971	0.79	0	0.15	1.15	0.73	0.6	0	0.36	0.24	0	0	0.45	0.16	0.22	0	0.14	0.2	0.32	0.33	0.35	0	0	0.32	0	0.45	0.87	0.5	0	0.23	0.59	0.7	0.1	0.93	0.24	0	0.17	0.59	0.29	0	1.03	0.15	0.35	0.22	0.34	0.2	0	0.17	0.29	0.38
MELO3C001972	0	0	0	0	0	0	0	0	0	0	0	0	0	0	0	0	0	0	0	0	0	0	0	0	0	0	0	0	0	0	0	0	0	0	0	0	0	0	0	0	0	0	0	0	0	0	0	0	0
MELO3C001973	42.67	46.75	41.48	34.58	38.38	38.47	36.19	43.07	35.59	45.59	44.23	41.74	42.82	39.75	22.94	52.12	36.65	57.27	31.2	38.75	44.71	41.39	40.29	54.08	60.25	45.77	66.67	34.99	39.03	38.39	70.42	50.68	75.04	41.31	38.07	54.44	56.89	64.36	56.1	60.94	45.23	28.65	46.45	38.33	65.8	46.27	65.17	61.71	46.18
MELO3C001974	0.85	2.09	0.83	0.88	0.79	0.27	0.94	0.8	0.54	0.45	0.76	0.5	0.28	0.2	0.93	0.86	0.72	1.56	1.19	1.59	0.29	0.15	0.43	0.2	0.53	0.67	1	0.26	0.72	0.4	1.13	0.46	0	0.11	0.29	0.3	2.1	0.77	1.82	1.23	0	0.15	1.01	0.46	0.55	0.37	0.31	0.78	1.16
MELO3C001975	13.91	16.59	12.1	15.56	18.43	15.65	14.58	17.56	9.22	12.15	14.33	12.88	17.13	26.38	13.66	15.78	14.81	16.24	14.2	13.61	14.06	18.63	18.23	16.87	20.72	20.21	18.4	13.89	21.79	27.55	26.07	15.42	13.89	15.79	15.67	16.72	18.05	17.89	20.02	20.19	18.53	17.76	21.8	16.27	17.47	22.09	14.46	19.66	13.12
MELO3C001976	6.43	8.28	6.37	9.05	7.7	8.34	7.08	8.87	6.16	6.67	5.77	6.4	7.1	5.32	12.88	6.77	7.78	8.24	9.84	6.91	6.45	5.58	7.86	6.49	7.65	18.13	11.67	5.34	13.12	9.72	12.8	6.13	13.89	8.77	8.67	8.91	17.93	9.08	11.91	14	12.78	11.82	10.31	12.62	10.72	9.97	10.15	10.46	7.67
MELO3C001977	0	0	0	0.28	0	0.26	0	0	0	0.29	0	0.38	0	0	0	0	0	0	0	0	0	0	0.27	0.39	0	0	0.21	0.34	0	0	0.24	0.53	0	0	0	0	0.67	0	0	0.59	0	0	0	0	0	0.35	0	0	0.13
MELO3C001978	5.33	4.15	0	3.33	5.64	4.44	1.18	2.02	3.27	1.51	6.13	1.01	0	2.51	0	0.62	3.19	1.79	0.37	0.4	0.37	1.1	8.23	0	9.4	7.05	0.56	0.89	2.09	4.68	1.58	0.23	7.7	1.62	0.36	0.76	5.73	18.44	4.6	1.55	1.97	3.12	1.01	5.78	4.58	0.47	5.8	0.99	0.86
MELO3C001979	0.82	1.06	0.36	0.66	0.42	1.13	0.53	0.31	0.77	0.48	0.78	0.77	0.54	1.28	0.3	0.95	0.58	1.28	0.67	0.51	0.38	0.93	1.01	0.39	0.94	1.01	1.86	1.53	1.27	0.51	1.54	0.89	1.43	0.69	0.93	1.54	1.69	1.32	1.18	0.59	0.84	0.4	0.65	1.18	1.76	2.03	1.19	1.43	1.49
MELO3C001980	37.77	63.37	37.88	60.74	54.82	53	41.36	54.86	59.52	32.72	52.99	41.15	54.31	43.17	31.85	34.8	42.22	64.92	45.83	67.47	47.24	53.53	51.44	37.34	47.3	45.39	50.41	60.98	69.8	49.03	53.18	31.87	54.21	38.72	48.7	40.04	45.15	51.34	56.19	41.26	61.1	41.84	47.8	45.74	53.65	42.63	42.14	47.92	39.87
MELO3C001981	0	0	0	0	0	0	0	0	0	0	0	0	0	0	0	0	0	0	0	0	0	0	0	0	0	0	0	0	0	0	0	0	0	0	0	0	0	0	0	0	0	0	0	0	0	0	0	0	0
MELO3C001982	0.14	0	0	0	0	0	0	0	0	0	0	0	0	0	0	0	0	0	0	0	0	0	0	0	0	0	0	0	0	0	0	0	0	0	0	0	0	0	0	0	0	0	0	0	0	0	0	0	0
MELO3C001983	0.48	0.17	0.08	0.08	0	0	0	0	0.06	0.08	0	0.34	0	0	0	0.21	0.2	0	0	0.09	0	0.25	0.08	0	0.3	0	0.19	0	0	0	0	0.05	0	0.18	0.08	0	0	0	0.28	0	0.07	0.09	0.11	0	0	0.31	0	0.15	0
MELO3C001984	0	0	0	0	0	0	0	0	0	0	0	0	0	0	0	0	0	0	0	0	0	0	0	0	0	0	0	0	0	0	0	0	0	0	0	0	0	0	0.28	0	0	0	0	0	0	0	0	0	0
MELO3C001985	25.11	25.12	21.97	17.97	21.6	21.27	23.82	22.6	16.47	23.11	25.79	24.4	19.62	24.22	14.86	24.02	24.37	27.02	19.7	16.38	23.42	27.58	19.82	26.09	25.85	26.38	20.75	25.12	19.28	27.61	24.74	19.14	25.42	23.01	24.74	19.14	24.27	28.65	31.8	27.59	16.57	19.39	28.54	23.03	21.36	23.21	25.3	24.24	14.49
MELO3C001986	0	0	0	0	0	0	0	0	0	0	0	0	0	0	0	0.17	0	0	0	0	0	0	0	0	0	0	0	0	0	0	0	0	0	0.15	0	0	0	0	0	0	0	0	0	0	0	0	0	0	0
MELO3C001987	7.1	10.41	5.49	13.16	11.61	6.11	9.54	4.78	13.2	8.23	3.13	3.24	5.65	5.29	4.78	10.3	5.03	5.37	4.63	5.57	8.82	5.1	10.82	14.89	13.43	9.34	20.23	3.45	6.11	10.29	5.57	1.89	10.87	8.43	2.87	18.37	15.3	11.32	7.7	10.17	4.67	7.38	14.66	10.54	2.89	5.28	9.16	5.63	4.83
MELO3C001988	0.64	0	0.42	0.44	4.38	1.03	0.35	5.57	0.16	1.13	0.23	2.26	0.42	0.91	0	0.37	0	0.22	0.45	1.2	0	1.76	0.64	0.93	0.4	1.35	1.01	0.27	0.78	0	0.57	0.97	0.63	0.81	0.66	0.68	0.26	0.97	0.5	0.93	0.59	0.23	0	1.62	1.38	0.56	0	0.59	0.72
MELO3C001989	1.44	1.4	0.94	0.5	0.9	2.08	1.6	1.36	0.46	0.64	1.42	2.12	1.67	1.36	0.79	0.63	0.62	2.3	1.27	1.35	0.5	1.24	1.69	1.22	1.25	3.71	3.88	1.13	2.56	1.58	1.6	1.02	3.55	3	1.48	2.04	1.94	1.2	1.55	2.87	2.56	2.11	2.74	3.38	3.72	2.21	1.57	1.34	1.33
MELO3C001990	1.55	1.23	1.13	0.81	2.89	0.37	1.93	0.88	2.97	1.64	2.92	1.37	0.38	0.55	1.28	1.34	1.98	4.29	1.22	0.87	2.41	4.38	1.95	1.68	0	1.53	1.83	1.45	0.85	0.36	0	0.5	0.76	2.05	0.79	1.64	0.48	1.06	1.82	0.84	1.43	0.85	0	0	1.99	2.54	1.26	0.72	1.87
MELO3C001991	1.25	0.88	2.17	0.87	0.65	1.73	1.5	0.47	0.85	0.88	2.24	5.89	0.82	2.35	0.91	2.28	1.95	1.82	1.02	0.78	2.16	2.85	2.23	1.41	2.49	1.98	3.49	0.78	2.24	1.43	2.47	1.72	2.05	2.42	2.56	2.65	2.06	2.52	1.14	3.02	1.03	0.91	0.79	1.35	2.68	2.55	1.81	2.96	1.6
MELO3C001992	0.29	1.24	0.29	0.61	0	0.84	0.97	0.66	0.89	0	0	0	0	0.41	0	0	0.37	0.29	0.31	0.98	0	0	0	0	0.28	0.46	0	0	0	0.55	0.52	0.19	0	0.22	0	0	0.36	0.27	0	0	0.27	0	0.42	0.32	0.38	0	0	0	0
MELO3C001993	0	0.23	0.22	0	1.64	0.42	0.18	0	2.87	0.23	1.66	6.07	34.47	0.93	0	0.95	0.28	0	0	1.24	0.23	0	20.38	0	0.83	7.16	0.35	1.38	1.62	94.38	0.59	0.29	1.73	2	11.28	4.91	1.64	70.31	0	0	0.81	27.76	0	62.27	1.7	0.29	4.79	0	0.11
MELO3C001994	16.54	17.18	16.76	12.88	16.32	15.57	18.68	14.69	16.01	18.54	10.31	10.81	13.17	16.65	27.88	22.95	14.79	16.81	12.78	17.43	13.78	11.28	12.44	14.52	18.4	10.91	52.2	9.34	22.18	16.33	11.62	13.3	16.54	22.97	24.26	33.19	19.22	20.58	30.59	18.52	9.28	15.34	19.28	21.36	8.41	9.79	20.17	20.32	31.38
MELO3C001995	200.59	78.44	180.43	83.23	60.09	146.36	161.34	130.5	90.97	177.98	84.14	79.36	112.68	52.22	117.67	125.81	94.62	95.93	121.92	90.4	161.71	64.09	95.1	123.89	181.95	89.4	147.26	51.87	121.07	56.73	118.01	78.45	138.48	63.13	67.41	136.76	93.28	116.15	119.03	167.35	121.74	51.64	45.49	89.11	166.48	100.39	101.58	76.87	150.61
MELO3C001996	47.71	22.1	62.96	54.18	50.1	70.53	60.33	81.88	38.47	44.8	40.71	17.24	25.41	23.31	39.27	37.63	28.34	49.7	32.82	46.72	25.27	26.81	28.22	67.52	71.48	56.75	67.73	17.71	76.46	59.6	47.12	23.87	53.7	50.69	44.18	69.58	71.25	49.87	50.06	107.27	73.66	58.39	38.56	71.92	69.72	60.08	63.15	27.56	30.17
MELO3C001997	0.3	0.08	0.22	0.08	0.28	0.22	0.32	0.69	0.17	0.08	0	0.21	0	0.11	0.13	0.13	0.29	0.23	0.08	0.26	0.08	0	0.08	0	0.14	0.3	0.3	0.05	0.11	0.14	0	0.1	0.3	0.06	0.08	0.08	0	0.14	0.09	0.17	0.07	0	0	0.25	0.2	0.1	0.08	0.14	0.18
MELO3C001998	105.6	126.6	84.73	117.25	80.47	143.21	130.76	75.24	78.88	66.12	76.76	48.84	83.86	98.63	119.56	120.61	77.33	128.67	91.34	92.87	61.25	79.04	115.85	65.03	93.87	82	179.09	62.79	102.24	67.75	57.81	65.11	72.54	110.38	71.78	114.73	86.82	59.66	81.38	127.87	100.76	81.23	106.64	80.45	55.27	108.01	91.29	87.43	85.04
MELO3C001999	23.46	30.44	28.03	32.57	31.8	33.29	24.6	38.87	37.75	22.57	25.88	7.21	6.5	14.81	14.33	25.06	30.16	28.95	39.44	29.18	26.32	27.95	24.16	30.67	4.13	11	12.95	8.57	16.99	6.28	9.93	8.14	10.77	9.33	7.43	10.21	12.27	9.48	10.63	10.89	9.8	10.03	11.24	9.54	9.87	6.65	10.39	9.93	12.07
[truncated: 25,428 more rows]
[truncated: 47 more columns]
